# Supplementary material for: The formation of the ‘footprint of death’ as a mechanism for generating large substrate-bound extracellular vesicles that mark the site of cell death
Source: Nat Commun. 2025 Oct 15;16:9160. doi: 10.1038/s41467-025-64206-3 (PMC12528690; doi:10.1038/s41467-025-64206-3)
Supplement: Supplementary file 3 — Supplementary Data 1 [file 41467_2025_64206_MOESM3_ESM.xlsx]

## Sheet: Sheet1
Protein IDs	Majority protein IDs	Peptide counts (all)	Peptide counts (razor+unique)	Peptide counts (unique)	Protein names	Gene names	Fasta headers	Number of proteins	Peptides	Razor + unique peptides	Unique peptides	Peptides APO_1	Peptides APO_2	Peptides APO_3	Peptides FOOD_4	Peptides FOOD_5	Peptides FOOD_6	Razor + unique peptides APO_1	Razor + unique peptides APO_2	Razor + unique peptides APO_3	Razor + unique peptides FOOD_4	Razor + unique peptides FOOD_5	Razor + unique peptides FOOD_6	Unique peptides APO_1	Unique peptides APO_2	Unique peptides APO_3	Unique peptides FOOD_4	Unique peptides FOOD_5	Unique peptides FOOD_6	Sequence coverage [%]	Unique + razor sequence coverage [%]	Unique sequence coverage [%]	Mol. weight [kDa]	Sequence length	Sequence lengths	Fraction average	Fraction 1	Fraction 2	Fraction 3	Fraction 4	Fraction 5	Fraction 6	Fraction 7	Fraction 8	Fraction 9	Fraction 10	Q-value	Score	Identification type APO_1
A0A024RBG1;Q96G61;Q8NFP7	A0A024RBG1	5;1;1	1;0;0	1;0;0		NUDT4	Diphosphoinositol polyphosphate phosphohydrolase NUDT4B OS=Homo sapiens OX=9606 GN=NUDT4B PE=3 SV=1	3	5	1	1	5	3	2	1	1	1	1	1	0	1	1	1	1	1	0	1	1	1	45.3	6.6	6.6	20.434	181	181;164;164	6.62			2		2			1	1	2	1	-2	By MS/MS
A0A075B6R9;A0A0C4DH68	A0A075B6R9	4;1	3;0	3;0		IGKV2D-24	Probable non-functional immunoglobulin kappa variable 2D-24 OS=Homo sapiens OX=9606 GN=IGKV2D-24 PE=5 SV=1	2	4	3	3	2	1	2	4	3	3	2	1	2	3	3	3	2	1	2	3	3	3	13.3	13.3	13.3	13.079	120	120;120	7.47			1	4	7	6	8	5		18	0	9.0414	By MS/MS
A2NJV5;A0A0A0MRZ7;A0A075B6S2;A0A075B6S6;A0A075B6P5;A0A087WW87;P06310;P01615;P01614	A2NJV5;A0A0A0MRZ7;A0A075B6S2	5;5;5;2;2;2;2;2;2	5;5;5;2;2;2;2;2;2	4;4;4;2;2;2;2;2;2		IGKV A18;IGKV2D-26;IGKV2D-29	Immunoglobulin kappa variable 2-29 OS=Homo sapiens OX=9606 GN=IGKV2-29 PE=3 SV=2;Immunoglobulin kappa variable 2D-26 OS=Homo sapiens OX=9606 GN=IGKV2D-26 PE=3 SV=1;Immunoglobulin kappa variable 2D-29 OS=Homo sapiens OX=9606 GN=IGKV2D-29 PE=3 SV=1	9	5	5	4	4	4	2	5	4	4	4	4	2	5	4	4	4	4	2	4	4	4	19.2	19.2	19.2	13.085	120	120;120;120;120;120;121;120;120;121	6.1	18	9	4	10	19	11	14	12	11	30	0	132.71	By MS/MS
P0DPI2;A0A0B4J2D5	P0DPI2;A0A0B4J2D5	11;11	11;11	11;11			Glutamine amidotransferase-like class 1 domain-containing protein 3A, mitochondrial OS=Homo sapiens OX=9606 GN=GATD3A PE=1 SV=1;Glutamine amidotransferase-like class 1 domain-containing protein 3B, mitochondrial OS=Homo sapiens OX=9606 GN=GATD3B PE=1 SV=1	2	11	11	11	10	8	9	3	4	0	10	8	9	3	4	0	10	8	9	3	4	0	51.9	51.9	51.9	28.17	268	268;268	8.12							16	33	25		0	323.31	By MS/MS
A0A0B4J2F0	A0A0B4J2F0	1	1	1		PIGBOS1	Protein PIGBOS1 OS=Homo sapiens OX=9606 GN=PIGBOS1 PE=1 SV=1	1	1	1	1	1	1	1	0	0	0	1	1	1	0	0	0	1	1	1	0	0	0	18.5	18.5	18.5	6.3133	54	54	10										3	0.0019218	2.6557	By MS/MS
A0AVT1	A0AVT1	71	71	71	Ubiquitin-like modifier-activating enzyme 6	UBA6	Ubiquitin-like modifier-activating enzyme 6 OS=Homo sapiens OX=9606 GN=UBA6 PE=1 SV=1	1	71	71	71	61	55	58	3	6	1	61	55	58	3	6	1	61	55	58	3	6	1	75	75	75	117.97	1052	1052	3.3		21	156	71	6	1	2	1			0	323.31	By MS/MS
A0FGR8	A0FGR8	24	24	24	Extended synaptotagmin-2	ESYT2	Extended synaptotagmin-2 OS=Homo sapiens OX=9606 GN=ESYT2 PE=1 SV=1	1	24	24	24	20	17	19	2	0	0	20	17	19	2	0	0	20	17	19	2	0	0	36	36	36	102.36	921	921	4.75		1	24	43	24	7	5	8	6		0	142.51	By MS/MS
A0MZ66	A0MZ66	3	3	3	Shootin-1	KIAA1598	Shootin-1 OS=Homo sapiens OX=9606 GN=SHTN1 PE=1 SV=4	1	3	3	3	1	1	0	1	1	1	1	1	0	1	1	1	1	1	0	1	1	1	6.2	6.2	6.2	71.639	631	631	4.56	2		1	1	2	1		2			0.00087681	3.1441	By MS/MS
A1L0T0	A1L0T0	18	18	18	Acetolactate synthase-like protein	ILVBL	2-hydroxyacyl-CoA lyase 2 OS=Homo sapiens OX=9606 GN=ILVBL PE=1 SV=2	1	18	18	18	15	9	12	0	0	0	15	9	12	0	0	0	15	9	12	0	0	0	54.6	54.6	54.6	67.867	632	632	4.55				17	21						0	323.31	By MS/MS
A2RRP1	A2RRP1	10	10	10	Neuroblastoma-amplified sequence	NBAS	Neuroblastoma-amplified sequence OS=Homo sapiens OX=9606 GN=NBAS PE=1 SV=2	1	10	10	10	6	6	3	0	0	1	6	6	3	0	0	1	6	6	3	0	0	1	7	7	7	268.57	2371	2371	2.5		11	5	2							0	15.937	By MS/MS
A3KMH1	A3KMH1	12	12	12	von Willebrand factor A domain-containing protein 8	VWA8	von Willebrand factor A domain-containing protein 8 OS=Homo sapiens OX=9606 GN=VWA8 PE=1 SV=2	1	12	12	12	9	7	6	0	0	0	9	7	6	0	0	0	9	7	6	0	0	0	9.4	9.4	9.4	214.82	1905	1905	2.54		16	9	3							0	24.119	By MS/MS
A4D1E9	A4D1E9	7	7	7	GTP-binding protein 10	GTPBP10	GTP-binding protein 10 OS=Homo sapiens OX=9606 GN=GTPBP10 PE=1 SV=1	1	7	7	7	4	5	2	0	0	0	4	5	2	0	0	0	4	5	2	0	0	0	24.8	24.8	24.8	42.932	387	387	6.64						4	7				0	29.928	By MS/MS
A4FU69	A4FU69	4	4	4	EF-hand calcium-binding domain-containing protein 5	EFCAB5	EF-hand calcium-binding domain-containing protein 5 OS=Homo sapiens OX=9606 GN=EFCAB5 PE=1 SV=3	1	4	4	4	3	2	2	1	1	1	3	2	2	1	1	1	3	2	2	1	1	1	3.5	3.5	3.5	173.4	1503	1503	5.95	1	1	1	4	5	1	1	2	1	4	0.00022361	3.5894	By MS/MS
A5D8V6	A5D8V6	2	2	2	Vacuolar protein sorting-associated protein 37C	VPS37C	Vacuolar protein sorting-associated protein 37C OS=Homo sapiens OX=9606 GN=VPS37C PE=1 SV=2	1	2	2	2	2	0	0	0	0	0	2	0	0	0	0	0	2	0	0	0	0	0	14.4	14.4	14.4	38.658	355	355	6						2					0.00023267	4.5396	By MS/MS
A5PLL7	A5PLL7	4	4	4	Transmembrane protein 189	TMEM189	Plasmanylethanolamine desaturase OS=Homo sapiens OX=9606 GN=TMEM189 PE=1 SV=3	1	4	4	4	2	3	3	1	1	1	2	3	3	1	1	1	2	3	3	1	1	1	16.3	16.3	16.3	31.135	270	270	7.94							5	8	4		0	9.6989	By MS/MS
A5YKK6	A5YKK6	71	71	71	CCR4-NOT transcription complex subunit 1	CNOT1	CCR4-NOT transcription complex subunit 1 OS=Homo sapiens OX=9606 GN=CNOT1 PE=1 SV=2	1	71	71	71	54	50	55	0	1	0	54	50	55	0	1	0	54	50	55	0	1	0	35.6	35.6	35.6	266.94	2376	2376	2.62	3	131	69	14	8	4	2				0	323.31	By MS/MS
Q9GZQ8;A6NCE7	Q9GZQ8;A6NCE7	1;1	1;1	1;1	Microtubule-associated proteins 1A/1B light chain 3B;Microtubule-associated proteins 1A/1B light chain 3 beta 2	MAP1LC3B;MAP1LC3B2	Microtubule-associated proteins 1A/1B light chain 3B OS=Homo sapiens OX=9606 GN=MAP1LC3B PE=1 SV=3;Microtubule-associated proteins 1A/1B light chain 3 beta 2 OS=Homo sapiens OX=9606 GN=MAP1LC3B2 PE=2 SV=1	2	1	1	1	1	0	1	0	0	0	1	0	1	0	0	0	1	0	1	0	0	0	11.2	11.2	11.2	14.688	125	125;125	9									3		0.00066504	3.4071	By MS/MS
A6NCN2	A6NCN2	11	2	1	Putative keratin-87 protein	KRT87P	Putative keratin-87 protein OS=Homo sapiens OX=9606 GN=KRT87P PE=5 SV=4	1	11	2	1	2	1	2	8	7	3	0	0	0	0	2	0	0	0	0	0	1	0	48.2	10.6	7.5	29.117	255	255	6						2					0.009905	1.8166	By matching
A6NDG6	A6NDG6	8	8	8	Phosphoglycolate phosphatase	PGP	Glycerol-3-phosphate phosphatase OS=Homo sapiens OX=9606 GN=PGP PE=1 SV=1	1	8	8	8	7	6	6	0	0	0	7	6	6	0	0	0	7	6	6	0	0	0	48	48	48	34.006	321	321	7.33							14	7			0	37.81	By MS/MS
A6NHQ2	A6NHQ2	2	1	1	rRNA/tRNA 2-O-methyltransferase fibrillarin-like protein 1	FBLL1	rRNA/tRNA 2-O-methyltransferase fibrillarin-like protein 1 OS=Homo sapiens OX=9606 GN=FBLL1 PE=3 SV=2	1	2	1	1	2	2	2	1	1	0	1	1	1	0	1	0	1	1	1	0	1	0	6.6	3.3	3.3	34.803	334	334	7.25							3	1			0.0085627	1.9245	By MS/MS
A6NHR9	A6NHR9	70	70	70	Structural maintenance of chromosomes flexible hinge domain-containing protein 1	SMCHD1	Structural maintenance of chromosomes flexible hinge domain-containing protein 1 OS=Homo sapiens OX=9606 GN=SMCHD1 PE=1 SV=2	1	70	70	70	40	48	47	0	1	0	40	48	47	0	1	0	40	48	47	0	1	0	45.3	45.3	45.3	226.37	2005	2005	2.2		141	18	3	3						0	256.69	By MS/MS
A6NIH7	A6NIH7	6	6	5	Protein unc-119 homolog B	UNC119B	Protein unc-119 homolog B OS=Homo sapiens OX=9606 GN=UNC119B PE=1 SV=1	1	6	6	5	3	4	5	0	0	0	3	4	5	0	0	0	2	3	5	0	0	0	39.8	39.8	36.3	28.136	251	251	7.77							3	10			0	28.745	By MS/MS
A6NKF1	A6NKF1	3	3	3	SAC3 domain-containing protein 1	SAC3D1	SAC3 domain-containing protein 1 OS=Homo sapiens OX=9606 GN=SAC3D1 PE=1 SV=2	1	3	3	3	0	2	1	0	0	0	0	2	1	0	0	0	0	2	1	0	0	0	8.9	8.9	8.9	43.553	404	404	7.33							2	1			0.0057815	2.0922
A6NKT7;Q7Z3J3	A6NKT7;Q7Z3J3	18;16	1;1	1;1	RanBP2-like and GRIP domain-containing protein 3;RanBP2-like and GRIP domain-containing protein 4	RGPD3;RGPD4	RanBP2-like and GRIP domain-containing protein 3 OS=Homo sapiens OX=9606 GN=RGPD3 PE=3 SV=2;RanBP2-like and GRIP domain-containing protein 4 OS=Homo sapiens OX=9606 GN=RGPD4 PE=2 SV=3	2	18	1	1	12	9	11	0	0	0	1	1	1	0	0	0	1	1	1	0	0	0	12.6	0.7	0.7	197.48	1758	1758;1758	3.67			1	2							0	5.6884	By MS/MS
A6NLI5	A6NLI5	1	1	1	Putative tripartite motif-containing protein 64C	TRIM64C	Tripartite motif-containing protein 64C OS=Homo sapiens OX=9606 GN=TRIM64C PE=3 SV=4	1	1	1	1	0	0	1	1	0	0	0	0	1	1	0	0	0	0	1	1	0	0	1.8	1.8	1.8	51.539	450	450	6.4			1		1	1		1		1	1	-2
A6ZKI3;Q9BWD3;Q17RB0	A6ZKI3;Q9BWD3	3;2;1	3;2;1	3;2;1	Protein FAM127A;Protein FAM127B	FAM127A;FAM127B	Retrotransposon Gag-like protein 8C OS=Homo sapiens OX=9606 GN=RTL8C PE=1 SV=1;Retrotransposon Gag-like protein 8A OS=Homo sapiens OX=9606 GN=RTL8A PE=1 SV=3	3	3	3	3	3	1	1	0	0	0	3	1	1	0	0	0	3	1	1	0	0	0	28.3	28.3	28.3	13.171	113	113;113;113	9.4									3	2	0.0041632	2.2112	By MS/MS
A8K2U0	A8K2U0	2	2	2	Alpha-2-macroglobulin-like protein 1	A2ML1	Alpha-2-macroglobulin-like protein 1 OS=Homo sapiens OX=9606 GN=A2ML1 PE=1 SV=3	1	2	2	2	0	0	0	0	1	2	0	0	0	0	1	2	0	0	0	0	1	2	1.7	1.7	1.7	161.1	1454	1454	2.4	1	1	3								0.0067581	1.9882
A8K8P3	A8K8P3	2	2	2	Protein SFI1 homolog	SFI1	Protein SFI1 homolog OS=Homo sapiens OX=9606 GN=SFI1 PE=1 SV=2	1	2	2	2	0	0	2	0	0	0	0	0	2	0	0	0	0	0	2	0	0	0	2.1	2.1	2.1	147.66	1242	1242	7.67						1		1	1		1	-2
A8MQ03	A8MQ03	2	2	2	Cysteine-rich tail protein 1	CYSRT1	Cysteine-rich tail protein 1 OS=Homo sapiens OX=9606 GN=CYSRT1 PE=1 SV=1	1	2	2	2	1	2	1	0	0	0	1	2	1	0	0	0	1	2	1	0	0	0	25	25	25	15.313	144	144	8.8								1	4		0.0010771	2.8196	By MS/MS
A8MQ14	A8MQ14	1	1	1	Zinc finger protein 850	ZNF850	Zinc finger protein 850 OS=Homo sapiens OX=9606 GN=ZNF850 PE=3 SV=2	1	1	1	1	0	1	0	0	0	0	0	1	0	0	0	0	0	1	0	0	0	0	1.3	1.3	1.3	125.43	1090	1090	4				1							0.0037657	2.2885
P62308;A8MWD9	P62308;A8MWD9	5;5	5;5	5;5	Small nuclear ribonucleoprotein G;Putative small nuclear ribonucleoprotein G-like protein 15	SNRPG;SNRPGP15	Small nuclear ribonucleoprotein G OS=Homo sapiens OX=9606 GN=SNRPG PE=1 SV=1;Putative small nuclear ribonucleoprotein G-like protein 15 OS=Homo sapiens OX=9606 GN=SNRPGP15 PE=5 SV=2	2	5	5	5	5	4	5	4	3	4	5	4	5	4	3	4	5	4	5	4	3	4	36.8	36.8	36.8	8.496	76	76;76	9.5								2	19	25	0	15.737	By MS/MS
A8MXV4	A8MXV4	14	14	14	Nucleoside diphosphate-linked moiety X motif 19, mitochondrial	NUDT19	Nucleoside diphosphate-linked moiety X motif 19 OS=Homo sapiens OX=9606 GN=NUDT19 PE=1 SV=1	1	14	14	14	12	11	8	0	0	0	12	11	8	0	0	0	12	11	8	0	0	0	64.3	64.3	64.3	42.233	375	375	6.65						14	22	1			0	71.577	By MS/MS
A9UHW6	A9UHW6	1	1	1	MIF4G domain-containing protein	MIF4GD	MIF4G domain-containing protein OS=Homo sapiens OX=9606 GN=MIF4GD PE=1 SV=1	1	1	1	1	1	1	1	0	0	0	1	1	1	0	0	0	1	1	1	0	0	0	5.9	5.9	5.9	25.423	222	222	8.67								1	2		0.0063668	2.0249	By MS/MS
P0DOX8;B9A064;P0DOY3;P0DOY2;P0CG04;P0CF74	P0DOX8;B9A064;P0DOY3;P0DOY2;P0CG04;P0CF74	3;3;2;2;2;2	3;3;2;2;2;2	2;2;1;1;1;1	Immunoglobulin lambda-like polypeptide 5;Ig lambda-1 chain C regions;Ig lambda-6 chain C region	IGLL5;IGLC1;IGLC6	Immunoglobulin lambda-1 light chain OS=Homo sapiens OX=9606 PE=1 SV=1;Immunoglobulin lambda-like polypeptide 5 OS=Homo sapiens OX=9606 GN=IGLL5 PE=2 SV=2;Immunoglobulin lambda constant 3 OS=Homo sapiens OX=9606 GN=IGLC3 PE=1 SV=1;Immunoglobulin lambda cons	6	3	3	2	0	0	0	3	2	0	0	0	0	3	2	0	0	0	0	2	1	0	17.6	17.6	10.6	22.83	216	216;214;106;106;106;106	4.17	2	1				1	1	1			0.0006605	3.2758
C4AMC7;Q6VEQ5;Q9NQA3;A8K0Z3;A8MWX3	C4AMC7;Q6VEQ5;Q9NQA3;A8K0Z3	6;6;4;4;1	6;6;4;4;1	6;6;4;4;1	Putative WAS protein family homolog 3;WAS protein family homolog 2;WAS protein family homolog 6;WAS protein family homolog 1	WASH3P;WASH2P;WASH6P;WASH1	Putative WAS protein family homolog 3 OS=Homo sapiens OX=9606 GN=WASH3P PE=1 SV=2;WAS protein family homolog 2 OS=Homo sapiens OX=9606 GN=WASH2P PE=2 SV=2;WAS protein family homolog 6 OS=Homo sapiens OX=9606 GN=WASH6P PE=1 SV=3;WASH complex subunit 1 OS=Ho	5	6	6	6	4	3	6	1	0	0	4	3	6	1	0	0	4	3	6	1	0	0	16.4	16.4	16.4	49.994	463	463;465;447;465;477	7.39							11	7			0	18.732	By MS/MS
C9JLW8	C9JLW8	3	3	3	Protein FAM195B	FAM195B	Mapk-regulated corepressor-interacting protein 1 OS=Homo sapiens OX=9606 GN=MCRIP1 PE=1 SV=1	1	3	3	3	3	1	2	0	0	0	3	1	2	0	0	0	3	1	2	0	0	0	39.2	39.2	39.2	10.92	97	97	9.5									3	3	0.0039616	2.2314	By MS/MS
CON__A2A4G1;CON__Q8N1A0;Q8N1A0	CON__A2A4G1	20;1;1	2;0;0	2;0;0				3	20	2	2	17	12	13	10	12	14	0	0	0	0	1	1	0	0	0	0	1	1	27.9	4.4	4.4	49.493	456	456;295;295	10										2	0	12.732	By matching
CON__A2A5Y0;CON__REFSEQ:XP_986630;CON__O76015;CON__O76014;O76014;O76015	CON__A2A5Y0;CON__REFSEQ:XP_986630	10;9;3;3;3;3	1;1;1;1;1;1	0;0;0;0;0;0			;	6	10	1	0	1	2	1	8	6	2	0	1	0	0	1	0	0	0	0	0	0	0	21.6	2.9	0	47.117	416	416;476;456;471;449;456	5.5					1	1					0.0021317	2.6257	By matching
CON__A2I7N0	CON__A2I7N0	17	7	3				1	17	7	3	16	12	13	9	5	5	6	4	4	2	1	0	3	2	2	1	0	0	50.4	29.7	10.2	46.311	411	411	4.61			1	9	11	2					0	127.79	By MS/MS
CON__A2I7N1	CON__A2I7N1	14	2	2				1	14	2	2	12	9	10	10	5	5	1	1	1	2	0	0	1	1	1	2	0	0	41.4	4.9	4.9	46.397	411	411	4.78				4	3	2					0	10.737	By MS/MS
CON__A2I7N3	CON__A2I7N3	14	4	4				1	14	4	4	13	11	12	7	3	4	4	2	3	1	0	1	4	2	3	1	0	1	27.1	7	7	46.941	417	417	5.68				3	12	6	1	1	1	1	0	27.733	By MS/MS
CON__A3EZ82;Q6E0U4	CON__A3EZ82;Q6E0U4	1;1	1;1	1;1	Dermokine	DMKN	;Dermokine OS=Homo sapiens OX=9606 GN=DMKN PE=1 SV=3	2	1	1	1	1	0	1	1	1	0	1	0	1	1	1	0	1	0	1	1	1	0	3.6	3.6	3.6	47.082	476	476;476	9.86									1	6	0.00044573	3.5229	By matching
CON__ENSEMBL:ENSBTAP00000006074;P49747	CON__ENSEMBL:ENSBTAP00000006074;P49747	7;4	7;4	5;2	Cartilage oligomeric matrix protein	COMP	;Cartilage oligomeric matrix protein OS=Homo sapiens OX=9606 GN=COMP PE=1 SV=2	2	7	7	5	5	4	4	3	0	0	5	4	4	3	0	0	3	2	2	2	0	0	14.1	14.1	11	80.674	747	747;757	3.32	1	1	8	9							0	22.263	By MS/MS
CON__ENSEMBL:ENSBTAP00000007350	CON__ENSEMBL:ENSBTAP00000007350	72	72	17				1	72	72	17	46	55	62	48	22	23	46	55	62	48	22	23	9	13	14	9	5	5	52.8	52.8	13.9	192.99	1742	1742	5.34		18	47	129	95	31	56	54	29	3	0	323.31	By MS/MS
CON__ENSEMBL:ENSBTAP00000011227	CON__ENSEMBL:ENSBTAP00000011227	3	1	1				1	3	1	1	1	1	3	0	0	0	1	1	1	0	0	0	1	1	1	0	0	0	32.1	24.1	24.1	14.629	137	137	5				1	1	1					0	27.753	By MS/MS
CON__ENSEMBL:ENSBTAP00000013050	CON__ENSEMBL:ENSBTAP00000013050	9	9	8				1	9	9	8	7	6	8	3	0	1	7	6	8	3	0	1	6	5	7	3	0	1	32.3	32.3	30.1	51.988	452	452	4.72				13	14		1	1			0	42.233	By MS/MS
CON__ENSEMBL:ENSBTAP00000014147	CON__ENSEMBL:ENSBTAP00000014147	3	3	3				1	3	3	3	1	3	3	3	1	0	1	3	3	3	1	0	1	3	3	3	1	0	34.5	34.5	34.5	11.756	113	113	7.57					1	1	4	6	1	1	0	13.631	By MS/MS
CON__ENSEMBL:ENSBTAP00000016046	CON__ENSEMBL:ENSBTAP00000016046	16	16	7				1	16	16	7	10	11	13	11	0	5	10	11	13	11	0	5	4	5	5	5	0	1	28.2	28.2	16.1	77.456	706	706	4.8	1		15	33	9	3	2	7	6		0	291	By MS/MS
CON__ENSEMBL:ENSBTAP00000016285;Q96PD5	CON__ENSEMBL:ENSBTAP00000016285;Q96PD5	1;1	1;1	1;1	N-acetylmuramoyl-L-alanine amidase	PGLYRP2	;N-acetylmuramoyl-L-alanine amidase OS=Homo sapiens OX=9606 GN=PGLYRP2 PE=1 SV=1	2	1	1	1	0	1	0	0	0	0	0	1	0	0	0	0	0	1	0	0	0	0	2.4	2.4	2.4	63.485	591	591;576	4				1							0.0021322	2.6301
CON__ENSEMBL:ENSBTAP00000018229;P02774	CON__ENSEMBL:ENSBTAP00000018229	46;9	46;9	6;0				2	46	46	6	45	34	42	25	12	14	45	34	42	25	12	14	6	6	6	5	3	3	73.1	73.1	7.2	53.661	475	475;474	5.3	3	14	25	63	153	163	36	15	8		0	323.31	By MS/MS
CON__ENSEMBL:ENSBTAP00000018574;P05546	CON__ENSEMBL:ENSBTAP00000018574	20;1	20;1	20;1				2	20	20	20	14	16	19	7	2	7	14	16	19	7	2	7	14	16	19	7	2	7	55.4	55.4	55.4	55.207	496	496;499	6.08			3	24	55	23	26	25	11	4	0	303.5	By MS/MS
CON__ENSEMBL:ENSBTAP00000023055;Q04756	CON__ENSEMBL:ENSBTAP00000023055;Q04756	3;3	3;3	3;3	Hepatocyte growth factor activator;Hepatocyte growth factor activator short chain;Hepatocyte growth factor activator long chain	HGFAC	;Hepatocyte growth factor activator OS=Homo sapiens OX=9606 GN=HGFAC PE=1 SV=1	2	3	3	3	0	3	2	3	1	0	0	3	2	3	1	0	0	3	2	3	1	0	5.4	5.4	5.4	67.703	634	634;655	7						5	2	5			0	38.921
CON__ENSEMBL:ENSBTAP00000023402	CON__ENSEMBL:ENSBTAP00000023402	8	8	8				1	8	8	8	5	5	4	0	0	0	5	5	4	0	0	0	5	5	4	0	0	0	27.7	27.7	27.7	46.017	411	411	4.75				5	10	1					0	28.095	By MS/MS
CON__ENSEMBL:ENSBTAP00000024146	CON__ENSEMBL:ENSBTAP00000024146	111	111	101				1	111	111	101	96	92	102	77	58	57	96	92	102	77	58	57	87	84	93	69	50	51	71.9	71.9	69.6	164.34	1477	1477	4.28	61	341	434	443	339	190	161	107	32	16	0	323.31	By MS/MS
CON__ENSEMBL:ENSBTAP00000024466	CON__ENSEMBL:ENSBTAP00000024466	13	13	2				1	13	13	2	9	11	12	11	7	6	9	11	12	11	7	6	1	1	2	0	0	0	50.4	50.4	14	43.9	401	401	4.49	4	16	44	33	34	36	4	1		9	0	221.86	By MS/MS
CON__ENSEMBL:ENSBTAP00000031900;P00450	CON__ENSEMBL:ENSBTAP00000031900	10;2	10;2	10;2				2	10	10	10	0	1	9	4	0	0	0	1	9	4	0	0	0	1	9	4	0	0	12.7	12.7	12.7	121.45	1064	1064;1065	2.88		3	13	1							0	12.139
CON__ENSEMBL:ENSBTAP00000032840	CON__ENSEMBL:ENSBTAP00000032840	49	49	45				1	49	49	45	32	38	41	17	1	1	32	38	41	17	1	1	29	35	38	17	1	1	61.9	61.9	57.9	92.273	825	825	2.2	119	31	6	14	14	12	6	1			0	323.31	By MS/MS
CON__ENSEMBL:ENSBTAP00000033053	CON__ENSEMBL:ENSBTAP00000033053	4	2	2				1	4	2	2	0	2	4	1	0	0	0	2	2	1	0	0	0	2	2	1	0	0	42.4	34.5	34.5	14.759	139	139	5.17			1	1		4					0	20.989
CON__ENSEMBL:ENSBTAP00000034412	CON__ENSEMBL:ENSBTAP00000034412	10	10	10				1	10	10	10	9	6	6	7	3	5	9	6	6	7	3	5	9	6	6	7	3	5	46.7	46.7	46.7	22.336	199	199	8.16							9	30	18		0	57.328	By MS/MS
CON__ENSEMBL:ENSBTAP00000037665	CON__ENSEMBL:ENSBTAP00000037665	18	18	18				1	18	18	18	10	12	17	14	5	3	10	12	17	14	5	3	10	12	17	14	5	3	39.3	39.3	39.3	65.19	578	578	3.3	5	41	36	22	7	8	3	2	1		0	95.477	By MS/MS
CON__ENSEMBL:ENSBTAP00000038253	CON__ENSEMBL:ENSBTAP00000038253	18	2	2				1	18	2	2	14	15	14	13	16	14	1	1	2	1	1	1	1	1	2	1	1	1	19.5	2.5	2.5	63.165	606	606	5.25		1	3		1			1	2		0	5.4952	By MS/MS
CON__ENSEMBL:ENSBTAP00000038329	CON__ENSEMBL:ENSBTAP00000038329	2	1	1				1	2	1	1	2	2	2	2	0	1	1	1	1	1	0	1	1	1	1	1	0	1	27.5	15	15	8.5787	80	80	5.17				5	6	6	1				0	24.074	By MS/MS
CON__H-INV:HIT000292931	CON__H-INV:HIT000292931	15	1	1				1	15	1	1	13	11	11	5	4	6	0	1	1	0	0	0	0	1	1	0	0	0	35.4	4.3	4.3	49.448	443	443	8							1	1	1		1	-2	By matching
CON__O43790;O43790;CON__Q14533;Q14533	CON__O43790;O43790;CON__Q14533;Q14533	21;21;18;18	20;20;17;17	4;4;3;3	Keratin, type II cuticular Hb6;Keratin, type II cuticular Hb1	KRT86;KRT81	;Keratin, type II cuticular Hb6 OS=Homo sapiens OX=9606 GN=KRT86 PE=1 SV=1;;Keratin, type II cuticular Hb1 OS=Homo sapiens OX=9606 GN=KRT81 PE=1 SV=3	4	21	20	4	3	2	5	20	7	4	2	1	5	19	6	3	0	0	0	4	0	0	49.2	47.7	10.7	53.5	486	486;486;505;505	6.51	14			2	3	7		1	2	24	0	44.371	By MS/MS
CON__O76013;O76013	CON__O76013;O76013	5;5	1;1	1;1	Keratin, type I cuticular Ha6	KRT36	;Keratin, type I cuticular Ha6 OS=Homo sapiens OX=9606 GN=KRT36 PE=1 SV=1	2	5	1	1	1	2	1	2	5	1	0	0	0	0	1	0	0	0	0	0	1	0	9.9	1.9	1.9	52.247	467	467;467	6						1					1	-2	By matching
CON__O95678;O95678	CON__O95678;O95678	22;22	1;1	1;1	Keratin, type II cytoskeletal 75	KRT75	;Keratin, type II cytoskeletal 75 OS=Homo sapiens OX=9606 GN=KRT75 PE=1 SV=2	2	22	1	1	20	18	16	18	17	16	0	0	0	1	1	0	0	0	0	1	1	0	26	2.2	2.2	59.504	551	551;551	6.6	1					2				2	1	-2	By matching
CON__P00711	CON__P00711	1	1	1				1	1	1	1	1	1	0	0	1	1	1	1	0	0	1	1	1	1	0	0	1	1	8.1	8.1	8.1	14.186	123	123	9.83									1	5	0.00023026	4.2735	By MS/MS
CON__P00735;P00734	CON__P00735	28;3	28;3	28;3				2	28	28	28	17	16	24	3	0	1	17	16	24	3	0	1	17	16	24	3	0	1	53.1	53.1	53.1	70.505	625	625;622	5.94		1	15	28	6	14	29	18	9	3	0	323.31	By MS/MS
CON__P00761;Q9BYE2	CON__P00761	18;1	18;1	16;0				2	18	18	16	15	14	16	16	15	14	15	14	16	16	15	14	15	14	15	14	14	13	77.1	77.1	64.1	24.409	231	231;586	5.55	475	437	408	358	450	389	414	432	403	521	0	323.31	By MS/MS
4971;214972;214973;214974;214975;214976;214977;214978;214979;214980;214981;214982;214983;214984;214985;214986;214987;214988;214989;214990;214991;214992;214993;214994;214995;214996;214997;214998;214999;215000;215001;215002;215003;215004;215005;215006;215007;215008;215009;215010;215011;215012;215013;215014;215015;215016;215017;215018;215019;215020;215021;215022;215023;215024;215025;215026;215027;21…	28066;62550;164510;165286;165431;175891;212276;215168;241417;242297;269694;269697;313309;337563;337713;338955;378273;380261	54;55	94;168	-1;-1
CON__P00978	CON__P00978	18	18	18				1	18	18	18	14	16	17	9	2	2	14	16	17	9	2	2	14	16	17	9	2	2	39.8	39.8	39.8	39.234	352	352	5.37		18	29	12	11	13	25	27	3	4	0	323.31	By MS/MS
CON__P01030	CON__P01030	66	13	13				1	66	13	13	42	46	56	43	17	19	5	4	10	6	0	1	5	4	10	6	0	1	49.3	11.2	11.2	192.79	1741	1741	4.81			3	13	11	1	2		2		0	123.87	By MS/MS
CON__P01044-1;P01042;REV__CON__P01045-1;REV__CON__Q2KJ62;REV__CON__P01044-1;REV__P01042	CON__P01044-1	26;2;1;1;1;1	1;0;0;0;0;0	0;0;0;0;0;0				6	26	1	0	13	17	19	23	13	13	1	1	1	0	0	0	0	0	0	0	0	0	46.7	2.7	0	68.889	621	621;644;619;621;621;644	4.67				1	2						0.00022815	4.115	By MS/MS
CON__P01045-1	CON__P01045-1	21	3	3				1	21	3	3	12	16	14	18	11	11	3	3	2	3	0	1	3	3	2	3	0	1	39.4	3.7	3.7	68.709	619	619	5.19				6	13	3	4				0	27.381	By MS/MS
CON__P01966	CON__P01966	8	8	4				1	8	8	4	8	8	8	7	5	7	8	8	8	7	5	7	4	4	4	3	2	4	66.2	66.2	42.3	15.184	142	142	6.77	27	21	22	22	26	26	32	44	86	66	0	178.29	By MS/MS
CON__P02070	CON__P02070	6	2	2				1	6	2	2	6	4	6	4	4	4	2	0	2	0	0	0	2	0	2	0	0	0	45.5	21.4	21.4	15.954	145	145	9.25									3	1	0	5.3358	By MS/MS
P02533;CON__P02533;CON__Q9D312	P02533;CON__P02533	57;57;4	51;51;4	14;14;0	Keratin, type I cytoskeletal 14	KRT14	Keratin, type I cytoskeletal 14 OS=Homo sapiens OX=9606 GN=KRT14 PE=1 SV=4;	3	57	51	14	43	46	41	44	47	48	37	40	35	39	42	43	7	11	7	8	7	9	80.7	77.3	34.3	51.561	472	472;472;431	5.83	216	127	113	86	84	121	105	148	176	254	0	323.31	By MS/MS
CON__P02535-1	CON__P02535-1	17	1	1				1	17	1	1	14	14	14	13	15	12	0	1	0	0	0	0	0	1	0	0	0	0	20	3	3	57.769	570	570	4				1							1	-2	By matching
CON__P02538;P02538	CON__P02538;P02538	59;59	37;37	3;3	Keratin, type II cytoskeletal 6A	KRT6A	;Keratin, type II cytoskeletal 6A OS=Homo sapiens OX=9606 GN=KRT6A PE=1 SV=3	2	59	37	3	54	49	42	44	46	48	33	27	22	23	24	26	3	2	2	2	2	2	71.6	53.7	7.4	60.044	564	564;564	5.99	93	39	47	40	56	87	50	49	55	144	0	323.31	By MS/MS
CON__P02584	CON__P02584	9	3	3				1	9	3	3	9	7	6	5	4	0	3	2	0	2	0	0	3	2	0	2	0	0	70.7	31.4	31.4	15.057	140	140	9.25									6	2	0	7.5961	By MS/MS
CON__P02662	CON__P02662	17	17	17				1	17	17	17	15	12	11	15	15	14	15	12	11	15	15	14	15	12	11	15	15	14	55.8	55.8	55.8	22.975	199	199	6.02	65	54	55	55	66	68	69	76	77	111	0	323.31	By MS/MS
CON__P02663	CON__P02663	15	15	15				1	15	15	15	12	9	9	13	12	10	12	9	9	13	12	10	12	9	9	13	12	10	59.9	59.9	59.9	24.348	207	207	5.67	33	34	30	29	33	31	28	32	29	49	0	102.68	By MS/MS
CON__P02666	CON__P02666	11	11	11				1	11	11	11	9	8	8	10	10	7	9	8	8	10	10	7	9	8	8	10	10	7	37.8	37.8	37.8	23.583	209	209	5.87	42	39	36	32	40	46	42	49	43	63	0	323.31	By MS/MS
CON__P02668	CON__P02668	9	9	9				1	9	9	9	5	4	6	5	8	6	5	4	6	5	8	6	5	4	6	5	8	6	58.6	58.6	58.6	18.974	169	169	5.97	13	12	15	15	18	13	12	17	13	29	0	323.31	By MS/MS
CON__P02672;P02671	CON__P02672	9;1	9;1	9;1				2	9	9	9	5	4	6	2	0	1	5	4	6	2	0	1	5	4	6	2	0	1	14.8	14.8	14.8	67.011	615	615;866	8.27	2	1				1	1	4	11	10	0	16.614	By MS/MS
CON__P02676;P02675	CON__P02676	4;1	4;1	4;1				2	4	4	4	0	1	1	2	0	0	0	1	1	2	0	0	0	1	1	2	0	0	6.9	6.9	6.9	56.44	495	495;491	5	1				1		2				0.00022763	4.0577
CON__P02754	CON__P02754	17	17	17				1	17	17	17	14	13	9	15	17	13	14	13	9	15	17	13	14	13	9	15	17	13	76.5	76.5	76.5	18.281	162	162	6.06	48	37	33	40	44	46	48	57	48	84	0	323.31	By MS/MS
CON__P02768-1;P02768	CON__P02768-1;P02768	32;32	25;25	25;25	Serum albumin	ALB	;Serum albumin OS=Homo sapiens OX=9606 GN=ALB PE=1 SV=2	2	32	25	25	21	16	17	29	26	23	14	9	10	23	20	18	14	9	10	23	20	18	44.2	41.4	41.4	69.366	609	609;609	5.57	37	22	12	19	36	20	13	10	10	55	0	144.2	By MS/MS
CON__P02769	CON__P02769	121	121	114				1	121	121	114	113	111	116	98	80	74	113	111	116	98	80	74	106	104	109	92	74	69	94.4	94.4	94.4	69.293	607	607	5.28	356	441	640	1217	1507	661	518	440	444	462	0	323.31	By MS/MS
302651;302652;302653;302654;302655;302656;302657;302658;302659;302660;302661;302662;302663;302664;302665;302666;302667;302668;302669;302670;302671;302672;302673;302674;302675;302676;302677;302678;302679;302680;302681;302682;302683;302684;302685;302686;302687;302688;302689;302690;302691;302692;302693;302694;302695;302696;302697;302698;302699;302700;302701;302702;302703;302704;302705;302706;302707;…	4740;4741;4742;4743;4744;4745;4746;4747;4748;4749;7366;7367;7368;7369;7370;7371;7372;7373;7374;7375;7376;7377;7378;7379;7380;7381;7382;7383;7384;7385;7386;7387;7388;7389;7390;7391;7392;7393;7394;7395;7396;7397;7398;7399;7400;7401;7402;7403;7404;7405;7406;7407;7408;7409;7410;7411;7412;7413;7414;7415;7416;7417;7418;7419;7420;7421;7422;7423;7424;7425;7426;7427;7428;7429;7430;7431;7432;7433;7434;7435…
58;215759;215760;215761;215762;215763;215764;215765;215766;215767;215768;215769;215770;215771;215772;215773;215774;215775;215776;215777;215778;215779;215780;215781;215782;215783;215784;215785;215786;215787;215788;215789;215790;215791;215792;215793;215794;215795;215796;215797;215798;215799;215800;215801;215802;215803;215804;215805;215806;215807;215808;215809;215810;215811;215812;215813;215814;2158…
516;321517;321518;321519;321520;321521;321522;321523;321524;321525;321526;321527;321528;321529;321530;321531;321532;321533;321534;321535;321536;321537;321538;321539;327712;327713;327714;327715;327716;327717;327718;327719;327720;327721;327722;327723;327724;327725;327726;327727;327728;327729;327730;327731;327732;327733;327734;327735;327736;327737;327738;327739;327740;327741;327742;327743;327744;327…	4742;7434;7536;9131;9281;21409;34126;40875;41137;41151;41179;41191;41196;46181;46332;47082;47117;47213;48644;48800;48968;56394;56410;64125;67718;70518;70549;70599;90600;90618;90628;93115;93159;93199;97876;100562;100598;104620;109882;110561;110577;126643;126826;143846;145846;145876;145915;146930;147490;147589;147595;187422;196343;198843;199174;201960;201983;205198;205328;205356;211043;211277;21129…	93;94;95	111;469;571	-1
CON__P02777	CON__P02777	3	3	3				1	3	3	3	3	3	3	3	3	2	3	3	3	3	3	2	3	3	3	3	3	2	15.7	15.7	15.7	24.241	230	230	8.97							1	10	17	11	0	62.425	By MS/MS
CON__P04258;P02461	CON__P04258;P02461	8;4	8;4	8;4	Collagen alpha-1(III) chain	COL3A1	;Collagen alpha-1(III) chain OS=Homo sapiens OX=9606 GN=COL3A1 PE=1 SV=4	2	8	8	8	1	5	5	5	0	0	1	5	5	5	0	0	1	5	5	5	0	0	7.4	7.4	7.4	138.44	1466	1466;1466	7.31						5	1	10			0	75.393	By MS/MS
CON__P04259	CON__P04259	58	3	1				1	58	3	1	53	47	42	45	44	48	0	2	0	1	2	2	0	0	0	0	0	1	70.4	6.2	1.6	59.998	564	564	6	5	1		1	1	1	1	2	1	6	0	23.12	By matching
CON__P05787;P05787;CON__Q9DCV7;CON__Q9H552;CON__H-INV:HIT000016045;P14136;CON__REFSEQ:XP_092267	CON__P05787;P05787	26;26;6;6;4;2;1	16;16;1;4;1;0;1	5;5;0;1;1;0;0	Keratin, type II cytoskeletal 8	KRT8	;Keratin, type II cytoskeletal 8 OS=Homo sapiens OX=9606 GN=KRT8 PE=1 SV=7	7	26	16	5	23	17	18	10	9	11	13	9	11	3	1	2	4	0	2	0	0	0	49.7	37.1	12.4	53.704	483	483;483;457;499;99;432;213	6.36	6	4	1	1	1	10	20	3	5	8	0	59.511	By MS/MS
CON__P06868;P00747	CON__P06868	53;3	53;3	53;3				2	53	53	53	37	38	39	36	12	7	37	38	39	36	12	7	37	38	39	36	12	7	67.7	67.7	67.7	91.215	812	812;810	4.87		5	84	129	39	49	38	22	14	3	0	323.31	By MS/MS
CON__P07224;P07225	CON__P07224	14;1	14;1	14;1				2	14	14	14	12	8	12	2	0	0	12	8	12	2	0	0	12	8	12	2	0	0	23.4	23.4	23.4	75.132	675	675;676	4.89				13	21				1	1	0	68.677	By MS/MS
CON__P08727;P08727	CON__P08727;P08727	15;15	2;2	1;1	Keratin, type I cytoskeletal 19	KRT19	;Keratin, type I cytoskeletal 19 OS=Homo sapiens OX=9606 GN=KRT19 PE=1 SV=4	2	15	2	1	14	10	10	10	11	11	2	2	1	1	1	1	1	1	0	0	0	0	27.2	4.5	2.2	44.091	400	400;400	7.12	2	2		1	1	1	3	5	4	6	0	8.3842	By MS/MS
CON__P08729;CON__Q3KNV1;P08729	CON__P08729;CON__Q3KNV1;P08729	9;9;9	1;1;1	1;1;1	Keratin, type II cytoskeletal 7	KRT7	;;Keratin, type II cytoskeletal 7 OS=Homo sapiens OX=9606 GN=KRT7 PE=1 SV=5	3	9	1	1	6	6	5	6	8	8	0	0	1	1	1	1	0	0	1	1	1	1	15.4	2.8	2.8	51.417	469	469;469;469	2.8	1	1	1	2							1	-2	By matching
CON__P08730-1	CON__P08730-1	14	1	1				1	14	1	1	11	10	11	9	12	13	0	1	0	0	0	1	0	1	0	0	0	1	22.9	4.3	4.3	47.754	437	437	10										2	1	-2	By matching
CON__P08779;P08779	CON__P08779;P08779	51;51	29;29	22;22	Keratin, type I cytoskeletal 16	KRT16	;Keratin, type I cytoskeletal 16 OS=Homo sapiens OX=9606 GN=KRT16 PE=1 SV=4	2	51	29	22	39	38	27	42	43	45	20	21	11	24	23	26	15	18	8	19	17	20	78.6	55	45.2	51.267	473	473;473	6	75	38	38	39	32	50	17	36	45	132	0	323.31	By MS/MS
CON__P0C1U8	CON__P0C1U8	12	12	12				1	12	12	12	6	5	4	8	12	10	6	5	4	8	12	10	6	5	4	8	12	10	39.9	39.9	39.9	36.325	336	336	7.27	8	6	2	8	17	15	16	18	12	53	0	323.31	By MS/MS
CON__P12763;P02765	CON__P12763	32;4	32;4	32;4				2	32	32	32	30	25	28	22	17	19	30	25	28	22	17	19	30	25	28	22	17	19	69.4	69.4	69.4	38.418	359	359;367	5.94	60	70	111	128	289	351	224	150	104	130	0	323.31	By MS/MS
CON__P13645;P13645;CON__Q2M2I5;Q2M2I5;CON__Q7Z3Y9;Q7Z3Y9	CON__P13645;P13645	59;59;4;4;1;1	58;58;4;4;1;1	38;38;0;0;0;0	Keratin, type I cytoskeletal 10	KRT10	;Keratin, type I cytoskeletal 10 OS=Homo sapiens OX=9606 GN=KRT10 PE=1 SV=6	6	59	58	38	52	51	51	51	53	51	51	50	50	50	52	50	33	33	32	34	34	34	67.8	67.8	59.4	59.51	593	593;584;525;525;468;468	5.6	377	338	312	241	277	292	277	305	329	447	0	323.31	By MS/MS
CON__P13646-1	CON__P13646-1	41	33	5				1	41	33	5	21	19	20	12	34	27	16	14	15	6	26	19	2	2	2	0	5	2	56.6	49.6	7.6	49.586	458	458	8.83				1		9	11	45	28	71	0	137.37	By MS/MS
CON__P13647;P13647	CON__P13647;P13647	62;62	51;51	13;13	Keratin, type II cytoskeletal 5	KRT5	;Keratin, type II cytoskeletal 5 OS=Homo sapiens OX=9606 GN=KRT5 PE=1 SV=3	2	62	51	13	55	55	50	52	54	49	44	44	39	41	43	38	9	9	9	10	12	10	67.5	60.3	21.4	62.378	590	590;590	5.67	223	138	116	87	135	152	136	140	164	229	0	323.31	By MS/MS
CON__P15497;REV__Q14541	CON__P15497	41;1	41;1	40;1				2	41	41	40	36	33	34	38	25	34	36	33	34	38	25	34	35	32	33	37	24	33	77.7	77.7	77.7	30.276	265	265;408	8.14	3	3	4	11	24	38	124	222	258	114	0	323.31	By MS/MS
CON__P15636	CON__P15636	2	2	2				1	2	2	2	1	0	0	1	1	0	1	0	0	1	1	0	1	0	0	1	1	0	7.5	7.5	7.5	68.124	653	653	8.6						1	1			3	0	17.331	By MS/MS
CON__P17690;P02749	CON__P17690	19;2	19;2	19;2				2	19	19	19	16	15	16	12	10	8	16	15	16	12	10	8	16	15	16	12	10	8	58.8	58.8	58.8	38.252	345	345;345	5.48	4	1	3	29	81	40	20	12	7	1	0	323.31	By MS/MS
CON__P17697	CON__P17697	11	11	11				1	11	11	11	7	10	10	5	0	2	7	10	10	5	0	2	7	10	10	5	0	2	33.5	33.5	33.5	51.113	439	439	6.85					2	11	29	4	2		0	247.77	By MS/MS
CON__P19012;P19012	CON__P19012;P19012	29;27	13;11	8;6	Keratin, type I cytoskeletal 15	KRT15	;Keratin, type I cytoskeletal 15 OS=Homo sapiens OX=9606 GN=KRT15 PE=1 SV=3	2	29	13	8	24	21	16	11	16	18	11	10	5	1	1	3	6	7	3	1	1	2	56.8	36.8	26.3	49.167	456	456;456	8.26	2							13	15	4	0	46.742	By MS/MS
CON__P19013;P19013	CON__P19013;P19013	32;32	29;29	18;18	Keratin, type II cytoskeletal 4	KRT4	;Keratin, type II cytoskeletal 4 OS=Homo sapiens OX=9606 GN=KRT4 PE=1 SV=5	2	32	29	18	17	11	13	10	24	24	14	8	10	8	22	22	9	4	6	6	12	12	42.4	40.7	31.6	63.91	594	594;520	7.93	5	1		3	14	16	19	15	6	65	0	323.31	By MS/MS
CON__P20930;P20930	CON__P20930;P20930	38;38	38;38	38;38	Filaggrin	FLG	;Filaggrin OS=Homo sapiens OX=9606 GN=FLG PE=1 SV=3	2	38	38	38	13	32	5	12	23	17	13	32	5	12	23	17	13	32	5	12	23	17	19.5	19.5	19.5	435.16	4061	4061;4061	4.91	59	15	24	27	14	17	10	10	11	45	0	175.52	By MS/MS
CON__P28800;P08697	CON__P28800	20;2	20;2	20;2				2	20	20	20	15	13	16	10	5	7	15	13	16	10	5	7	15	13	16	10	5	7	41.1	41.1	41.1	54.71	492	492;491	4.63	1	4	21	52	67	27	4	3			0	323.31	By MS/MS
CON__P34955	CON__P34955	45	45	45				1	45	45	45	42	42	41	34	22	24	42	42	41	34	22	24	42	42	41	34	22	24	59.9	59.9	59.9	46.103	416	416	5.43	38	69	165	243	382	323	142	120	93	60	0	323.31	By MS/MS
CON__P35908;CON__REFSEQ:XP_932229	CON__P35908	71;1	1;0	1;0				2	71	1	1	57	61	57	59	63	59	1	1	1	1	1	1	1	1	1	1	1	1	91.3	5.6	5.6	65.865	645	645;345	6.09	2	4	3	3	3	1	3	4	4	6	0	184.04	By MS/MS
CON__P35908v2;P35908	CON__P35908v2;P35908	71;71	67;67	1;1	Keratin, type II cytoskeletal 2 epidermal	KRT2	;Keratin, type II cytoskeletal 2 epidermal OS=Homo sapiens OX=9606 GN=KRT2 PE=1 SV=2	2	71	67	1	57	61	57	59	63	59	53	57	53	55	60	55	1	1	1	1	1	1	91.2	88.7	4.7	65.432	639	639;639	5.45	401	295	263	177	222	269	234	262	268	370	0	323.31	By MS/MS
CON__P41361	CON__P41361	36	36	28				1	36	36	28	30	29	28	24	18	19	30	29	28	24	18	19	27	23	22	20	14	14	72.9	72.9	66.9	52.347	465	465	5.61	4	2	11	84	168	107	34	22	18	20	0	323.31	By MS/MS
CON__P48668;P48668	CON__P48668;P48668	58;58	4;4	1;1	Keratin, type II cytoskeletal 6C	KRT6C	;Keratin, type II cytoskeletal 6C OS=Homo sapiens OX=9606 GN=KRT6C PE=1 SV=3	2	58	4	1	53	49	42	44	44	49	4	2	1	2	2	4	1	0	0	0	0	1	70	6.6	2.7	60.024	564	564;564	6.92	4	2	1	4	2	4	1	3	2	16	0	15.645	By MS/MS
CON__P50446	CON__P50446	32	1	0				1	32	1	0	31	25	24	25	23	26	1	0	0	0	0	0	0	0	0	0	0	0	36.2	1.8	0	59.334	553	553	10										2	0.0027444	2.4384	By MS/MS
CON__P50448	CON__P50448	13	13	13				1	13	13	13	9	13	12	11	4	4	9	13	12	11	4	4	9	13	12	11	4	4	41.7	41.7	41.7	51.723	468	468	4.64	3	1	8	36	38	7	6	2		1	0	165.8	By MS/MS
CON__P81644	CON__P81644	7	7	7				1	7	7	7	4	4	5	7	6	4	4	4	5	7	6	4	4	4	5	7	6	4	62	62	62	11.202	100	100	8.26	2	2	1	2	1	2	7	8	19	26	0	323.31	By MS/MS
CON__Q03247;P02649	CON__Q03247	13;3	13;3	13;3				2	13	13	13	8	9	11	6	0	7	8	9	11	6	0	7	8	9	11	6	0	7	53.2	53.2	53.2	35.979	316	316;317	7.97							30	16	20	4	0	65.632	By MS/MS
CON__Q04695;Q04695	CON__Q04695;Q04695	46;46	27;27	7;7	Keratin, type I cytoskeletal 17	KRT17	;Keratin, type I cytoskeletal 17 OS=Homo sapiens OX=9606 GN=KRT17 PE=1 SV=2	2	46	27	7	41	33	30	35	33	39	23	19	16	17	15	22	6	5	4	4	4	4	75	54.4	22.5	48.105	432	432;432	6.11	51	32	18	16	8	23	15	42	51	65	0	323.31	By MS/MS
CON__Q05443;P51884	CON__Q05443	9;3	9;3	9;3				2	9	9	9	6	7	9	4	0	1	6	7	9	4	0	1	6	7	9	4	0	1	34.5	34.5	34.5	38.756	342	342;338	4.18		1	11	14	15	3					0	52.954	By MS/MS
CON__Q05B55	CON__Q05B55	8	8	8				1	8	8	8	3	2	7	3	0	0	3	2	7	3	0	0	3	2	7	3	0	0	42.1	42.1	42.1	26.59	240	240	7.69							6	9	1		0	47.416	By MS/MS
CON__Q0IIK2;CON__Q29443	CON__Q0IIK2;CON__Q29443	110;107	110;107	102;99			;	2	110	110	102	97	102	89	92	64	52	97	102	89	92	64	52	94	98	86	85	60	47	94.9	94.9	93.6	77.738	704	704;685	3.99	64	192	704	737	386	115	68	40	17	32	0	323.31	By MS/MS
CON__Q0V8M9;Q06033	CON__Q0V8M9	36;7	36;7	36;7				2	36	36	36	23	26	34	13	4	5	23	26	34	13	4	5	23	26	34	13	4	5	44.9	44.9	44.9	99.536	891	891;890	4.63	6	65	59	55	51	44	34	28	10	5	0	268.59	By MS/MS
CON__Q0VCM5;P19827	CON__Q0VCM5	24;2	24;2	24;2				2	24	24	24	8	13	24	11	2	1	8	13	24	11	2	1	8	13	24	11	2	1	30.8	30.8	30.8	101.24	906	906;911	3.51	1	45	18	12	8	3	5	3	3	1	0	205.42	By MS/MS
CON__Q14525;Q14525;CON__Q497I4	CON__Q14525;Q14525	20;20;7	4;4;0	3;3;0	Keratin, type I cuticular Ha3-II	KRT33B	;Keratin, type I cuticular Ha3-II OS=Homo sapiens OX=9606 GN=KRT33B PE=1 SV=3	3	20	4	3	3	3	2	13	10	5	1	1	1	2	1	0	1	1	1	1	1	0	51.7	11.1	9.2	46.213	404	404;404;455	4.43	3	1				1				2	0.00022548	3.8109	By MS/MS
CON__Q9UE12;CON__Q15323;Q15323;CON__O76009;O76009;CON__Q6NTB9;Q14532;CON__Q14532	CON__Q9UE12;CON__Q15323;Q15323;CON__O76009;O76009;CON__Q6NTB9	21;21;21;14;14;12;5;4	18;18;18;12;12;10;4;3	2;2;2;1;1;1;1;1	Keratin, type I cuticular Ha1;Keratin, type I cuticular Ha3-I	KRT31;KRT33A	;;Keratin, type I cuticular Ha1 OS=Homo sapiens OX=9606 GN=KRT31 PE=1 SV=3;;Keratin, type I cuticular Ha3-I OS=Homo sapiens OX=9606 GN=KRT33A PE=2 SV=2;	8	21	18	2	2	2	1	16	12	6	0	1	0	15	9	4	0	0	0	2	1	0	53.1	49.3	5	47.237	416	416;416;416;404;404;404;448;448	5.46	18		1	2		9			1	17	0	81.572	By matching
CON__Q1A7A4;P01031	CON__Q1A7A4	17;1	17;1	17;1				2	17	17	17	7	5	13	6	2	0	7	5	13	6	2	0	7	5	13	6	2	0	16.3	16.3	16.3	188.74	1677	1677;1676	3.95		4	11	20	6		1	2			0	323.31	By MS/MS
CON__Q1RMK2	CON__Q1RMK2	14	14	12				1	14	14	12	3	3	8	9	4	5	3	3	8	9	4	5	3	3	6	9	4	5	35.3	35.3	33.5	65.056	597	597	4.29			16	11	2	3				3	0	75.667	By MS/MS
CON__Q1RMN8	CON__Q1RMN8	4	4	4				1	4	4	4	4	4	4	3	1	1	4	4	4	3	1	1	4	4	4	3	1	1	22.2	22.2	22.2	24.536	234	234	7.76						1	10	10	2	2	0	85.558	By MS/MS
CON__Q28065	CON__Q28065	8	8	8				1	8	8	8	3	2	6	2	1	0	3	2	6	2	1	0	3	2	6	2	1	0	16.9	16.9	16.9	68.886	610	610	4.43			3	7	2		1	1			0	13.612	By MS/MS
CON__Q28085	CON__Q28085	51	51	51				1	51	51	51	24	28	38	32	13	11	24	28	38	32	13	11	24	28	38	32	13	11	46.2	46.2	46.2	140.37	1236	1236	4.46		46	89	28	30	32	34	16	9	1	0	243.02	By MS/MS
CON__Q28107;P12259	CON__Q28107	23;3	23;3	23;3				2	23	23	23	8	15	20	2	3	2	8	15	20	2	3	2	8	15	20	2	3	2	13.7	13.7	13.7	248.98	2211	2211;2224	6.27	3		2	2	8	22	5	16	3	1	0	76.15	By MS/MS
CON__Q28194;P07996;P35442	CON__Q28194;P07996	23;19;1	23;19;1	23;19;1	Thrombospondin-1	THBS1	;Thrombospondin-1 OS=Homo sapiens OX=9606 GN=THBS1 PE=1 SV=2	3	23	23	23	15	20	21	9	1	3	15	20	21	9	1	3	15	20	21	9	1	3	20.9	20.9	20.9	129.39	1170	1170;1170;1172	3.95	2	28	49	3	2	3	7	11	4	2	0	55.639	By MS/MS
CON__Q29RQ1;P10643	CON__Q29RQ1	7;1	7;1	7;1				2	7	7	7	6	4	6	2	0	0	6	4	6	2	0	0	6	4	6	2	0	0	11.2	11.2	11.2	93.089	843	843;843	3.89			6	10	2	1					0	11.661	By MS/MS
CON__Q2HJF0	CON__Q2HJF0	16	14	14				1	16	14	14	6	5	11	9	1	3	5	4	10	7	0	1	5	4	10	7	0	1	34.1	30.9	30.9	69.182	622	622	3.97			9	16	6	1					0	44.69	By MS/MS
CON__Q2KIF2	CON__Q2KIF2	13	13	13				1	13	13	13	4	5	11	6	0	3	4	5	11	6	0	3	4	5	11	6	0	3	39.9	39.9	39.9	38.348	346	346	6.62					2	23	5	7	1	1	0	50.52	By MS/MS
CON__Q2KIH2	CON__Q2KIH2	3	3	3				1	3	3	3	3	0	3	2	1	0	3	0	3	2	1	0	3	0	3	2	1	0	13.5	13.5	13.5	29.091	259	259	9.36									7	4	0	17.686	By MS/MS
CON__Q2KIS7;P05452	CON__Q2KIS7;P05452	7;4	7;4	7;4	Tetranectin	CLEC3B	;Tetranectin OS=Homo sapiens OX=9606 GN=CLEC3B PE=1 SV=3	2	7	7	7	6	1	2	5	3	4	6	1	2	5	3	4	6	1	2	5	3	4	40.1	40.1	40.1	22.144	202	202;202	7.74	3						6	18	14	1	0	75.295	By MS/MS
CON__Q2KIT0	CON__Q2KIT0	3	3	3				1	3	3	3	3	3	2	2	0	0	3	3	2	2	0	0	3	3	2	2	0	0	26.2	26.2	26.2	20.646	191	191	8.08							4	4	5		0	33.412	By MS/MS
CON__Q2KIU3	CON__Q2KIU3	2	2	2				1	2	2	2	0	1	1	1	0	0	0	1	1	1	0	0	0	1	1	1	0	0	13	13	13	22.911	215	215	6.67						1	2				0.0091333	1.8604
CON__Q2KJ62	CON__Q2KJ62	27	27	1				1	27	27	1	13	18	19	24	14	14	13	18	19	24	14	14	1	1	1	0	0	0	48.3	48.3	2.7	68.964	621	621	5.54	15	7	11	39	84	36	30	30	19	6	0	323.31	By MS/MS
CON__Q2KJC7;Q15063	CON__Q2KJC7;Q15063	19;11	19;11	19;11	Periostin	POSTN	;Periostin OS=Homo sapiens OX=9606 GN=POSTN PE=1 SV=2	2	19	19	19	3	4	7	16	14	8	3	4	7	16	14	8	3	4	7	16	14	8	33.8	33.8	33.8	86.858	779	779;836	5.06			7	41	28	19	9	3	4		0	117.68	By MS/MS
CON__Q2KJF1;P04217	CON__Q2KJF1	23;1	23;1	23;1				2	23	23	23	20	20	22	20	14	9	20	20	22	20	14	9	20	20	22	20	14	9	62.4	62.4	62.4	53.553	503	503;495	5.04		2	15	71	79	30	19	11	4		0	323.31	By MS/MS
CON__Q2UVX4	CON__Q2UVX4	120	120	111				1	120	120	111	83	95	105	84	36	38	83	95	105	84	36	38	78	87	98	76	32	34	70.8	70.8	68.4	187.37	1662	1662	5.49	3	46	99	207	237	136	202	100	38	19	0	323.31	By MS/MS
CON__Q32MB2;Q86Y46;CON__Q7RTS7;Q7RTS7	CON__Q32MB2;Q86Y46;CON__Q7RTS7;Q7RTS7	8;8;7;7	1;1;1;1	0;0;0;0	Keratin, type II cytoskeletal 73;Keratin, type II cytoskeletal 74	KRT73;KRT74	;Keratin, type II cytoskeletal 73 OS=Homo sapiens OX=9606 GN=KRT73 PE=1 SV=1;;Keratin, type II cytoskeletal 74 OS=Homo sapiens OX=9606 GN=KRT74 PE=1 SV=2	4	8	1	0	7	8	7	6	8	8	1	1	1	1	1	1	0	0	0	0	0	0	10	2.2	0	58.923	540	540;540;529;529	5.71	11	2	4	3	4	5	4	2	2	14	0	8.2885	By MS/MS
CON__Q32PI4;P05156	CON__Q32PI4	13;1	13;1	13;1				2	13	13	13	5	7	10	7	1	2	5	7	10	7	1	2	5	7	10	7	1	2	26.5	26.5	26.5	68.932	618	618;583	6.15				3	8	16	21				0	47.201	By MS/MS
CON__Q32PJ2;P06727	CON__Q32PJ2	14;1	14;1	14;1				2	14	14	14	2	5	10	7	0	10	2	5	10	7	0	10	2	5	10	7	0	10	45	45	45	43.017	380	380;396	7.31						4	26	12	3		0	25.594	By MS/MS
CON__Q3KUS7	CON__Q3KUS7	35	35	35				1	35	35	35	25	28	31	16	3	3	25	28	31	16	3	3	25	28	31	16	3	3	53.3	53.3	53.3	85.411	760	760	5.33		1	29	74	56	16	25	15	11	12	0	323.31	By MS/MS
CON__Q3MHH8	CON__Q3MHH8	4	4	2				1	4	4	2	2	0	2	0	0	1	2	0	2	0	0	1	1	0	1	0	0	0	8	8	4.1	57.407	511	511	5.6				2	2					1	0.0029517	2.4254	By MS/MS
CON__Q3MHN2;P02748	CON__Q3MHN2	7;1	7;1	7;1				2	7	7	7	4	3	6	1	0	0	4	3	6	1	0	0	4	3	6	1	0	0	16.8	16.8	16.8	61.998	548	548;559	4.47	1			4	10						0	12.748	By MS/MS
CON__Q3MHN5	CON__Q3MHN5	46	6	6				1	46	6	6	44	33	42	24	11	13	5	5	6	4	2	2	5	5	6	4	2	2	76.6	12.9	12.9	53.341	474	474	5.44			1	10	18	19	4	3			0	323.31	By MS/MS
CON__Q3SX09;P69892;P69891;P02100	CON__Q3SX09	15;1;1;1	15;1;1;1	10;0;0;0				4	15	15	10	13	14	14	15	14	14	13	14	14	15	14	14	8	9	9	10	9	9	64.7	64.7	47.3	22.06	201	201;147;147;147	7.31	17	15	16	24	26	25	36	44	89	96	0	323.31	By MS/MS
CON__Q3SX14	CON__Q3SX14	37	13	13				1	37	13	13	28	26	31	11	9	1	8	7	11	4	0	0	8	7	11	4	0	0	61.2	26.4	26.4	85.686	781	781	5.54			8	18	7	10	18	7	1		0	195.98	By MS/MS
CON__Q3SX28	CON__Q3SX28	26	15	2				1	26	15	2	19	19	21	5	6	3	9	8	10	0	0	1	1	1	0	0	0	0	55.6	43.7	10.6	33.012	284	284	7.07				1		1	33	5	1		0	323.31	By MS/MS
CON__Q3SZ57;P02771	CON__Q3SZ57	58;7	58;7	58;7				2	58	58	58	50	55	54	45	24	22	50	55	54	45	24	22	50	55	54	45	24	22	78.9	78.9	78.9	68.587	610	610;609	4.89	6	31	115	302	283	78	63	47	36	10	0	323.31	By MS/MS
CON__Q3SZH5	CON__Q3SZH5	18	18	18				1	18	18	18	17	13	17	10	0	3	17	13	17	10	0	3	17	13	17	10	0	3	52.8	52.8	52.8	45.456	424	424	6.15			1	9	45	45	24	16	7	3	0	323.31	By MS/MS
CON__Q3SZR3	CON__Q3SZR3	14	14	14				1	14	14	14	14	13	14	9	10	7	14	13	14	9	10	7	14	13	14	9	10	7	54	54	54	23.182	202	202	5.75	3	4	6	15	48	75	38	8	1	5	0	323.31	By MS/MS
CON__Q3SZV7	CON__Q3SZV7	24	24	24				1	24	24	24	21	17	20	13	7	7	21	17	20	13	7	7	21	17	20	13	7	7	58.7	58.7	58.7	52.295	460	460	4.5		1	5	69	75	5					0	323.31	By MS/MS
CON__Q3T052;Q14624	CON__Q3T052	42;2	42;2	42;2				2	42	42	42	35	32	38	27	6	11	35	32	38	27	6	11	35	32	38	27	6	11	60.6	60.6	60.6	101.51	916	916;930	5.86	1	6	50	91	64	51	81	66	31	14	0	323.31	By MS/MS
CON__Q3TTY5	CON__Q3TTY5	16	1	1				1	16	1	1	15	14	13	12	12	12	1	0	0	0	0	0	1	0	0	0	0	0	12.4	2.8	2.8	70.922	707	707	4				1							1	-2	By MS/MS
CON__Q3Y5Z3	CON__Q3Y5Z3	7	7	7				1	7	7	7	4	6	7	5	3	2	4	6	7	5	3	2	4	6	7	5	3	2	42.5	42.5	42.5	26.133	240	240	7.23						12	12	18	2		0	207.29	By MS/MS
CON__Q9Z2K1;CON__Q3ZAW8	CON__Q9Z2K1;CON__Q3ZAW8	17;17	1;1	1;1			;	2	17	1	1	14	12	11	15	15	15	0	0	0	0	0	1	0	0	0	0	0	1	25.6	1.9	1.9	51.606	469	469;474	6						1					1	-2	By matching
CON__Q3ZBD7	CON__Q3ZBD7	13	4	4				1	13	4	4	12	10	10	6	6	7	4	3	3	1	1	2	4	3	3	1	1	2	33.2	11.7	11.7	62.87	557	557	6.27				2	6	11	3	1		3	0	27.409	By MS/MS
CON__Q3ZBS7	CON__Q3ZBS7	16	16	12				1	16	16	12	9	10	10	14	8	12	9	10	10	14	8	12	8	8	7	10	6	9	41.1	41.1	35.7	54.099	484	484	6.25	16	6	5	17	38	27	24	23	24	25	0	242.83	By MS/MS
CON__Q58D62	CON__Q58D62	19	19	19				1	19	19	19	17	18	18	14	4	8	17	18	18	14	4	8	17	18	18	14	4	8	59.7	59.7	59.7	42.663	387	387	5.85	1	4	9	43	81	99	47	30	10	7	0	323.31	By MS/MS
CON__Q5D862;Q5D862	CON__Q5D862;Q5D862	34;34	34;34	34;34	Filaggrin-2	FLG2	;Filaggrin-2 OS=Homo sapiens OX=9606 GN=FLG2 PE=1 SV=1	2	34	34	34	19	30	11	13	16	16	19	30	11	13	16	16	19	30	11	13	16	16	26.9	26.9	26.9	248.07	2391	2391;2391	5.24	74	16	20	15	24	28	15	20	21	53	0	323.31	By MS/MS
CON__Q5XKE5;Q5XKE5	CON__Q5XKE5;Q5XKE5	13;13	1;1	0;0	Keratin, type II cytoskeletal 79	KRT79	;Keratin, type II cytoskeletal 79 OS=Homo sapiens OX=9606 GN=KRT79 PE=1 SV=2	2	13	1	0	13	11	10	11	12	11	1	0	0	0	0	0	0	0	0	0	0	0	16.6	1.9	0	57.809	535	535;535	10										1	1	-2	By MS/MS
CON__Q5XQN5	CON__Q5XQN5	44	1	0				1	44	1	0	42	41	37	37	37	35	1	1	1	0	0	0	0	0	0	0	0	0	46.1	1.5	0	62.936	601	601	8							2			1	0.0087612	1.9133	By MS/MS
CON__Q61782	CON__Q61782	8	1	1				1	8	1	1	6	5	5	8	7	7	0	0	0	1	0	1	0	0	0	1	0	1	59.1	10.8	10.8	10.662	93	93	4.14	1		3		1	1		1			0.00022873	4.1759	By matching
CON__Q6IFU5;Q6A162	CON__Q6IFU5;Q6A162	5;5	1;1	1;1	Keratin, type I cytoskeletal 40	KRT40	;Keratin, type I cytoskeletal 40 OS=Homo sapiens OX=9606 GN=KRT40 PE=1 SV=2	2	5	1	1	2	1	0	0	4	1	1	0	0	0	0	0	1	0	0	0	0	0	11.8	4.9	4.9	48.139	431	431;431	5					1						1	-2	By MS/MS
CON__Q6ISB0;CON__Q9NSB2;Q9NSB2	CON__Q6ISB0;CON__Q9NSB2;Q9NSB2	10;10;10	4;4;4	4;4;4	Keratin, type II cuticular Hb4	KRT84	;;Keratin, type II cuticular Hb4 OS=Homo sapiens OX=9606 GN=KRT84 PE=2 SV=2	3	10	4	4	5	5	4	5	5	8	1	0	0	0	0	4	1	0	0	0	0	4	15	8.3	8.3	64.842	600	600;600;600	3			5								0.00023277	4.5443	By matching
Q6KB66;CON__Q6KB66-1;CON__Q0VBK2	Q6KB66;CON__Q6KB66-1	11;11;4	10;10;4	10;10;4	Keratin, type II cytoskeletal 80	KRT80	Keratin, type II cytoskeletal 80 OS=Homo sapiens OX=9606 GN=KRT80 PE=1 SV=2;	3	11	10	10	7	4	1	4	7	7	6	4	1	4	6	6	6	4	1	4	6	6	25.2	22.6	22.6	50.525	452	452;452;452	5.2	15	5	2	4	2	5	4	5	4	10	0	16.345	By MS/MS
CON__Q6T181;P04278	CON__Q6T181;P04278	2;1	2;1	2;1	Sex hormone-binding globulin	SHBG	;Sex hormone-binding globulin OS=Homo sapiens OX=9606 GN=SHBG PE=1 SV=2	2	2	2	2	0	2	1	0	0	0	0	2	1	0	0	0	0	2	1	0	0	0	9.7	9.7	9.7	43.315	401	401;402	6						3					0.00065934	3.2365
CON__Q7Z3Y7;Q7Z3Y7;CON__Q148H6;CON__Q7Z3Z0;Q7Z3Z0	CON__Q7Z3Y7;Q7Z3Y7;CON__Q148H6	8;8;5;3;3	2;2;1;1;1	0;0;0;0;0	Keratin, type I cytoskeletal 28	KRT28	;Keratin, type I cytoskeletal 28 OS=Homo sapiens OX=9606 GN=KRT28 PE=1 SV=2;	5	8	2	0	5	4	6	5	7	6	0	0	1	0	1	0	0	0	0	0	0	0	11.5	4.1	0	53.025	486	486;464;464;450;450	7.5					1					1	1	-2	By matching
CON__Q7Z3Y8;Q7Z3Y8	CON__Q7Z3Y8;Q7Z3Y8	6;6	1;1	1;1	Keratin, type I cytoskeletal 27	KRT27	;Keratin, type I cytoskeletal 27 OS=Homo sapiens OX=9606 GN=KRT27 PE=1 SV=2	2	6	1	1	2	2	3	3	5	3	0	0	0	0	1	0	0	0	0	0	1	0	12.6	2.6	2.6	49.823	459	459;459	7					1				1		1	-2	By matching
CON__Q7Z794;Q7Z794	CON__Q7Z794;Q7Z794	25;25	20;20	16;16	Keratin, type II cytoskeletal 1b	KRT77	;Keratin, type II cytoskeletal 1b OS=Homo sapiens OX=9606 GN=KRT77 PE=1 SV=3	2	25	20	16	23	11	12	15	18	20	18	7	8	11	14	16	14	5	7	8	11	13	44.5	39.1	31.5	61.802	578	578;578	6.05	35	18	15	13	6	19	20	23	22	51	0	323.31	By MS/MS
CON__Q86YZ3;Q86YZ3	CON__Q86YZ3;Q86YZ3	37;37	37;37	37;37	Hornerin	HRNR	;Hornerin OS=Homo sapiens OX=9606 GN=HRNR PE=1 SV=2	2	37	37	37	29	22	13	26	37	25	29	22	13	26	37	25	29	22	13	26	37	25	33.3	33.3	33.3	282.39	2850	2850;2850	6.06	67	57	34	33	38	39	36	35	41	143	0	323.31	By MS/MS
CON__Q8IUT8;CON__O76011;O76011	CON__Q8IUT8;CON__O76011;O76011	15;14;14	3;3;3	2;2;2	Keratin, type I cuticular Ha4	KRT34	;;Keratin, type I cuticular Ha4 OS=Homo sapiens OX=9606 GN=KRT34 PE=1 SV=2	3	15	3	2	1	1	0	12	5	3	0	0	0	3	0	0	0	0	0	2	0	0	34.6	9.2	6.9	49.411	436	436;394;436	10										3	0	4.7044	By matching
CON__Q95121;P36955	CON__Q95121	19;5	19;5	19;5				2	19	19	19	14	16	19	5	0	0	14	16	19	5	0	0	14	16	19	5	0	0	60.3	60.3	60.3	46.228	416	416;418	7.02					2	47	26	24	13	1	0	309.88	By MS/MS
CON__Q95M17	CON__Q95M17	4	4	4				1	4	4	4	1	2	4	0	0	0	1	2	4	0	0	0	1	2	4	0	0	0	14.6	14.6	14.6	52.129	472	472	5.86					1	6					0	11.738	By MS/MS
Q9C075;CON__Q9C075;CON__Q99PS0	Q9C075;CON__Q9C075	10;10;2	7;7;1	7;7;1	Keratin, type I cytoskeletal 23	KRT23	Keratin, type I cytoskeletal 23 OS=Homo sapiens OX=9606 GN=KRT23 PE=1 SV=2;	3	10	7	7	3	4	1	1	4	5	1	3	0	0	1	3	1	3	0	0	1	3	26.8	22.5	22.5	48.131	422	422;422;422	4.2	4	1				2	2			1	0	16.306	By MS/MS
CON__Q9N2I2	CON__Q9N2I2	21	21	21				1	21	21	21	9	10	13	18	12	16	9	10	13	18	12	16	9	10	13	18	12	16	53.7	53.7	53.7	45.296	404	404	5.52	29	6	12	41	72	68	38	28	27	7	0	323.31	By MS/MS
CON__Q9NSB4;Q9NSB4	CON__Q9NSB4;Q9NSB4	3;3	2;2	1;1	Keratin, type II cuticular Hb2	KRT82	;Keratin, type II cuticular Hb2 OS=Homo sapiens OX=9606 GN=KRT82 PE=1 SV=3	2	3	2	1	0	0	1	1	3	0	0	0	0	0	2	0	0	0	0	0	1	0	5.8	3.7	1.9	56.682	513	513;513	6						2					0.005176	2.1208
CON__Q9TRI1;P19823	CON__Q9TRI1	57;12	57;12	57;12				2	57	57	57	49	47	56	27	11	12	49	47	56	27	11	12	49	47	56	27	11	12	51.4	51.4	51.4	106.19	946	946;946	4.01	12	142	195	155	74	42	48	37	13	1	0	323.31	By MS/MS
CON__Q9TT36;P05543	CON__Q9TT36	14;3	14;3	14;3				2	14	14	14	13	9	12	2	0	0	13	9	12	2	0	0	13	9	12	2	0	0	39.7	39.7	39.7	46.017	411	411;415	5.57				2	23	20	2	2			0	157.5	By MS/MS
CON__Q9TTE1	CON__Q9TTE1	19	17	9				1	19	17	9	18	12	16	14	5	6	16	10	14	13	3	5	8	4	7	6	1	1	52.8	48.9	30.9	46.203	411	411	4.97		3	12	44	63	32	9	1	1	3	0	323.31	By MS/MS
CON__REFSEQ:XP_001252647	CON__REFSEQ:XP_001252647	20	20	8				1	20	20	8	19	16	18	12	9	8	19	16	18	12	9	8	8	5	7	5	5	5	42.7	42.7	18.2	46.897	417	417	5.15	1	2	10	42	75	45	8	8	3	1	0	323.31	By MS/MS
CON__REFSEQ:XP_585019;P43652	CON__REFSEQ:XP_585019	18;1	18;1	18;1				2	18	18	18	17	12	15	12	2	1	17	12	15	12	2	1	17	12	15	12	2	1	33.6	33.6	33.6	69.561	604	604;599	4.44			14	37	34	5	1	2			0	288.19	By MS/MS
D6REC4	D6REC4	1	1	1	Cilia- and flagella-associated protein 99	CFAP99	Cilia- and flagella-associated protein 99 OS=Homo sapiens OX=9606 GN=CFAP99 PE=3 SV=1	1	1	1	1	0	0	0	0	1	0	0	0	0	0	1	0	0	0	0	0	1	0	3.3	3.3	3.3	52.292	459	459	10										1	1	-2
E9PAV3;Q13765;Q9BZK3	E9PAV3;Q13765	11;11;2	11;11;2	11;11;2	Nascent polypeptide-associated complex subunit alpha, muscle-specific form;Nascent polypeptide-associated complex subunit alpha	NACA	Nascent polypeptide-associated complex subunit alpha, muscle-specific form OS=Homo sapiens OX=9606 GN=NACA PE=1 SV=1;Nascent polypeptide-associated complex subunit alpha OS=Homo sapiens OX=9606 GN=NACA PE=1 SV=1	3	11	11	11	11	8	9	2	2	1	11	8	9	2	2	1	11	8	9	2	2	1	3.7	3.7	3.7	205.42	2078	2078;215;213	7.6	3	1					34	41	14	4	0	323.31	By MS/MS
E9PRG8	E9PRG8	3	3	3	Uncharacterized protein C11orf98	C11orf98	Uncharacterized protein C11orf98 OS=Homo sapiens OX=9606 GN=C11orf98 PE=4 SV=2	1	3	3	3	3	2	3	0	0	0	3	2	3	0	0	0	3	2	3	0	0	0	32.5	32.5	32.5	14.234	123	123	8.73								4	6	1	0	8.6914	By MS/MS
L0R6Q1	L0R6Q1	9	9	9		SLC35A4	SLC35A4 upstream open reading frame protein OS=Homo sapiens OX=9606 GN=SLC35A4 PE=3 SV=1	1	9	9	9	9	7	8	0	2	1	9	7	8	0	2	1	9	7	8	0	2	1	67	67	67	11.133	103	103	9.66									11	21	0	77.048	By MS/MS
L0R8F8	L0R8F8	3	3	3		SMCR7L	MIEF1 upstream open reading frame protein OS=Homo sapiens OX=9606 GN=MIEF1 PE=1 SV=1	1	3	3	3	3	2	1	0	0	0	3	2	1	0	0	0	3	2	1	0	0	0	40	40	40	8.4447	70	70	10										6	0	8.4785	By MS/MS
O00115	O00115	3	3	3	Deoxyribonuclease-2-alpha	DNASE2	Deoxyribonuclease-2-alpha OS=Homo sapiens OX=9606 GN=DNASE2 PE=1 SV=2	1	3	3	3	3	2	1	0	0	0	3	2	1	0	0	0	3	2	1	0	0	0	10.3	10.3	10.3	39.58	360	360	7.14						1	4	2			0.0031599	2.4024	By MS/MS
O00116	O00116	39	39	39	Alkyldihydroxyacetonephosphate synthase, peroxisomal	AGPS	Alkyldihydroxyacetonephosphate synthase, peroxisomal OS=Homo sapiens OX=9606 GN=AGPS PE=1 SV=1	1	39	39	39	35	24	27	0	2	0	35	24	27	0	2	0	35	24	27	0	2	0	70.4	70.4	70.4	72.911	658	658	4.76			2	45	64	5	4	1	1		0	323.31	By MS/MS
O00139	O00139	8	7	7	Kinesin-like protein KIF2A	KIF2A	Kinesin-like protein KIF2A OS=Homo sapiens OX=9606 GN=KIF2A PE=1 SV=3	1	8	7	7	4	6	4	0	0	0	4	5	4	0	0	0	4	5	4	0	0	0	12.3	11	11	79.954	706	706	4.72			1	4	12	1					0	12.78	By MS/MS
O00148	O00148	20	4	4	ATP-dependent RNA helicase DDX39A	DDX39A	ATP-dependent RNA helicase DDX39A OS=Homo sapiens OX=9606 GN=DDX39A PE=1 SV=2	1	20	4	4	18	16	17	7	8	3	4	3	1	0	1	1	4	3	1	0	1	1	53.9	23.9	23.9	49.129	427	427	7	2					5	1		1	5	0	75.38	By MS/MS
O00151	O00151	27	27	27	PDZ and LIM domain protein 1	PDLIM1	PDZ and LIM domain protein 1 OS=Homo sapiens OX=9606 GN=PDLIM1 PE=1 SV=4	1	27	27	27	26	23	23	11	12	5	26	23	23	11	12	5	26	23	23	11	12	5	90.6	90.6	90.6	36.071	329	329	8.08						30	123	93	119	49	0	323.31	By MS/MS
O00154;Q6ZUV0	O00154	24;2	24;2	24;2	Cytosolic acyl coenzyme A thioester hydrolase	ACOT7	Cytosolic acyl coenzyme A thioester hydrolase OS=Homo sapiens OX=9606 GN=ACOT7 PE=1 SV=3	2	24	24	24	22	21	18	5	2	0	22	21	18	5	2	0	22	21	18	5	2	0	58.2	58.2	58.2	41.796	380	380;252	6.66				2	3	46	75	8	2		0	323.31	By MS/MS
O00159	O00159	66	66	66	Unconventional myosin-Ic	MYO1C	Unconventional myosin-Ic OS=Homo sapiens OX=9606 GN=MYO1C PE=1 SV=4	1	66	66	66	54	46	40	5	3	3	54	46	40	5	3	3	54	46	40	5	3	3	53.4	53.4	53.4	121.68	1063	1063	3.4		5	115	48	5	1				2	0	323.31	By MS/MS
O00161	O00161	6	6	6	Synaptosomal-associated protein 23	SNAP23	Synaptosomal-associated protein 23 OS=Homo sapiens OX=9606 GN=SNAP23 PE=1 SV=1	1	6	6	6	6	3	5	1	0	0	6	3	5	1	0	0	6	3	5	1	0	0	43.6	43.6	43.6	23.354	211	211	8.76								6	14	1	0	25.489	By MS/MS
O00170	O00170	18	18	18	AH receptor-interacting protein	AIP	AH receptor-interacting protein OS=Homo sapiens OX=9606 GN=AIP PE=1 SV=2	1	18	18	18	11	16	11	2	2	0	11	16	11	2	2	0	11	16	11	2	2	0	65.2	65.2	65.2	37.636	330	330	7.32						4	46	8	7	1	0	323.31	By MS/MS
O00178	O00178	17	17	17	GTP-binding protein 1	GTPBP1	GTP-binding protein 1 OS=Homo sapiens OX=9606 GN=GTPBP1 PE=1 SV=3	1	17	17	17	15	7	14	0	1	0	15	7	14	0	1	0	15	7	14	0	1	0	43.3	43.3	43.3	72.453	669	669	4.76			2	17	23	1	1	1	1		0	106.86	By MS/MS
O00186	O00186	14	14	14	Syntaxin-binding protein 3	STXBP3	Syntaxin-binding protein 3 OS=Homo sapiens OX=9606 GN=STXBP3 PE=1 SV=2	1	14	14	14	12	10	13	0	2	0	12	10	13	0	2	0	12	10	13	0	2	0	33.4	33.4	33.4	67.764	592	592	4.96				13	29	11					0	51.018	By MS/MS
O00193	O00193	5	5	5	Small acidic protein	SMAP	Small acidic protein OS=Homo sapiens OX=9606 GN=SMAP PE=1 SV=1	1	5	5	5	4	5	5	0	0	0	4	5	5	0	0	0	4	5	5	0	0	0	32.2	32.2	32.2	20.332	183	183	8.34						2	4	9	10	4	0	323.31	By MS/MS
O00194	O00194	7	7	6	Ras-related protein Rab-27B	RAB27B	Ras-related protein Rab-27B OS=Homo sapiens OX=9606 GN=RAB27B PE=1 SV=4	1	7	7	6	6	6	5	0	0	0	6	6	5	0	0	0	5	5	4	0	0	0	29.8	29.8	25.2	24.608	218	218	7.85							6	11	3		0	17.976	By MS/MS
O00203;Q13367	O00203	38;9	38;9	38;9	AP-3 complex subunit beta-1	AP3B1	AP-3 complex subunit beta-1 OS=Homo sapiens OX=9606 GN=AP3B1 PE=1 SV=3	2	38	38	38	29	27	30	2	2	1	29	27	30	2	2	1	29	27	30	2	2	1	35.4	35.4	35.4	121.32	1094	1094;1082	3.33		32	63	37	14	3	2				0	199.89	By MS/MS
O00212	O00212	1	1	1	Rho-related GTP-binding protein RhoD	RHOD	Rho-related GTP-binding protein RhoD OS=Homo sapiens OX=9606 GN=RHOD PE=1 SV=2	1	1	1	1	1	0	0	0	0	0	1	0	0	0	0	0	1	0	0	0	0	0	11	11	11	23.413	210	210	8								1			0.00022502	3.7494	By MS/MS
O00214	O00214	7	7	7	Galectin-8	LGALS8	Galectin-8 OS=Homo sapiens OX=9606 GN=LGALS8 PE=1 SV=4	1	7	7	7	5	7	3	1	4	0	5	7	3	1	4	0	5	7	3	1	4	0	19.6	19.6	19.6	35.808	317	317	7.35						2	14	9	1		0	14.369	By MS/MS
O00217	O00217	6	6	6	NADH dehydrogenase [ubiquinone] iron-sulfur protein 8, mitochondrial	NDUFS8	NADH dehydrogenase [ubiquinone] iron-sulfur protein 8, mitochondrial OS=Homo sapiens OX=9606 GN=NDUFS8 PE=1 SV=1	1	6	6	6	6	4	5	0	0	0	6	4	5	0	0	0	6	4	5	0	0	0	38.6	38.6	38.6	23.705	210	210	8.58								8	11		0	22.007	By MS/MS
O00221	O00221	2	2	2	NF-kappa-B inhibitor epsilon	NFKBIE	NF-kappa-B inhibitor epsilon OS=Homo sapiens OX=9606 GN=NFKBIE PE=1 SV=3	1	2	2	2	2	2	1	0	0	0	2	2	1	0	0	0	2	2	1	0	0	0	6.8	6.8	6.8	52.863	500	500	7						1	4	1			0	18.128	By MS/MS
O00231	O00231	32	32	32	26S proteasome non-ATPase regulatory subunit 11	PSMD11	26S proteasome non-ATPase regulatory subunit 11 OS=Homo sapiens OX=9606 GN=PSMD11 PE=1 SV=3	1	32	32	32	28	29	29	5	4	2	28	29	29	5	4	2	28	29	29	5	4	2	71.1	71.1	71.1	47.463	422	422	6.48					5	106	53	9	7		0	323.31	By MS/MS
O00232	O00232	34	34	34	26S proteasome non-ATPase regulatory subunit 12	PSMD12	26S proteasome non-ATPase regulatory subunit 12 OS=Homo sapiens OX=9606 GN=PSMD12 PE=1 SV=3	1	34	34	34	30	24	23	6	8	0	30	24	23	6	8	0	30	24	23	6	8	0	68	68	68	52.904	456	456	6.08					8	110	10	3	1		0	323.31	By MS/MS
O00233	O00233	8	8	8	26S proteasome non-ATPase regulatory subunit 9	PSMD9	26S proteasome non-ATPase regulatory subunit 9 OS=Homo sapiens OX=9606 GN=PSMD9 PE=1 SV=3	1	8	8	8	7	4	7	1	3	0	7	4	7	1	3	0	7	4	7	1	3	0	36.3	36.3	36.3	24.682	223	223	8.19							7	16	5	4	0	169.83	By MS/MS
O00244	O00244	4	4	4	Copper transport protein ATOX1	ATOX1	Copper transport protein ATOX1 OS=Homo sapiens OX=9606 GN=ATOX1 PE=1 SV=1	1	4	4	4	4	3	3	0	0	0	4	3	3	0	0	0	4	3	3	0	0	0	39.7	39.7	39.7	7.4016	68	68	10										11	0	11.745	By MS/MS
O00264	O00264	16	16	15	Membrane-associated progesterone receptor component 1	PGRMC1	Membrane-associated progesterone receptor component 1 OS=Homo sapiens OX=9606 GN=PGRMC1 PE=1 SV=3	1	16	16	15	15	14	15	1	2	1	15	14	15	1	2	1	15	13	14	1	2	1	65.6	65.6	61	21.671	195	195	8.32							9	35	34		0	323.31	By MS/MS
O00267	O00267	19	19	19	Transcription elongation factor SPT5	SUPT5H	Transcription elongation factor SPT5 OS=Homo sapiens OX=9606 GN=SUPT5H PE=1 SV=1	1	19	19	19	11	9	13	0	0	0	11	9	13	0	0	0	11	9	13	0	0	0	25.3	25.3	25.3	121	1087	1087	3.54		6	18	16	4	1	1				0	39.681	By MS/MS
O00273	O00273	12	12	12	DNA fragmentation factor subunit alpha	DFFA	DNA fragmentation factor subunit alpha OS=Homo sapiens OX=9606 GN=DFFA PE=1 SV=1	1	12	12	12	11	6	11	0	1	0	11	6	11	0	1	0	11	6	11	0	1	0	42.3	42.3	42.3	36.521	331	331	9.53									17	19	0	84.823	By MS/MS
O00299	O00299	18	18	18	Chloride intracellular channel protein 1	CLIC1	Chloride intracellular channel protein 1 OS=Homo sapiens OX=9606 GN=CLIC1 PE=1 SV=4	1	18	18	18	18	17	17	11	15	8	18	17	17	11	15	8	18	17	17	11	15	8	72.6	72.6	72.6	26.922	241	241	7.31					2	24	51	54	7	1	0	323.31	By MS/MS
O00303	O00303	21	21	21	Eukaryotic translation initiation factor 3 subunit F	EIF3F	Eukaryotic translation initiation factor 3 subunit F OS=Homo sapiens OX=9606 GN=EIF3F PE=1 SV=1	1	21	21	21	20	16	19	5	9	0	20	16	19	5	9	0	20	16	19	5	9	0	63.3	63.3	63.3	37.563	357	357	6.17					5	89	14	2	2		0	323.31	By MS/MS
O00330	O00330	9	9	9	Pyruvate dehydrogenase protein X component, mitochondrial	PDHX	Pyruvate dehydrogenase protein X component, mitochondrial OS=Homo sapiens OX=9606 GN=PDHX PE=1 SV=3	1	9	9	9	6	7	7	0	0	0	6	7	7	0	0	0	6	7	7	0	0	0	20.6	20.6	20.6	54.122	501	501	5.92					6	16	2	1			0	18.699	By MS/MS
O00339	O00339	12	12	12	Matrilin-2	MATN2	Matrilin-2 OS=Homo sapiens OX=9606 GN=MATN2 PE=1 SV=4	1	12	12	12	0	1	0	12	6	4	0	1	0	12	6	4	0	1	0	12	6	4	17.5	17.5	17.5	106.84	956	956	5.04			7	10	19	10	5	2			0	28.024
O00391	O00391	3	3	3	Sulfhydryl oxidase 1	QSOX1	Sulfhydryl oxidase 1 OS=Homo sapiens OX=9606 GN=QSOX1 PE=1 SV=3	1	3	3	3	2	1	3	3	3	2	2	1	3	3	3	2	2	1	3	3	3	2	4.8	4.8	4.8	82.577	747	747	6			2	3	5	6	3	2	2	1	0	11.372	By matching
O00399	O00399	2	2	2	Dynactin subunit 6	DCTN6	Dynactin subunit 6 OS=Homo sapiens OX=9606 GN=DCTN6 PE=1 SV=1	1	2	2	2	2	1	1	0	0	0	2	1	1	0	0	0	2	1	1	0	0	0	14.7	14.7	14.7	20.747	190	190	8.33								4	2		0	7.6879	By MS/MS
O00400	O00400	2	2	2	Acetyl-coenzyme A transporter 1	SLC33A1	Acetyl-coenzyme A transporter 1 OS=Homo sapiens OX=9606 GN=SLC33A1 PE=1 SV=1	1	2	2	2	2	0	2	0	0	0	2	0	2	0	0	0	2	0	2	0	0	0	5.8	5.8	5.8	60.908	549	549	6.5						2	2				0.00023202	4.4661	By MS/MS
O00401	O00401	9	9	9	Neural Wiskott-Aldrich syndrome protein	WASL	Neural Wiskott-Aldrich syndrome protein OS=Homo sapiens OX=9606 GN=WASL PE=1 SV=2	1	9	9	9	9	8	5	0	0	0	9	8	5	0	0	0	9	8	5	0	0	0	30.7	30.7	30.7	54.826	505	505	5.22				10	15	5	5	1			0	20.035	By MS/MS
O00410	O00410	65	65	62	Importin-5	IPO5	Importin-5 OS=Homo sapiens OX=9606 GN=IPO5 PE=1 SV=4	1	65	65	62	55	55	49	1	0	1	55	55	49	1	0	1	53	54	46	1	0	1	69.9	69.9	68.6	123.63	1097	1097	3.25	2	23	159	76	1	1			2		0	323.31	By MS/MS
O00422	O00422	8	8	8	Histone deacetylase complex subunit SAP18	SAP18	Histone deacetylase complex subunit SAP18 OS=Homo sapiens OX=9606 GN=SAP18 PE=1 SV=1	1	8	8	8	8	5	6	0	0	0	8	5	6	0	0	0	8	5	6	0	0	0	53.6	53.6	53.6	17.561	153	153	8.67								8	12	1	0	57.32	By MS/MS
O00425;Q9NZI8	O00425	17;2	16;1	16;1	Insulin-like growth factor 2 mRNA-binding protein 3	IGF2BP3	Insulin-like growth factor 2 mRNA-binding protein 3 OS=Homo sapiens OX=9606 GN=IGF2BP3 PE=1 SV=2	2	17	16	16	16	9	9	0	0	0	15	8	8	0	0	0	15	8	8	0	0	0	38.2	35.9	35.9	63.704	579	579;577	5.24			1	16	13	5	1	3	3		0	45.657	By MS/MS
O00429	O00429	46	46	46	Dynamin-1-like protein	DNM1L	Dynamin-1-like protein OS=Homo sapiens OX=9606 GN=DNM1L PE=1 SV=2	1	46	46	46	44	36	33	4	6	0	44	36	33	4	6	0	44	36	33	4	6	0	74.3	74.3	74.3	81.876	736	736	5.35		2	36	65	74	50	2	14	31	4	0	323.31	By MS/MS
O00442	O00442	17	17	17	RNA 3-terminal phosphate cyclase	RTCA	RNA 3-terminal phosphate cyclase OS=Homo sapiens OX=9606 GN=RTCA PE=1 SV=1	1	17	17	17	11	15	13	0	1	0	11	15	13	0	1	0	11	15	13	0	1	0	64.5	64.5	64.5	39.336	366	366	6.87						10	33	4			0	323.31	By MS/MS
O00443	O00443	7	7	7	Phosphatidylinositol 4-phosphate 3-kinase C2 domain-containing subunit alpha	PIK3C2A	Phosphatidylinositol 4-phosphate 3-kinase C2 domain-containing subunit alpha OS=Homo sapiens OX=9606 GN=PIK3C2A PE=1 SV=2	1	7	7	7	7	3	4	0	0	0	7	3	4	0	0	0	7	3	4	0	0	0	6	6	6	190.68	1686	1686	2.56		8	7	1							0	9.716	By MS/MS
O00459	O00459	4	4	4	Phosphatidylinositol 3-kinase regulatory subunit beta	PIK3R2	Phosphatidylinositol 3-kinase regulatory subunit beta OS=Homo sapiens OX=9606 GN=PIK3R2 PE=1 SV=2	1	4	4	4	2	2	1	0	0	0	2	2	1	0	0	0	2	2	1	0	0	0	9.5	9.5	9.5	81.544	728	728	3.6			2	3							0	5.0755	By MS/MS
O00461	O00461	8	8	8	Golgi integral membrane protein 4	GOLIM4	Golgi integral membrane protein 4 OS=Homo sapiens OX=9606 GN=GOLIM4 PE=1 SV=1	1	8	8	8	5	5	8	0	1	0	5	5	8	0	1	0	5	5	8	0	1	0	12.1	12.1	12.1	81.879	696	696	3.72		3	13	10	3	2	1				0	56.948	By MS/MS
O00462	O00462	6	5	5	Beta-mannosidase	MANBA	Beta-mannosidase OS=Homo sapiens OX=9606 GN=MANBA PE=1 SV=3	1	6	5	5	4	1	6	0	1	0	3	1	5	0	0	0	3	1	5	0	0	0	8.1	7.3	7.3	100.89	879	879	3.78			4	4		1					0	10.338	By MS/MS
O00468	O00468	8	8	8	Agrin;Agrin N-terminal 110 kDa subunit;Agrin C-terminal 110 kDa subunit;Agrin C-terminal 90 kDa fragment;Agrin C-terminal 22 kDa fragment	AGRN	Agrin OS=Homo sapiens OX=9606 GN=AGRN PE=1 SV=6	1	8	8	8	6	4	8	1	1	0	6	4	8	1	1	0	6	4	8	1	1	0	4.8	4.8	4.8	217.32	2068	2068	2.1	7	14	6	2							0	13.602	By MS/MS
O00469	O00469	16	16	16	Procollagen-lysine,2-oxoglutarate 5-dioxygenase 2	PLOD2	Procollagen-lysine,2-oxoglutarate 5-dioxygenase 2 OS=Homo sapiens OX=9606 GN=PLOD2 PE=1 SV=2	1	16	16	16	10	8	14	1	3	2	10	8	14	1	3	2	10	8	14	1	3	2	29.6	29.6	29.6	84.685	737	737	4.42			10	22	3	1		1		3	0	189.09	By MS/MS
O00471	O00471	11	11	11	Exocyst complex component 5	EXOC5	Exocyst complex component 5 OS=Homo sapiens OX=9606 GN=EXOC5 PE=1 SV=1	1	11	11	11	6	5	7	0	0	0	6	5	7	0	0	0	6	5	7	0	0	0	19.2	19.2	19.2	81.852	708	708	5.13			3	8	4		7	1			0	42.166	By MS/MS
O00483	O00483	4	4	4	Cytochrome c oxidase subunit NDUFA4	NDUFA4	Cytochrome c oxidase subunit NDUFA4 OS=Homo sapiens OX=9606 GN=NDUFA4 PE=1 SV=1	1	4	4	4	4	3	3	0	0	1	4	3	3	0	0	1	4	3	3	0	0	1	46.9	46.9	46.9	9.3697	81	81	9.14		1							4	9	0	18.326	By MS/MS
O00487	O00487	13	13	13	26S proteasome non-ATPase regulatory subunit 14	PSMD14	26S proteasome non-ATPase regulatory subunit 14 OS=Homo sapiens OX=9606 GN=PSMD14 PE=1 SV=1	1	13	13	13	8	10	11	1	2	0	8	10	11	1	2	0	8	10	11	1	2	0	55.5	55.5	55.5	34.577	310	310	7.32						1	53	22	2		0	323.31	By MS/MS
O00488	O00488	1	1	1	Zinc finger protein 593	ZNF593	Zinc finger protein 593 OS=Homo sapiens OX=9606 GN=ZNF593 PE=1 SV=2	1	1	1	1	1	0	0	0	0	0	1	0	0	0	0	0	1	0	0	0	0	0	14.9	14.9	14.9	15.199	134	134	8								1			0.0031546	2.3776	By MS/MS
O00499	O00499	8	8	8	Myc box-dependent-interacting protein 1	BIN1	Myc box-dependent-interacting protein 1 OS=Homo sapiens OX=9606 GN=BIN1 PE=1 SV=1	1	8	8	8	6	4	2	0	0	0	6	4	2	0	0	0	6	4	2	0	0	0	23.4	23.4	23.4	64.699	593	593	5.6				2	6	5		2			0	32.381	By MS/MS
O00505	O00505	13	8	8	Importin subunit alpha-4	KPNA3	Importin subunit alpha-4 OS=Homo sapiens OX=9606 GN=KPNA3 PE=1 SV=2	1	13	8	8	13	9	7	0	1	0	8	4	4	0	0	0	8	4	4	0	0	0	33.4	26.1	26.1	57.81	521	521	5.61					7	11					0	65.606	By MS/MS
O00506	O00506	8	1	1	Serine/threonine-protein kinase 25	STK25	Serine/threonine-protein kinase 25 OS=Homo sapiens OX=9606 GN=STK25 PE=1 SV=1	1	8	1	1	5	6	6	0	0	0	1	1	0	0	0	0	1	1	0	0	0	0	18.8	2.8	2.8	48.111	426	426	6.4					1	2	1	1			1	-2	By MS/MS
O00507	O00507	37	1	1	Probable ubiquitin carboxyl-terminal hydrolase FAF-Y	USP9Y	Probable ubiquitin carboxyl-terminal hydrolase FAF-Y OS=Homo sapiens OX=9606 GN=USP9Y PE=2 SV=2	1	37	1	1	30	15	23	2	2	1	0	0	1	0	0	0	0	0	1	0	0	0	15.1	0.6	0.6	291.07	2555	2555	2.5		1	1								0.0019214	2.6549	By matching
O00515	O00515	22	22	22	Ladinin-1	LAD1	Ladinin-1 OS=Homo sapiens OX=9606 GN=LAD1 PE=1 SV=2	1	22	22	22	20	14	13	0	0	0	20	14	13	0	0	0	20	14	13	0	0	0	50.9	50.9	50.9	57.13	517	517	7.55				6	7	19	25	34	21	15	0	116.76	By MS/MS
O00541	O00541	11	11	11	Pescadillo homolog	PES1	Pescadillo homolog OS=Homo sapiens OX=9606 GN=PES1 PE=1 SV=1	1	11	11	11	9	7	4	0	0	0	9	7	4	0	0	0	9	7	4	0	0	0	22.6	22.6	22.6	68.002	588	588	4.74				9	12	1	1				0	12.235	By MS/MS
O00560	O00560	2	2	2	Syntenin-1	SDCBP	Syntenin-1 OS=Homo sapiens OX=9606 GN=SDCBP PE=1 SV=1	1	2	2	2	1	2	1	0	0	0	1	2	1	0	0	0	1	2	1	0	0	0	14.8	14.8	14.8	32.444	298	298	7.75							1	3			0	39.84	By MS/MS
O00566	O00566	2	2	2	U3 small nucleolar ribonucleoprotein protein MPP10	MPHOSPH10	U3 small nucleolar ribonucleoprotein protein MPP10 OS=Homo sapiens OX=9606 GN=MPHOSPH10 PE=1 SV=2	1	2	2	2	0	1	1	0	0	0	0	1	1	0	0	0	0	1	1	0	0	0	4.6	4.6	4.6	78.863	681	681	7							2				0.00066313	3.367
O00567	O00567	20	20	20	Nucleolar protein 56	NOP56	Nucleolar protein 56 OS=Homo sapiens OX=9606 GN=NOP56 PE=1 SV=4	1	20	20	20	16	13	17	1	3	1	16	13	17	1	3	1	16	13	17	1	3	1	47.8	47.8	47.8	66.049	594	594	5.06				22	39	11	3	2	1		0	109.55	By MS/MS
O00571;O15523;Q9NQI0	O00571;O15523	43;32;2	42;31;2	42;31;2	ATP-dependent RNA helicase DDX3X;ATP-dependent RNA helicase DDX3Y	DDX3X;DDX3Y	ATP-dependent RNA helicase DDX3X OS=Homo sapiens OX=9606 GN=DDX3X PE=1 SV=3;ATP-dependent RNA helicase DDX3Y OS=Homo sapiens OX=9606 GN=DDX3Y PE=1 SV=2	3	43	42	42	40	37	34	13	10	1	39	36	33	12	9	1	39	36	33	12	9	1	59.1	59.1	59.1	73.243	662	662;660;724	5.75	1	2	3	40	89	104	24	21	10	5	0	323.31	By MS/MS
O00584	O00584	2	2	2	Ribonuclease T2	RNASET2	Ribonuclease T2 OS=Homo sapiens OX=9606 GN=RNASET2 PE=1 SV=2	1	2	2	2	1	1	0	0	0	0	1	1	0	0	0	0	1	1	0	0	0	0	10.5	10.5	10.5	29.48	256	256	8.5								1	1		0.0027461	2.4475	By MS/MS
O00622	O00622	12	12	12	Protein CYR61	CYR61	CCN family member 1 OS=Homo sapiens OX=9606 GN=CCN1 PE=1 SV=1	1	12	12	12	0	0	1	12	9	8	0	0	1	12	9	8	0	0	1	12	9	8	34.9	34.9	34.9	42.026	381	381	7.46	6	1					14	24	21	2	0	34.911
O00625	O00625	20	20	20	Pirin	PIR	Pirin OS=Homo sapiens OX=9606 GN=PIR PE=1 SV=1	1	20	20	20	14	15	14	1	3	0	14	15	14	1	3	0	14	15	14	1	3	0	74.5	74.5	74.5	32.113	290	290	7.14						3	63	10	2		0	248.55	By MS/MS
O00629	O00629	16	16	11	Importin subunit alpha-3	KPNA4	Importin subunit alpha-3 OS=Homo sapiens OX=9606 GN=KPNA4 PE=1 SV=1	1	16	16	11	14	12	11	0	4	0	14	12	11	0	4	0	9	7	8	0	3	0	46.6	46.6	39.5	57.886	521	521	5.83			1	1	13	44	5	1			0	323.31	By MS/MS
O00743	O00743	13	13	13	Serine/threonine-protein phosphatase 6 catalytic subunit;Serine/threonine-protein phosphatase 6 catalytic subunit, N-terminally processed	PPP6C	Serine/threonine-protein phosphatase 6 catalytic subunit OS=Homo sapiens OX=9606 GN=PPP6C PE=1 SV=1	1	13	13	13	6	12	8	2	4	0	6	12	8	2	4	0	6	12	8	2	4	0	60	60	60	35.144	305	305	7.43						6	15	24	1		0	131.91	By MS/MS
O00748	O00748	8	8	8	Cocaine esterase	CES2	Cocaine esterase OS=Homo sapiens OX=9606 GN=CES2 PE=1 SV=1	1	8	8	8	8	3	4	0	0	0	8	3	4	0	0	0	8	3	4	0	0	0	21.6	21.6	21.6	61.806	559	559	5.2					12	3					0	37.82	By MS/MS
O00754	O00754	7	7	7	Lysosomal alpha-mannosidase;Lysosomal alpha-mannosidase A peptide;Lysosomal alpha-mannosidase B peptide;Lysosomal alpha-mannosidase C peptide;Lysosomal alpha-mannosidase D peptide;Lysosomal alpha-mannosidase E peptide	MAN2B1	Lysosomal alpha-mannosidase OS=Homo sapiens OX=9606 GN=MAN2B1 PE=1 SV=3	1	7	7	7	5	4	5	0	0	0	5	4	5	0	0	0	5	4	5	0	0	0	9.9	9.9	9.9	113.74	1011	1011	7.2						1	12		2		0	27.51	By MS/MS
O00762	O00762	8	8	8	Ubiquitin-conjugating enzyme E2 C	UBE2C	Ubiquitin-conjugating enzyme E2 C OS=Homo sapiens OX=9606 GN=UBE2C PE=1 SV=1	1	8	8	8	7	5	4	0	0	0	7	5	4	0	0	0	7	5	4	0	0	0	43	43	43	19.652	179	179	8.56								7	9		0	18.014	By MS/MS
O00764	O00764	22	22	22	Pyridoxal kinase	PDXK	Pyridoxal kinase OS=Homo sapiens OX=9606 GN=PDXK PE=1 SV=1	1	22	22	22	18	18	17	7	8	0	18	18	17	7	8	0	18	18	17	7	8	0	69.9	69.9	69.9	35.102	312	312	7.04					1	16	86	19	2		0	323.31	By MS/MS
O00767	O00767	3	3	3	Acyl-CoA desaturase	SCD	Acyl-CoA desaturase OS=Homo sapiens OX=9606 GN=SCD PE=1 SV=2	1	3	3	3	2	2	3	0	0	0	2	2	3	0	0	0	2	2	3	0	0	0	8.9	8.9	8.9	41.522	359	359	7.55							5	6			0	15.489	By MS/MS
O14493;O95484;P56747;O15551	O14493	3;1;1;1	3;1;1;1	3;1;1;1	Claudin-4	CLDN4	Claudin-4 OS=Homo sapiens OX=9606 GN=CLDN4 PE=1 SV=1	4	3	3	3	3	1	1	1	0	0	3	1	1	1	0	0	3	1	1	1	0	0	16.7	16.7	16.7	22.077	209	209;217;220;220	8.67								4	4	1	0	11.135	By MS/MS
O14497	O14497	13	13	12	AT-rich interactive domain-containing protein 1A	ARID1A	AT-rich interactive domain-containing protein 1A OS=Homo sapiens OX=9606 GN=ARID1A PE=1 SV=3	1	13	13	12	9	9	7	0	0	0	9	9	7	0	0	0	8	8	7	0	0	0	8.8	8.8	7.9	242.04	2285	2285	3.31		7	16	13	3						0	30.743	By MS/MS
O14519	O14519	2	2	2	Cyclin-dependent kinase 2-associated protein 1	CDK2AP1	Cyclin-dependent kinase 2-associated protein 1 OS=Homo sapiens OX=9606 GN=CDK2AP1 PE=1 SV=1	1	2	2	2	2	1	1	0	0	0	2	1	1	0	0	0	2	1	1	0	0	0	33.9	33.9	33.9	12.365	115	115	9.5									2	2	0	12.249	By MS/MS
O14521	O14521	1	1	1	Succinate dehydrogenase [ubiquinone] cytochrome b small subunit, mitochondrial	SDHD	Succinate dehydrogenase [ubiquinone] cytochrome b small subunit, mitochondrial OS=Homo sapiens OX=9606 GN=SDHD PE=1 SV=1	1	1	1	1	1	0	1	0	0	0	1	0	1	0	0	0	1	0	1	0	0	0	6.3	6.3	6.3	17.043	159	159	9.67									1	2	0.0010741	2.7735	By MS/MS
O14530	O14530	7	7	7	Thioredoxin domain-containing protein 9	TXNDC9	Thioredoxin domain-containing protein 9 OS=Homo sapiens OX=9606 GN=TXNDC9 PE=1 SV=2	1	7	7	7	3	4	6	0	0	0	3	4	6	0	0	0	3	4	6	0	0	0	46.9	46.9	46.9	26.534	226	226	7.79							3	11			0	40.23	By MS/MS
O14548	O14548	7	7	7	Cytochrome c oxidase subunit 7A-related protein, mitochondrial	COX7A2L	Cytochrome c oxidase subunit 7A-related protein, mitochondrial OS=Homo sapiens OX=9606 GN=COX7A2L PE=1 SV=2	1	7	7	7	7	7	6	0	0	0	7	7	6	0	0	0	7	7	6	0	0	0	70.2	70.2	70.2	12.615	114	114	9.64									8	14	0	55.911	By MS/MS
O14556	O14556	2	1	1	Glyceraldehyde-3-phosphate dehydrogenase, testis-specific	GAPDHS	Glyceraldehyde-3-phosphate dehydrogenase, testis-specific OS=Homo sapiens OX=9606 GN=GAPDHS PE=1 SV=2	1	2	1	1	2	1	1	1	1	1	1	0	0	0	0	0	1	0	0	0	0	0	4.4	2.7	2.7	44.501	408	408	10										1	1	-2	By MS/MS
O14561	O14561	4	4	4	Acyl carrier protein, mitochondrial	NDUFAB1	Acyl carrier protein, mitochondrial OS=Homo sapiens OX=9606 GN=NDUFAB1 PE=1 SV=3	1	4	4	4	4	3	4	1	0	0	4	3	4	1	0	0	4	3	4	1	0	0	21.2	21.2	21.2	17.417	156	156	9.55	1								6	26	0	33.769	By MS/MS
O14562	O14562	9	9	9	Ubiquitin domain-containing protein UBFD1	UBFD1	Ubiquitin domain-containing protein UBFD1 OS=Homo sapiens OX=9606 GN=UBFD1 PE=1 SV=2	1	9	9	9	7	6	5	1	2	0	7	6	5	1	2	0	7	6	5	1	2	0	32.7	32.7	32.7	33.382	309	309	6.48			1	1	2	7	13	2	1		0	30.972	By MS/MS
O14579	O14579	21	21	21	Coatomer subunit epsilon	COPE	Coatomer subunit epsilon OS=Homo sapiens OX=9606 GN=COPE PE=1 SV=3	1	21	21	21	17	17	16	5	7	0	17	17	16	5	7	0	17	17	16	5	7	0	94.2	94.2	94.2	34.482	308	308	7.42						14	50	48	5	2	0	323.31	By MS/MS
O14617	O14617	29	29	29	AP-3 complex subunit delta-1	AP3D1	AP-3 complex subunit delta-1 OS=Homo sapiens OX=9606 GN=AP3D1 PE=1 SV=1	1	29	29	29	28	18	17	1	0	0	28	18	17	1	0	0	28	18	17	1	0	0	31.2	31.2	31.2	130.16	1153	1153	3.84		17	31	35	30	4		2			0	250.92	By MS/MS
O14618	O14618	5	5	5	Copper chaperone for superoxide dismutase	CCS	Copper chaperone for superoxide dismutase OS=Homo sapiens OX=9606 GN=CCS PE=1 SV=1	1	5	5	5	2	2	5	1	1	0	2	2	5	1	1	0	2	2	5	1	1	0	15.7	15.7	15.7	29.04	274	274	7.83							3	8	1		0	6.1574	By MS/MS
O14646	O14646	4	2	2	Chromodomain-helicase-DNA-binding protein 1	CHD1	Chromodomain-helicase-DNA-binding protein 1 OS=Homo sapiens OX=9606 GN=CHD1 PE=1 SV=2	1	4	2	2	3	2	3	0	0	0	1	1	1	0	0	0	1	1	1	0	0	0	2.6	1.4	1.4	196.69	1710	1710	3		1	2	1							0.00087317	3.0663	By MS/MS
O14647	O14647	9	9	7	Chromodomain-helicase-DNA-binding protein 2	CHD2	Chromodomain-helicase-DNA-binding protein 2 OS=Homo sapiens OX=9606 GN=CHD2 PE=1 SV=2	1	9	9	7	8	4	6	0	0	0	8	4	6	0	0	0	6	3	4	0	0	0	7.2	7.2	6	211.34	1828	1828	2.57		10	10	1							0	10.5	By MS/MS
O14653	O14653	4	4	4	Golgi SNAP receptor complex member 2	GOSR2	Golgi SNAP receptor complex member 2 OS=Homo sapiens OX=9606 GN=GOSR2 PE=1 SV=2	1	4	4	4	3	1	2	0	0	0	3	1	2	0	0	0	3	1	2	0	0	0	28.8	28.8	28.8	24.775	212	212	8.12							1	5	2		0	5.681	By MS/MS
O14656	O14656	6	6	6	Torsin-1A	TOR1A	Torsin-1A OS=Homo sapiens OX=9606 GN=TOR1A PE=1 SV=1	1	6	6	6	4	5	4	0	0	0	4	5	4	0	0	0	4	5	4	0	0	0	19	19	19	37.808	332	332	6.92						1	12				0	43.484	By MS/MS
O14657	O14657	6	6	6	Torsin-1B	TOR1B	Torsin-1B OS=Homo sapiens OX=9606 GN=TOR1B PE=1 SV=2	1	6	6	6	1	5	6	0	0	0	1	5	6	0	0	0	1	5	6	0	0	0	20.5	20.5	20.5	37.978	336	336	7							13				0	13.786	By MS/MS
O14662	O14662	8	8	8	Syntaxin-16	STX16	Syntaxin-16 OS=Homo sapiens OX=9606 GN=STX16 PE=1 SV=3	1	8	8	8	6	5	5	0	0	0	6	5	5	0	0	0	6	5	5	0	0	0	38.5	38.5	38.5	37.031	325	325	7.71							11	9	4		0	20.309	By MS/MS
O14672	O14672	7	7	7	Disintegrin and metalloproteinase domain-containing protein 10	ADAM10	Disintegrin and metalloproteinase domain-containing protein 10 OS=Homo sapiens OX=9606 GN=ADAM10 PE=1 SV=1	1	7	7	7	6	3	5	3	1	0	6	3	5	3	1	0	6	3	5	3	1	0	12	12	12	84.141	748	748	4.38			6	10	10	2	1				0	20.36	By MS/MS
O14683	O14683	2	2	2	Tumor protein p53-inducible protein 11	TP53I11	Tumor protein p53-inducible protein 11 OS=Homo sapiens OX=9606 GN=TP53I11 PE=1 SV=2	1	2	2	2	2	1	1	0	0	0	2	1	1	0	0	0	2	1	1	0	0	0	13.8	13.8	13.8	21.054	189	189	9								1	2	1	0.00044633	3.5566	By MS/MS
O14684	O14684	5	5	5	Prostaglandin E synthase	PTGES	Prostaglandin E synthase OS=Homo sapiens OX=9606 GN=PTGES PE=1 SV=2	1	5	5	5	5	3	4	1	0	0	5	3	4	1	0	0	5	3	4	1	0	0	37.5	37.5	37.5	17.102	152	152	9.23								2	13	7	0	20.99	By MS/MS
O14732	O14732	4	4	4	Inositol monophosphatase 2	IMPA2	Inositol monophosphatase 2 OS=Homo sapiens OX=9606 GN=IMPA2 PE=1 SV=1	1	4	4	4	3	3	2	0	0	0	3	3	2	0	0	0	3	3	2	0	0	0	16.3	16.3	16.3	31.321	288	288	7.56							4	5			0	16.416	By MS/MS
O14734	O14734	5	5	5	Acyl-coenzyme A thioesterase 8	ACOT8	Acyl-coenzyme A thioesterase 8 OS=Homo sapiens OX=9606 GN=ACOT8 PE=1 SV=1	1	5	5	5	5	4	5	0	0	0	5	4	5	0	0	0	5	4	5	0	0	0	26	26	26	35.914	319	319	7.37							14	3	2		0	27.259	By MS/MS
O14735	O14735	4	4	4	CDP-diacylglycerol--inositol 3-phosphatidyltransferase	CDIPT	CDP-diacylglycerol--inositol 3-phosphatidyltransferase OS=Homo sapiens OX=9606 GN=CDIPT PE=1 SV=1	1	4	4	4	4	1	1	0	0	0	4	1	1	0	0	0	4	1	1	0	0	0	23	23	23	23.539	213	213	8.3								7	3		0	12.583	By MS/MS
O14737	O14737	6	6	6	Programmed cell death protein 5	PDCD5	Programmed cell death protein 5 OS=Homo sapiens OX=9606 GN=PDCD5 PE=1 SV=3	1	6	6	6	6	6	6	0	0	1	6	6	6	0	0	1	6	6	6	0	0	1	45.6	45.6	45.6	14.285	125	125	9.6									10	15	0	227.59	By MS/MS
O14744	O14744	34	34	34	Protein arginine N-methyltransferase 5;Protein arginine N-methyltransferase 5, N-terminally processed	PRMT5	Protein arginine N-methyltransferase 5 OS=Homo sapiens OX=9606 GN=PRMT5 PE=1 SV=4	1	34	34	34	29	27	26	0	4	1	29	27	26	0	4	1	29	27	26	0	4	1	64.1	64.1	64.1	72.683	637	637	4.65			3	38	63	6					0	323.31	By MS/MS
O14745	O14745	17	17	17	Na(+)/H(+) exchange regulatory cofactor NHE-RF1	SLC9A3R1	Na(+)/H(+) exchange regulatory cofactor NHE-RF1 OS=Homo sapiens OX=9606 GN=SLC9A3R1 PE=1 SV=4	1	17	17	17	15	7	8	1	1	0	15	7	8	1	1	0	15	7	8	1	1	0	57	57	57	38.868	358	358	6.75						28	19	11	1		0	85.423	By MS/MS
O14772	O14772	1	1	1	Fucose-1-phosphate guanylyltransferase	FPGT	Fucose-1-phosphate guanylyltransferase OS=Homo sapiens OX=9606 GN=FPGT PE=1 SV=3	1	1	1	1	1	1	1	0	0	0	1	1	1	0	0	0	1	1	1	0	0	0	3	3	3	68.009	607	607	7.67							1	2			0.0027455	2.4469	By MS/MS
O14773	O14773	7	7	7	Tripeptidyl-peptidase 1	TPP1	Tripeptidyl-peptidase 1 OS=Homo sapiens OX=9606 GN=TPP1 PE=1 SV=2	1	7	7	7	5	5	4	0	0	0	5	5	4	0	0	0	5	5	4	0	0	0	21.7	21.7	21.7	61.247	563	563	5.78				1	6	18	2				0	224.45	By MS/MS
O14776;Q5VWI1	O14776	44;1	44;1	44;1	Transcription elongation regulator 1	TCERG1	Transcription elongation regulator 1 OS=Homo sapiens OX=9606 GN=TCERG1 PE=1 SV=2	2	44	44	44	36	39	39	0	2	0	36	39	39	0	2	0	36	39	39	0	2	0	37.5	37.5	37.5	123.9	1098	1098;586	3.27		48	98	18	8	8	2	5		1	0	196.72	By MS/MS
O14777	O14777	5	5	5	Kinetochore protein NDC80 homolog	NDC80	Kinetochore protein NDC80 homolog OS=Homo sapiens OX=9606 GN=NDC80 PE=1 SV=1	1	5	5	5	3	4	1	0	0	0	3	4	1	0	0	0	3	4	1	0	0	0	12.8	12.8	12.8	73.912	642	642	4.62				3	5						0	22.72	By MS/MS
O14787	O14787	10	4	4	Transportin-2	TNPO2	Transportin-2 OS=Homo sapiens OX=9606 GN=TNPO2 PE=1 SV=3	1	10	4	4	8	7	8	0	0	0	2	1	3	0	0	0	2	1	3	0	0	0	14.8	6.9	6.9	101.39	897	897	5.43			2	1			4				0	9.1037	By MS/MS
O14802	O14802	22	21	21	DNA-directed RNA polymerase III subunit RPC1	POLR3A	DNA-directed RNA polymerase III subunit RPC1 OS=Homo sapiens OX=9606 GN=POLR3A PE=1 SV=2	1	22	21	21	18	14	18	0	0	0	18	13	18	0	0	0	18	13	18	0	0	0	25.7	25	25	155.64	1390	1390	2.61		22	31	1							0	60.619	By MS/MS
O14818;Q8TAA3	O14818	17;5	17;5	17;5	Proteasome subunit alpha type-7	PSMA7	Proteasome subunit alpha type-7 OS=Homo sapiens OX=9606 GN=PSMA7 PE=1 SV=1	2	17	17	17	16	16	16	10	10	3	16	16	16	10	10	3	16	16	16	10	10	3	66.5	66.5	66.5	27.887	248	248;256	7.39					1	14	44	51	5		0	323.31	By MS/MS
O14828	O14828	11	11	11	Secretory carrier-associated membrane protein 3	SCAMP3	Secretory carrier-associated membrane protein 3 OS=Homo sapiens OX=9606 GN=SCAMP3 PE=1 SV=3	1	11	11	11	10	7	7	0	0	0	10	7	7	0	0	0	10	7	7	0	0	0	33.4	33.4	33.4	38.287	347	347	7.5					2	3	17	18	6		0	159.69	By MS/MS
O14841	O14841	53	53	53	5-oxoprolinase	OPLAH	5-oxoprolinase OS=Homo sapiens OX=9606 GN=OPLAH PE=1 SV=3	1	53	53	53	50	43	47	3	3	0	50	43	47	3	3	0	50	43	47	3	3	0	48.5	48.5	48.5	137.46	1288	1288	2.7	2	64	117	8	1						0	323.31	By MS/MS
O14874	O14874	4	4	4	[3-methyl-2-oxobutanoate dehydrogenase [lipoamide]] kinase, mitochondrial	BCKDK	[3-methyl-2-oxobutanoate dehydrogenase [lipoamide]] kinase, mitochondrial OS=Homo sapiens OX=9606 GN=BCKDK PE=1 SV=2	1	4	4	4	3	3	3	0	0	0	3	3	3	0	0	0	3	3	3	0	0	0	20.9	20.9	20.9	46.36	412	412	6.7						3	7				0	6.6887	By MS/MS
O14879	O14879	23	23	23	Interferon-induced protein with tetratricopeptide repeats 3	IFIT3	Interferon-induced protein with tetratricopeptide repeats 3 OS=Homo sapiens OX=9606 GN=IFIT3 PE=1 SV=1	1	23	23	23	23	5	6	1	1	0	23	5	6	1	1	0	23	5	6	1	1	0	70	70	70	55.984	490	490	5.63					24	11	4	1	1		0	120.93	By MS/MS
O14880	O14880	5	5	5	Microsomal glutathione S-transferase 3	MGST3	Microsomal glutathione S-transferase 3 OS=Homo sapiens OX=9606 GN=MGST3 PE=1 SV=1	1	5	5	5	5	5	5	0	2	0	5	5	5	0	2	0	5	5	5	0	2	0	34.2	34.2	34.2	16.516	152	152	8.57				1	1	2	6	13	23	14	0	115	By MS/MS
O14893	O14893	5	5	5	Gem-associated protein 2	GEMIN2	Gem-associated protein 2 OS=Homo sapiens OX=9606 GN=GEMIN2 PE=1 SV=1	1	5	5	5	4	4	4	0	0	0	4	4	4	0	0	0	4	4	4	0	0	0	26.8	26.8	26.8	31.585	280	280	7.67							4	8			0	36.302	By MS/MS
O14896	O14896	11	11	11	Interferon regulatory factor 6	IRF6	Interferon regulatory factor 6 OS=Homo sapiens OX=9606 GN=IRF6 PE=1 SV=1	1	11	11	11	8	8	8	0	0	0	8	8	8	0	0	0	8	8	8	0	0	0	33	33	33	53.129	467	467	7.45						1	19	7	4		0	181.97	By MS/MS
O14907	O14907	4	4	4	Tax1-binding protein 3	TAX1BP3	Tax1-binding protein 3 OS=Homo sapiens OX=9606 GN=TAX1BP3 PE=1 SV=2	1	4	4	4	4	2	3	0	0	0	4	2	3	0	0	0	4	2	3	0	0	0	64.5	64.5	64.5	13.735	124	124	9.36									9	5	0	96.499	By MS/MS
O14908;Q8TF64	O14908	14;1	14;1	14;1	PDZ domain-containing protein GIPC1	GIPC1	PDZ domain-containing protein GIPC1 OS=Homo sapiens OX=9606 GN=GIPC1 PE=1 SV=2	2	14	14	14	11	12	11	0	0	0	11	12	11	0	0	0	11	12	11	0	0	0	54.1	54.1	54.1	36.049	333	333;312	7.43							37	7	1	4	0	222.13	By MS/MS
O14925;Q5SRD1	O14925;Q5SRD1	3;3	3;3	3;3	Mitochondrial import inner membrane translocase subunit Tim23;Putative mitochondrial import inner membrane translocase subunit Tim23B	TIMM23;TIMM23B	Mitochondrial import inner membrane translocase subunit Tim23 OS=Homo sapiens OX=9606 GN=TIMM23 PE=1 SV=1;Putative mitochondrial import inner membrane translocase subunit Tim23B OS=Homo sapiens OX=9606 GN=TIMM23B PE=5 SV=2	2	3	3	3	3	1	1	0	0	0	3	1	1	0	0	0	3	1	1	0	0	0	22.5	22.5	22.5	21.943	209	209;257	8.4								3	2		0	29.959	By MS/MS
O14929	O14929	17	17	17	Histone acetyltransferase type B catalytic subunit	HAT1	Histone acetyltransferase type B catalytic subunit OS=Homo sapiens OX=9606 GN=HAT1 PE=1 SV=1	1	17	17	17	16	14	16	0	3	0	16	14	16	0	3	0	16	14	16	0	3	0	59.7	59.7	59.7	49.512	419	419	6.23					2	49	18				0	297.21	By MS/MS
O14933	O14933	7	7	7	Ubiquitin/ISG15-conjugating enzyme E2 L6	UBE2L6	Ubiquitin/ISG15-conjugating enzyme E2 L6 OS=Homo sapiens OX=9606 GN=UBE2L6 PE=1 SV=4	1	7	7	7	7	5	5	0	1	0	7	5	5	0	1	0	7	5	5	0	1	0	70.6	70.6	70.6	17.769	153	153	8.59								9	13		0	323.31	By MS/MS
O14936	O14936	39	39	39	Peripheral plasma membrane protein CASK	CASK	Peripheral plasma membrane protein CASK OS=Homo sapiens OX=9606 GN=CASK PE=1 SV=3	1	39	39	39	38	30	30	8	6	0	38	30	30	8	6	0	38	30	30	8	6	0	42.7	42.7	42.7	105.12	926	926	4.36		1	63	79	37	13	20	4	1		0	323.31	By MS/MS
O14949	O14949	9	9	9	Cytochrome b-c1 complex subunit 8	UQCRQ	Cytochrome b-c1 complex subunit 8 OS=Homo sapiens OX=9606 GN=UQCRQ PE=1 SV=4	1	9	9	9	7	6	9	1	0	0	7	6	9	1	0	0	7	6	9	1	0	0	95.1	95.1	95.1	9.9062	82	82	9.42							1	4	17	26	0	168.27	By MS/MS
P19105;O14950	P19105;O14950	11;11	11;11	5;5	Myosin regulatory light chain 12A;Myosin regulatory light chain 12B	MYL12A;MYL12B	Myosin regulatory light chain 12A OS=Homo sapiens OX=9606 GN=MYL12A PE=1 SV=2;Myosin regulatory light chain 12B OS=Homo sapiens OX=9606 GN=MYL12B PE=1 SV=2	2	11	11	5	11	11	10	5	5	2	11	11	10	5	5	2	5	5	5	4	3	1	63.2	63.2	29.8	19.794	171	171;172	8.34	2	1	1				4	31	42	9	0	323.31	By MS/MS
O14958	O14958	1	1	1	Calsequestrin-2	CASQ2	Calsequestrin-2 OS=Homo sapiens OX=9606 GN=CASQ2 PE=1 SV=2	1	1	1	1	1	1	1	1	1	1	1	1	1	1	1	1	1	1	1	1	1	1	3.5	3.5	3.5	46.435	399	399	7.95	3				1		1	3	2	11	0	146.6	By MS/MS
O14964	O14964	11	11	11	Hepatocyte growth factor-regulated tyrosine kinase substrate	HGS	Hepatocyte growth factor-regulated tyrosine kinase substrate OS=Homo sapiens OX=9606 GN=HGS PE=1 SV=1	1	11	11	11	8	6	6	1	1	0	8	6	6	1	1	0	8	6	6	1	1	0	16.3	16.3	16.3	86.191	777	777	5.21			7	7	4	5	7	3			0	20.103	By MS/MS
O14965	O14965	1	1	1	Aurora kinase A	AURKA	Aurora kinase A OS=Homo sapiens OX=9606 GN=AURKA PE=1 SV=2	1	1	1	1	1	1	0	0	0	0	1	1	0	0	0	0	1	1	0	0	0	0	3	3	3	45.809	403	403	6.33						2	1				0.0097245	1.8382	By MS/MS
O14966	O14966	4	3	3	Ras-related protein Rab-7L1	RAB29	Ras-related protein Rab-7L1 OS=Homo sapiens OX=9606 GN=RAB29 PE=1 SV=1	1	4	3	3	4	1	2	0	0	0	3	0	1	0	0	0	3	0	1	0	0	0	25.1	19.7	19.7	23.155	203	203	8.25								3	1		0	8.4576	By MS/MS
O14972	O14972	5	5	5	Down syndrome critical region protein 3	DSCR3	Vacuolar protein sorting-associated protein 26C OS=Homo sapiens OX=9606 GN=VPS26C PE=1 SV=1	1	5	5	5	3	5	3	0	0	0	3	5	3	0	0	0	3	5	3	0	0	0	19.5	19.5	19.5	33.01	297	297	7.73							3	8			0	16.493	By MS/MS
O14974	O14974	17	17	16	Protein phosphatase 1 regulatory subunit 12A	PPP1R12A	Protein phosphatase 1 regulatory subunit 12A OS=Homo sapiens OX=9606 GN=PPP1R12A PE=1 SV=1	1	17	17	16	16	10	16	0	1	0	16	10	16	0	1	0	15	9	15	0	1	0	21.4	21.4	20.4	115.28	1030	1030	5.59			4	14	22	15	10	3	4	1	0	72.871	By MS/MS
O14976	O14976	3	3	3	Cyclin-G-associated kinase	GAK	Cyclin-G-associated kinase OS=Homo sapiens OX=9606 GN=GAK PE=1 SV=2	1	3	3	3	2	3	1	0	0	0	2	3	1	0	0	0	2	3	1	0	0	0	4.3	4.3	4.3	143.19	1311	1311	5.57		1	1	1			3		1		0	16.302	By MS/MS
O14979	O14979	19	17	17	Heterogeneous nuclear ribonucleoprotein D-like	HNRNPDL	Heterogeneous nuclear ribonucleoprotein D-like OS=Homo sapiens OX=9606 GN=HNRNPDL PE=1 SV=3	1	19	17	17	14	15	13	3	6	0	12	13	12	2	5	0	12	13	12	2	5	0	31.9	29.5	29.5	46.437	420	420	7.24					1	10	60	23	5	1	0	323.31	By MS/MS
O14980	O14980	58	58	58	Exportin-1	XPO1	Exportin-1 OS=Homo sapiens OX=9606 GN=XPO1 PE=1 SV=1	1	58	58	58	48	49	47	3	3	1	48	49	47	3	3	1	48	49	47	3	3	1	57.2	57.2	57.2	123.38	1071	1071	3.99		6	144	103	28	6	14	13	4		0	323.31	By MS/MS
O14981	O14981	13	13	13	TATA-binding protein-associated factor 172	BTAF1	TATA-binding protein-associated factor 172 OS=Homo sapiens OX=9606 GN=BTAF1 PE=1 SV=2	1	13	13	13	12	6	8	0	0	0	12	6	8	0	0	0	12	6	8	0	0	0	10.7	10.7	10.7	206.89	1849	1849	3.04		15	8	2			1	2			0	44.957	By MS/MS
O15020	O15020	101	75	75	Spectrin beta chain, non-erythrocytic 2	SPTBN2	Spectrin beta chain, non-erythrocytic 2 OS=Homo sapiens OX=9606 GN=SPTBN2 PE=1 SV=3	1	101	75	75	65	62	70	4	4	1	42	43	47	0	0	0	42	43	47	0	0	0	44.8	38.7	38.7	271.32	2390	2390	2.1	2	143	16	1							0	323.31	By MS/MS
O15027	O15027	13	13	13	Protein transport protein Sec16A	SEC16A	Protein transport protein Sec16A OS=Homo sapiens OX=9606 GN=SEC16A PE=1 SV=4	1	13	13	13	12	5	10	0	0	0	12	5	10	0	0	0	12	5	10	0	0	0	9	9	9	251.89	2357	2357	3.59			15	15	2						0	64.604	By MS/MS
O15031	O15031	44	44	44	Plexin-B2	PLXNB2	Plexin-B2 OS=Homo sapiens OX=9606 GN=PLXNB2 PE=1 SV=3	1	44	44	44	29	27	29	8	5	2	29	27	29	8	5	2	29	27	29	8	5	2	35.1	35.1	35.1	205.12	1838	1838	3.24		52	43	5	6	9	2	6			0	272.51	By MS/MS
O15042	O15042	14	14	14	U2 snRNP-associated SURP motif-containing protein	U2SURP	U2 snRNP-associated SURP motif-containing protein OS=Homo sapiens OX=9606 GN=U2SURP PE=1 SV=2	1	14	14	14	10	9	9	0	0	0	10	9	9	0	0	0	10	9	9	0	0	0	20.9	20.9	20.9	118.29	1029	1029	6.08				4	5	22	3	2	3		0	68.742	By MS/MS
O15066;Q9BVG8;Q9P2E2	O15066	14;1;1	14;1;1	9;0;0	Kinesin-like protein KIF3B;Kinesin-like protein KIF3B, N-terminally processed	KIF3B	Kinesin-like protein KIF3B OS=Homo sapiens OX=9606 GN=KIF3B PE=1 SV=1	3	14	14	9	12	7	5	0	0	0	12	7	5	0	0	0	8	4	3	0	0	0	22.8	22.8	18.2	85.124	747	747;833;1029	3.68			13	13	1		1				0	20.116	By MS/MS
O15067	O15067	43	43	43	Phosphoribosylformylglycinamidine synthase	PFAS	Phosphoribosylformylglycinamidine synthase OS=Homo sapiens OX=9606 GN=PFAS PE=1 SV=4	1	43	43	43	34	31	37	0	0	1	34	31	37	0	0	1	34	31	37	0	0	1	47	47	47	144.73	1338	1338	2.75		40	84	7							0	196.33	By MS/MS
O15084	O15084	5	5	5	Serine/threonine-protein phosphatase 6 regulatory ankyrin repeat subunit A	ANKRD28	Serine/threonine-protein phosphatase 6 regulatory ankyrin repeat subunit A OS=Homo sapiens OX=9606 GN=ANKRD28 PE=1 SV=5	1	5	5	5	3	1	4	0	0	0	3	1	4	0	0	0	3	1	4	0	0	0	7.7	7.7	7.7	112.96	1053	1053	3.5			4	4							0	7.4954	By MS/MS
O15091	O15091	4	4	4	Mitochondrial ribonuclease P protein 3	KIAA0391	Mitochondrial ribonuclease P catalytic subunit OS=Homo sapiens OX=9606 GN=PRORP PE=1 SV=2	1	4	4	4	3	1	2	0	0	0	3	1	2	0	0	0	3	1	2	0	0	0	8.6	8.6	8.6	67.315	583	583	5.5					3	3					0.0010837	2.9457	By MS/MS
O15116	O15116	4	4	4	U6 snRNA-associated Sm-like protein LSm1	LSM1	U6 snRNA-associated Sm-like protein LSm1 OS=Homo sapiens OX=9606 GN=LSM1 PE=1 SV=1	1	4	4	4	4	2	1	0	0	0	4	2	1	0	0	0	4	2	1	0	0	0	46.6	46.6	46.6	15.179	133	133	8.56								4	5		0	20.567	By MS/MS
O15117	O15117	6	6	6	FYN-binding protein	FYB	FYN-binding protein 1 OS=Homo sapiens OX=9606 GN=FYB1 PE=1 SV=2	1	6	6	6	4	3	1	0	0	0	4	3	1	0	0	0	4	3	1	0	0	0	12.5	12.5	12.5	85.386	783	783	6.9					5			2	2	1	0	13.073	By MS/MS
O15118	O15118	15	15	15	Niemann-Pick C1 protein	NPC1	NPC intracellular cholesterol transporter 1 OS=Homo sapiens OX=9606 GN=NPC1 PE=1 SV=2	1	15	15	15	11	11	9	1	1	0	11	11	9	1	1	0	11	11	9	1	1	0	14.6	14.6	14.6	142.17	1278	1278	2.42		30	16	2							0	52.909	By MS/MS
O15120	O15120	3	3	3	1-acyl-sn-glycerol-3-phosphate acyltransferase beta	AGPAT2	1-acyl-sn-glycerol-3-phosphate acyltransferase beta OS=Homo sapiens OX=9606 GN=AGPAT2 PE=1 SV=1	1	3	3	3	2	3	3	0	0	1	2	3	3	0	0	1	2	3	3	0	0	1	11.2	11.2	11.2	30.914	278	278	8.1							2	6	1	1	0.00023031	4.2767	By MS/MS
O15121	O15121	4	4	4	Sphingolipid delta(4)-desaturase DES1	DEGS1	Sphingolipid delta(4)-desaturase DES1 OS=Homo sapiens OX=9606 GN=DEGS1 PE=1 SV=1	1	4	4	4	3	2	4	0	0	0	3	2	4	0	0	0	3	2	4	0	0	0	18	18	18	37.866	323	323	7.67							3	6			0	7.6529	By MS/MS
O15126	O15126	4	4	4	Secretory carrier-associated membrane protein 1	SCAMP1	Secretory carrier-associated membrane protein 1 OS=Homo sapiens OX=9606 GN=SCAMP1 PE=1 SV=2	1	4	4	4	4	3	4	0	0	0	4	3	4	0	0	0	4	3	4	0	0	0	19.2	19.2	19.2	37.92	338	338	7.6							6	9			0	20.698	By MS/MS
O15127	O15127	3	3	3	Secretory carrier-associated membrane protein 2	SCAMP2	Secretory carrier-associated membrane protein 2 OS=Homo sapiens OX=9606 GN=SCAMP2 PE=1 SV=2	1	3	3	3	3	2	2	0	0	0	3	2	2	0	0	0	3	2	2	0	0	0	10	10	10	36.648	329	329	7.77							10	7	5		0	323.31	By MS/MS
O15143	O15143	19	19	18	Actin-related protein 2/3 complex subunit 1B	ARPC1B	Actin-related protein 2/3 complex subunit 1B OS=Homo sapiens OX=9606 GN=ARPC1B PE=1 SV=3	1	19	19	18	13	19	18	1	5	0	13	19	18	1	5	0	12	18	17	1	4	0	57.8	57.8	51.6	40.949	372	372	7.17						18	59	22	1	4	0	323.31	By MS/MS
O15144	O15144	26	26	26	Actin-related protein 2/3 complex subunit 2	ARPC2	Actin-related protein 2/3 complex subunit 2 OS=Homo sapiens OX=9606 GN=ARPC2 PE=1 SV=1	1	26	26	26	19	21	22	11	7	0	19	21	22	11	7	0	19	21	22	11	7	0	71.7	71.7	71.7	34.333	300	300	7.36						18	76	63	7		0	323.31	By MS/MS
O15145	O15145	10	10	10	Actin-related protein 2/3 complex subunit 3	ARPC3	Actin-related protein 2/3 complex subunit 3 OS=Homo sapiens OX=9606 GN=ARPC3 PE=1 SV=3	1	10	10	10	10	9	8	4	3	0	10	9	8	4	3	0	10	9	8	4	3	0	56.2	56.2	56.2	20.546	178	178	8.32	1					1	11	23	34	5	0	323.31	By MS/MS
O15155	O15155	2	2	2	BET1 homolog	BET1	BET1 homolog OS=Homo sapiens OX=9606 GN=BET1 PE=1 SV=1	1	2	2	2	2	1	2	0	0	0	2	1	2	0	0	0	2	1	2	0	0	0	24.6	24.6	24.6	13.289	118	118	9.6									4	6	0	21.217	By MS/MS
O15160	O15160	13	13	13	DNA-directed RNA polymerases I and III subunit RPAC1	POLR1C	DNA-directed RNA polymerases I and III subunit RPAC1 OS=Homo sapiens OX=9606 GN=POLR1C PE=1 SV=1	1	13	13	13	11	12	13	1	0	0	11	12	13	1	0	0	11	12	13	1	0	0	62.4	62.4	62.4	39.249	346	346	6.98						8	41	7			0	323.31	By MS/MS
O15162	O15162	5	5	5	Phospholipid scramblase 1	PLSCR1	Phospholipid scramblase 1 OS=Homo sapiens OX=9606 GN=PLSCR1 PE=1 SV=1	1	5	5	5	1	5	5	3	2	1	1	5	5	3	2	1	1	5	5	3	2	1	20.1	20.1	20.1	35.049	318	318	7.05						1	17	2			0	77.251	By MS/MS
O15173	O15173	12	11	11	Membrane-associated progesterone receptor component 2	PGRMC2	Membrane-associated progesterone receptor component 2 OS=Homo sapiens OX=9606 GN=PGRMC2 PE=1 SV=1	1	12	11	11	9	9	11	0	2	0	9	8	10	0	2	0	9	8	10	0	2	0	39.9	39.9	39.9	23.818	223	223	8.08							8	32	12		0	79.916	By MS/MS
O15182	O15182	2	2	2	Centrin-3	CETN3	Centrin-3 OS=Homo sapiens OX=9606 GN=CETN3 PE=1 SV=2	1	2	2	2	2	2	2	0	0	0	2	2	2	0	0	0	2	2	2	0	0	0	22.2	22.2	22.2	19.55	167	167	8.67								2	4		0	5.8876	By MS/MS
O15212	O15212	8	8	8	Prefoldin subunit 6	PFDN6	Prefoldin subunit 6 OS=Homo sapiens OX=9606 GN=PFDN6 PE=1 SV=1	1	8	8	8	8	4	5	0	0	0	8	4	5	0	0	0	8	4	5	0	0	0	50.4	50.4	50.4	14.582	129	129	9.24									13	4	0	90.953	By MS/MS
O15228	O15228	3	3	3	Dihydroxyacetone phosphate acyltransferase	GNPAT	Dihydroxyacetone phosphate acyltransferase OS=Homo sapiens OX=9606 GN=GNPAT PE=1 SV=1	1	3	3	3	1	2	1	0	0	0	1	2	1	0	0	0	1	2	1	0	0	0	6.2	6.2	6.2	77.187	680	680	5.2					4	1					0.0010753	2.7911	By MS/MS
O15230	O15230	40	40	40	Laminin subunit alpha-5	LAMA5	Laminin subunit alpha-5 OS=Homo sapiens OX=9606 GN=LAMA5 PE=1 SV=8	1	40	40	40	29	30	26	21	5	5	29	30	26	21	5	5	29	30	26	21	5	5	14.2	14.2	14.2	399.73	3695	3695	2.12	90	24	6	1	3	3	4	5	4		0	82.165	By MS/MS
O15231	O15231	4	4	4	Zinc finger protein 185	ZNF185	Zinc finger protein 185 OS=Homo sapiens OX=9606 GN=ZNF185 PE=1 SV=3	1	4	4	4	4	3	3	0	0	0	4	3	3	0	0	0	4	3	3	0	0	0	11	11	11	73.525	689	689	8.17	1					1	1		6	3	0	9.6467	By MS/MS
O15235	O15235	6	6	6	28S ribosomal protein S12, mitochondrial	MRPS12	28S ribosomal protein S12, mitochondrial OS=Homo sapiens OX=9606 GN=MRPS12 PE=1 SV=1	1	6	6	6	6	3	3	0	0	0	6	3	3	0	0	0	6	3	3	0	0	0	46.4	46.4	46.4	15.173	138	138	8.94								4	11	3	0	26.185	By MS/MS
O15254	O15254	11	11	11	Peroxisomal acyl-coenzyme A oxidase 3	ACOX3	Peroxisomal acyl-coenzyme A oxidase 3 OS=Homo sapiens OX=9606 GN=ACOX3 PE=1 SV=2	1	11	11	11	9	5	7	0	0	0	9	5	7	0	0	0	9	5	7	0	0	0	20.1	20.1	20.1	77.628	700	700	4.57				9	12						0	17.875	By MS/MS
O15258	O15258	5	5	5	Protein RER1	RER1	Protein RER1 OS=Homo sapiens OX=9606 GN=RER1 PE=1 SV=1	1	5	5	5	5	4	4	0	0	0	5	4	4	0	0	0	5	4	4	0	0	0	33.7	33.7	33.7	22.958	196	196	9						1		6	17	9	0	41.676	By MS/MS
O15260	O15260	6	6	6	Surfeit locus protein 4	SURF4	Surfeit locus protein 4 OS=Homo sapiens OX=9606 GN=SURF4 PE=1 SV=3	1	6	6	6	6	4	4	2	2	1	6	4	4	2	2	1	6	4	4	2	2	1	27.5	27.5	27.5	30.394	269	269	6.78		1	5	7	9	14	15	23	16	1	0	244.25	By MS/MS
O15264;P53778	O15264	12;2	12;2	12;2	Mitogen-activated protein kinase 13	MAPK13	Mitogen-activated protein kinase 13 OS=Homo sapiens OX=9606 GN=MAPK13 PE=1 SV=1	2	12	12	12	8	8	11	0	0	0	8	8	11	0	0	0	8	8	11	0	0	0	33.4	33.4	33.4	42.089	365	365;367	6.69						10	22				0	22.107	By MS/MS
O15269	O15269	19	19	19	Serine palmitoyltransferase 1	SPTLC1	Serine palmitoyltransferase 1 OS=Homo sapiens OX=9606 GN=SPTLC1 PE=1 SV=1	1	19	19	19	17	10	9	0	1	1	17	10	9	0	1	1	17	10	9	0	1	1	59.6	59.6	59.6	52.743	473	473	6.14					1	37	5	1			0	113.96	By MS/MS
O15270	O15270	13	13	13	Serine palmitoyltransferase 2	SPTLC2	Serine palmitoyltransferase 2 OS=Homo sapiens OX=9606 GN=SPTLC2 PE=1 SV=1	1	13	13	13	11	5	7	0	0	0	11	5	7	0	0	0	11	5	7	0	0	0	41.5	41.5	41.5	62.924	562	562	5.48					12	11					0	65.272	By MS/MS
O15294	O15294	31	31	31	UDP-N-acetylglucosamine--peptide N-acetylglucosaminyltransferase 110 kDa subunit	OGT	UDP-N-acetylglucosamine--peptide N-acetylglucosaminyltransferase 110 kDa subunit OS=Homo sapiens OX=9606 GN=OGT PE=1 SV=3	1	31	31	31	19	20	24	0	1	0	19	20	24	0	1	0	19	20	24	0	1	0	38.1	38.1	38.1	116.92	1046	1046	3.4			43	26	1						0	99.599	By MS/MS
O15305;Q92871	O15305	15;1	15;1	15;1	Phosphomannomutase 2	PMM2	Phosphomannomutase 2 OS=Homo sapiens OX=9606 GN=PMM2 PE=1 SV=1	2	15	15	15	13	13	13	1	1	0	13	13	13	1	1	0	13	13	13	1	1	0	65.4	65.4	65.4	28.082	246	246;262	7.67						1	16	37			0	157.93	By MS/MS
O15321	O15321	2	2	2	Transmembrane 9 superfamily member 1	TM9SF1	Transmembrane 9 superfamily member 1 OS=Homo sapiens OX=9606 GN=TM9SF1 PE=2 SV=2	1	2	2	2	2	2	2	1	1	0	2	2	2	1	1	0	2	2	2	1	1	0	3.8	3.8	3.8	68.86	606	606	6.27					1	6	4				0.00023332	4.5926	By MS/MS
O15327	O15327	14	14	14	Type II inositol 3,4-bisphosphate 4-phosphatase	INPP4B	Inositol polyphosphate 4-phosphatase type II OS=Homo sapiens OX=9606 GN=INPP4B PE=1 SV=4	1	14	14	14	9	10	10	0	0	0	9	10	10	0	0	0	9	10	10	0	0	0	27.3	27.3	27.3	104.74	924	924	5.27			4	8	13		10	2			0	88.422	By MS/MS
O15344;Q9UJV3	O15344	4;1	4;1	4;1	E3 ubiquitin-protein ligase Midline-1	MID1	E3 ubiquitin-protein ligase Midline-1 OS=Homo sapiens OX=9606 GN=MID1 PE=1 SV=1	2	4	4	4	4	1	3	0	0	0	4	1	3	0	0	0	4	1	3	0	0	0	7.2	7.2	7.2	75.25	667	667;735	4.4			1	4	5						0	5.8259	By MS/MS
O15347	O15347	16	16	16	High mobility group protein B3	HMGB3	High mobility group protein B3 OS=Homo sapiens OX=9606 GN=HMGB3 PE=1 SV=4	1	16	16	16	16	11	13	0	1	0	16	11	13	0	1	0	16	11	13	0	1	0	64.5	64.5	64.5	22.98	200	200	7.99						1	21	43	20	1	0	323.31	By MS/MS
O15355	O15355	22	22	22	Protein phosphatase 1G	PPM1G	Protein phosphatase 1G OS=Homo sapiens OX=9606 GN=PPM1G PE=1 SV=1	1	22	22	22	19	20	19	0	1	0	19	20	19	0	1	0	19	20	19	0	1	0	61.7	61.7	61.7	59.271	546	546	6.35				19	39	21	17	12	18	7	0	269.58	By MS/MS
O15371	O15371	33	33	33	Eukaryotic translation initiation factor 3 subunit D	EIF3D	Eukaryotic translation initiation factor 3 subunit D OS=Homo sapiens OX=9606 GN=EIF3D PE=1 SV=1	1	33	33	33	32	28	28	2	9	0	32	28	28	2	9	0	32	28	28	2	9	0	70.1	70.1	70.1	63.972	548	548	5.52	2			47	92	56	22	10	6	5	0	323.31	By MS/MS
O15372	O15372	26	26	26	Eukaryotic translation initiation factor 3 subunit H	EIF3H	Eukaryotic translation initiation factor 3 subunit H OS=Homo sapiens OX=9606 GN=EIF3H PE=1 SV=1	1	26	26	26	20	20	21	1	4	0	20	20	21	1	4	0	20	20	21	1	4	0	73.6	73.6	73.6	39.93	352	352	6.88						34	64	9	4	1	0	323.31	By MS/MS
O15381	O15381	4	4	4	Nuclear valosin-containing protein-like	NVL	Nuclear valosin-containing protein-like OS=Homo sapiens OX=9606 GN=NVL PE=1 SV=1	1	4	4	4	2	2	1	0	0	0	2	2	1	0	0	0	2	2	1	0	0	0	8.6	8.6	8.6	95.05	856	856	5.33				2	3				1		0	10.73	By MS/MS
O15382	O15382	18	18	18	Branched-chain-amino-acid aminotransferase, mitochondrial	BCAT2	Branched-chain-amino-acid aminotransferase, mitochondrial OS=Homo sapiens OX=9606 GN=BCAT2 PE=1 SV=2	1	18	18	18	11	15	15	1	4	0	11	15	15	1	4	0	11	15	15	1	4	0	51.3	51.3	51.3	44.287	392	392	6.85						10	51	1			0	272.61	By MS/MS
O15397	O15397	18	16	16	Importin-8	IPO8	Importin-8 OS=Homo sapiens OX=9606 GN=IPO8 PE=1 SV=2	1	18	16	16	11	10	12	1	1	1	10	8	11	1	1	1	10	8	11	1	1	1	23.5	22.4	22.4	119.94	1037	1037	3.63	1	1	19	12					1	1	0	47.221	By MS/MS
O15400	O15400	7	7	7	Syntaxin-7	STX7	Syntaxin-7 OS=Homo sapiens OX=9606 GN=STX7 PE=1 SV=4	1	7	7	7	6	6	7	0	0	0	6	6	7	0	0	0	6	6	7	0	0	0	39.8	39.8	39.8	29.815	261	261	7.77							7	13	2		0	74.634	By MS/MS
O15427	O15427	2	2	2	Monocarboxylate transporter 4	SLC16A3	Monocarboxylate transporter 4 OS=Homo sapiens OX=9606 GN=SLC16A3 PE=1 SV=1	1	2	2	2	0	1	2	1	0	0	0	1	2	1	0	0	0	1	2	1	0	0	4.5	4.5	4.5	49.469	465	465	7.33							4	2			0.0015015	2.7202
O15431	O15431	1	1	1	High affinity copper uptake protein 1	SLC31A1	High affinity copper uptake protein 1 OS=Homo sapiens OX=9606 GN=SLC31A1 PE=1 SV=1	1	1	1	1	1	0	1	0	0	0	1	0	1	0	0	0	1	0	1	0	0	0	10	10	10	21.09	190	190	8							1		1		0.00066548	3.4218	By MS/MS
O15446	O15446	6	6	6	DNA-directed RNA polymerase I subunit RPA34	CD3EAP	DNA-directed RNA polymerase I subunit RPA34 OS=Homo sapiens OX=9606 GN=CD3EAP PE=1 SV=1	1	6	6	6	6	6	6	0	0	0	6	6	6	0	0	0	6	6	6	0	0	0	24.9	24.9	24.9	54.985	510	510	7.22					2	4	6	9	2		0	66.255	By MS/MS
O15460	O15460	17	17	17	Prolyl 4-hydroxylase subunit alpha-2	P4HA2	Prolyl 4-hydroxylase subunit alpha-2 OS=Homo sapiens OX=9606 GN=P4HA2 PE=1 SV=1	1	17	17	17	17	11	13	0	0	0	17	11	13	0	0	0	17	11	13	0	0	0	44.7	44.7	44.7	60.901	535	535	5.64					21	26	3				0	323.31	By MS/MS
O15498	O15498	9	9	9	Synaptobrevin homolog YKT6	YKT6	Synaptobrevin homolog YKT6 OS=Homo sapiens OX=9606 GN=YKT6 PE=1 SV=1	1	9	9	9	9	5	6	0	0	0	9	5	6	0	0	0	9	5	6	0	0	0	59.6	59.6	59.6	22.417	198	198	8.58								11	15		0	177.39	By MS/MS
O15511	O15511	8	8	7	Actin-related protein 2/3 complex subunit 5	ARPC5	Actin-related protein 2/3 complex subunit 5 OS=Homo sapiens OX=9606 GN=ARPC5 PE=1 SV=3	1	8	8	7	8	8	8	3	4	1	8	8	8	3	4	1	7	7	7	3	4	1	66.9	66.9	66.9	16.32	151	151	8.85								27	39	15	0	204.85	By MS/MS
O15514	O15514	7	7	7	DNA-directed RNA polymerase II subunit RPB4	POLR2D	DNA-directed RNA polymerase II subunit RPB4 OS=Homo sapiens OX=9606 GN=POLR2D PE=1 SV=1	1	7	7	7	6	3	5	0	1	0	6	3	5	0	1	0	6	3	5	0	1	0	45.8	45.8	45.8	16.311	142	142	8.5								8	8		0	187.38	By MS/MS
Q6A1A2;O15530	Q6A1A2;O15530	3;3	3;3	3;3	Putative 3-phosphoinositide-dependent protein kinase 2;3-phosphoinositide-dependent protein kinase 1	PDPK2P;PDPK1	Putative 3-phosphoinositide-dependent protein kinase 2 OS=Homo sapiens OX=9606 GN=PDPK2P PE=5 SV=1;3-phosphoinositide-dependent protein kinase 1 OS=Homo sapiens OX=9606 GN=PDPK1 PE=1 SV=1	2	3	3	3	3	1	1	0	0	0	3	1	1	0	0	0	3	1	1	0	0	0	10.1	10.1	10.1	44.765	396	396;556	5.56				1	4	2	2				0.00022578	3.8345	By MS/MS
O15533	O15533	10	10	10	Tapasin	TAPBP	Tapasin OS=Homo sapiens OX=9606 GN=TAPBP PE=1 SV=1	1	10	10	10	8	8	9	1	0	0	8	8	9	1	0	0	8	8	9	1	0	0	39.5	39.5	39.5	47.625	448	448	6.07			1		2	32	6	1			0	166.82	By MS/MS
O43143	O43143	53	53	52	Pre-mRNA-splicing factor ATP-dependent RNA helicase DHX15	DHX15	Pre-mRNA-splicing factor ATP-dependent RNA helicase DHX15 OS=Homo sapiens OX=9606 GN=DHX15 PE=1 SV=2	1	53	53	52	48	46	42	8	16	2	48	46	42	8	16	2	47	45	41	8	15	2	62.5	62.5	62.5	90.932	795	795	4.28		4	77	150	51	29	18	2		1	0	323.31	By MS/MS
O43148	O43148	9	9	9	mRNA cap guanine-N7 methyltransferase	RNMT	mRNA cap guanine-N7 methyltransferase OS=Homo sapiens OX=9606 GN=RNMT PE=1 SV=1	1	9	9	9	4	6	6	0	1	0	4	6	6	0	1	0	4	6	6	0	1	0	24.6	24.6	24.6	54.843	476	476	6.46					4	6	13	1			0	29.314	By MS/MS
O43150	O43150	5	4	4	Arf-GAP with SH3 domain, ANK repeat and PH domain-containing protein 2	ASAP2	Arf-GAP with SH3 domain, ANK repeat and PH domain-containing protein 2 OS=Homo sapiens OX=9606 GN=ASAP2 PE=1 SV=3	1	5	4	4	3	1	3	0	0	0	2	1	3	0	0	0	2	1	3	0	0	0	9.1	8.2	8.2	111.65	1006	1006	3.67			2	4							0	10.028	By MS/MS
O43156	O43156	9	9	9	TELO2-interacting protein 1 homolog	TTI1	TELO2-interacting protein 1 homolog OS=Homo sapiens OX=9606 GN=TTI1 PE=1 SV=3	1	9	9	9	8	6	5	0	0	0	8	6	5	0	0	0	8	6	5	0	0	0	12.3	12.3	12.3	122.07	1089	1089	4.43			6	10	2			2	1		0	42.998	By MS/MS
O43159	O43159	3	3	3	Ribosomal RNA-processing protein 8	RRP8	Ribosomal RNA-processing protein 8 OS=Homo sapiens OX=9606 GN=RRP8 PE=1 SV=2	1	3	3	3	3	1	1	0	0	0	3	1	1	0	0	0	3	1	1	0	0	0	9.6	9.6	9.6	50.714	456	456	7.57							4	2	1		0.00022411	3.6535	By MS/MS
O43169	O43169	10	10	10	Cytochrome b5 type B	CYB5B	Cytochrome b5 type B OS=Homo sapiens OX=9606 GN=CYB5B PE=1 SV=3	1	10	10	10	9	7	7	3	3	1	9	7	7	3	3	1	9	7	7	3	3	1	83.3	83.3	83.3	16.694	150	150	8.28				1			8	20	21	3	0	323.31	By MS/MS
O43172	O43172	25	25	25	U4/U6 small nuclear ribonucleoprotein Prp4	PRPF4	U4/U6 small nuclear ribonucleoprotein Prp4 OS=Homo sapiens OX=9606 GN=PRPF4 PE=1 SV=2	1	25	25	25	23	17	16	0	1	0	23	17	16	0	1	0	23	17	16	0	1	0	62.1	62.1	62.1	58.449	522	522	5.55				2	37	35	2			1	0	320.1	By MS/MS
O43175	O43175	45	45	45	D-3-phosphoglycerate dehydrogenase	PHGDH	D-3-phosphoglycerate dehydrogenase OS=Homo sapiens OX=9606 GN=PHGDH PE=1 SV=4	1	45	45	45	44	40	44	22	12	8	44	40	44	22	12	8	44	40	44	22	12	8	72.6	72.6	72.6	56.65	533	533	6.27	2	5	10	27	122	193	76	59	35	22	0	323.31	By MS/MS
O43181	O43181	2	2	2	NADH dehydrogenase [ubiquinone] iron-sulfur protein 4, mitochondrial	NDUFS4	NADH dehydrogenase [ubiquinone] iron-sulfur protein 4, mitochondrial OS=Homo sapiens OX=9606 GN=NDUFS4 PE=1 SV=1	1	2	2	2	2	2	2	0	0	0	2	2	2	0	0	0	2	2	2	0	0	0	13.7	13.7	13.7	20.108	175	175	8.67								2	4		0	6.3416	By MS/MS
O43237	O43237	27	27	25	Cytoplasmic dynein 1 light intermediate chain 2	DYNC1LI2	Cytoplasmic dynein 1 light intermediate chain 2 OS=Homo sapiens OX=9606 GN=DYNC1LI2 PE=1 SV=1	1	27	27	25	27	13	19	2	1	0	27	13	19	2	1	0	25	12	18	2	0	0	67.7	67.7	65	54.099	492	492	5.97					34	43	14	4	3		0	323.31	By MS/MS
O43242	O43242	50	50	50	26S proteasome non-ATPase regulatory subunit 3	PSMD3	26S proteasome non-ATPase regulatory subunit 3 OS=Homo sapiens OX=9606 GN=PSMD3 PE=1 SV=2	1	50	50	50	46	34	37	2	2	1	46	34	37	2	2	1	46	34	37	2	2	1	77.3	77.3	77.3	60.977	534	534	5.37	1		1	23	125	101	7		1	1	0	323.31	By MS/MS
Q9NWB1;O43251;A6NFN3	Q9NWB1;O43251;A6NFN3	4;4;2	4;4;2	4;4;2	RNA binding protein fox-1 homolog 1;RNA binding protein fox-1 homolog 2;RNA binding protein fox-1 homolog 3	RBFOX1;RBFOX2;RBFOX3	RNA binding protein fox-1 homolog 1 OS=Homo sapiens OX=9606 GN=RBFOX1 PE=1 SV=2;RNA binding protein fox-1 homolog 2 OS=Homo sapiens OX=9606 GN=RBFOX2 PE=1 SV=3;RNA binding protein fox-1 homolog 3 OS=Homo sapiens OX=9606 GN=RBFOX3 PE=2 SV=4	3	4	4	4	2	2	2	0	0	0	2	2	2	0	0	0	2	2	2	0	0	0	11.6	11.6	11.6	42.784	397	397;390;312	6.43			1	1			2	3			0.0087576	1.909	By MS/MS
O43252;O95340	O43252	32;1	32;1	32;1	Bifunctional 3-phosphoadenosine 5-phosphosulfate synthase 1;Sulfate adenylyltransferase;Adenylyl-sulfate kinase	PAPSS1	Bifunctional 3-phosphoadenosine 5-phosphosulfate synthase 1 OS=Homo sapiens OX=9606 GN=PAPSS1 PE=1 SV=2	2	32	32	32	29	21	18	2	0	0	29	21	18	2	0	0	29	21	18	2	0	0	66.3	66.3	66.3	70.832	624	624;614	4.87				32	43	9		1	1	1	0	311.44	By MS/MS
O43264	O43264	27	27	27	Centromere/kinetochore protein zw10 homolog	ZW10	Centromere/kinetochore protein zw10 homolog OS=Homo sapiens OX=9606 GN=ZW10 PE=1 SV=3	1	27	27	27	17	16	17	0	0	0	17	16	17	0	0	0	17	16	17	0	0	0	47.6	47.6	47.6	88.828	779	779	3.68			19	36	1						0	135.32	By MS/MS
O43290	O43290	6	6	6	U4/U6.U5 tri-snRNP-associated protein 1	SART1	U4/U6.U5 tri-snRNP-associated protein 1 OS=Homo sapiens OX=9606 GN=SART1 PE=1 SV=1	1	6	6	6	5	5	4	0	0	0	5	5	4	0	0	0	5	5	4	0	0	0	11	11	11	90.254	800	800	6.9			1	1	2	3	6	5	2	1	0	8.2586	By MS/MS
O43292	O43292	10	10	10	Glycosylphosphatidylinositol anchor attachment 1 protein	GPAA1	Glycosylphosphatidylinositol anchor attachment 1 protein OS=Homo sapiens OX=9606 GN=GPAA1 PE=1 SV=3	1	10	10	10	10	3	5	0	0	0	10	3	5	0	0	0	10	3	5	0	0	0	18.2	18.2	18.2	67.622	621	621	5.42					11	8					0	37.524	By MS/MS
O43299	O43299	4	4	4	AP-5 complex subunit zeta-1	AP5Z1	AP-5 complex subunit zeta-1 OS=Homo sapiens OX=9606 GN=AP5Z1 PE=1 SV=2	1	4	4	4	4	2	0	0	0	0	4	2	0	0	0	0	4	2	0	0	0	0	9.9	9.9	9.9	88.604	807	807	7.33					2			2	2		0.00022609	3.8733	By MS/MS
O43324	O43324	8	8	8	Eukaryotic translation elongation factor 1 epsilon-1	EEF1E1	Eukaryotic translation elongation factor 1 epsilon-1 OS=Homo sapiens OX=9606 GN=EEF1E1 PE=1 SV=1	1	8	8	8	8	3	8	0	0	0	8	3	8	0	0	0	8	3	8	0	0	0	51.1	51.1	51.1	19.81	174	174	8.58								8	11		0	65.306	By MS/MS
O43390	O43390	42	34	34	Heterogeneous nuclear ribonucleoprotein R	HNRNPR	Heterogeneous nuclear ribonucleoprotein R OS=Homo sapiens OX=9606 GN=HNRNPR PE=1 SV=1	1	42	34	34	39	33	36	10	11	0	32	26	29	7	7	0	32	26	29	7	7	0	62.4	55.1	55.1	70.942	633	633	5.95	2	1	1	8	72	113	58	14	2		0	323.31	By MS/MS
O43395	O43395	12	12	12	U4/U6 small nuclear ribonucleoprotein Prp3	PRPF3	U4/U6 small nuclear ribonucleoprotein Prp3 OS=Homo sapiens OX=9606 GN=PRPF3 PE=1 SV=2	1	12	12	12	8	8	8	0	1	0	8	8	8	0	1	0	8	8	8	0	1	0	25.9	25.9	25.9	77.528	683	683	6.41			8	4	2	5	12	4	4	5	0	20.158	By MS/MS
O43396	O43396	14	14	14	Thioredoxin-like protein 1	TXNL1	Thioredoxin-like protein 1 OS=Homo sapiens OX=9606 GN=TXNL1 PE=1 SV=3	1	14	14	14	13	13	13	3	6	0	13	13	13	3	6	0	13	13	13	3	6	0	62.6	62.6	62.6	32.251	289	289	7.4						8	41	37	2	1	0	323.31	By MS/MS
O43399	O43399	19	19	19	Tumor protein D54	TPD52L2	Tumor protein D54 OS=Homo sapiens OX=9606 GN=TPD52L2 PE=1 SV=2	1	19	19	19	18	16	18	0	0	0	18	16	18	0	0	0	18	16	18	0	0	0	79.6	79.6	79.6	22.237	206	206	8.25					1	1	27	64	43	13	0	323.31	By MS/MS
O43402	O43402	7	7	7	ER membrane protein complex subunit 8	EMC8	ER membrane protein complex subunit 8 OS=Homo sapiens OX=9606 GN=EMC8 PE=1 SV=1	1	7	7	7	6	4	5	0	0	0	6	4	5	0	0	0	6	4	5	0	0	0	35.2	35.2	35.2	23.773	210	210	8.56								8	10		0	89.875	By MS/MS
O43414	O43414	3	3	3	ERI1 exoribonuclease 3	ERI3	ERI1 exoribonuclease 3 OS=Homo sapiens OX=9606 GN=ERI3 PE=1 SV=2	1	3	3	3	3	3	3	0	0	0	3	3	3	0	0	0	3	3	3	0	0	0	10.4	10.4	10.4	37.238	337	337	8.73								4	6	1	0	14.301	By MS/MS
O43427	O43427	6	6	6	Acidic fibroblast growth factor intracellular-binding protein	FIBP	Acidic fibroblast growth factor intracellular-binding protein OS=Homo sapiens OX=9606 GN=FIBP PE=1 SV=3	1	6	6	6	0	5	5	0	0	0	0	5	5	0	0	0	0	5	5	0	0	0	25	25	25	41.878	364	364	7							10				0	12.873
O43432	O43432	13	6	6	Eukaryotic translation initiation factor 4 gamma 3	EIF4G3	Eukaryotic translation initiation factor 4 gamma 3 OS=Homo sapiens OX=9606 GN=EIF4G3 PE=1 SV=2	1	13	6	6	12	7	8	0	0	0	5	2	2	0	0	0	5	2	2	0	0	0	10.1	6.2	6.2	176.65	1585	1585	8.22								7	2		0	15.898	By MS/MS
O43447	O43447	12	12	12	Peptidyl-prolyl cis-trans isomerase H	PPIH	Peptidyl-prolyl cis-trans isomerase H OS=Homo sapiens OX=9606 GN=PPIH PE=1 SV=1	1	12	12	12	12	9	10	3	3	0	12	9	10	3	3	0	12	9	10	3	3	0	68.9	68.9	68.9	19.208	177	177	8.45							7	19	31	1	0	115.54	By MS/MS
O43464	O43464	6	6	6	Serine protease HTRA2, mitochondrial	HTRA2	Serine protease HTRA2, mitochondrial OS=Homo sapiens OX=9606 GN=HTRA2 PE=1 SV=2	1	6	6	6	5	3	2	0	0	0	5	3	2	0	0	0	5	3	2	0	0	0	24.5	24.5	24.5	48.84	458	458	7							11				0	45.687	By MS/MS
O43488;Q8NHP1;O95154	O43488	13;3;1	13;3;1	13;3;1	Aflatoxin B1 aldehyde reductase member 2	AKR7A2	Aflatoxin B1 aldehyde reductase member 2 OS=Homo sapiens OX=9606 GN=AKR7A2 PE=1 SV=3	3	13	13	13	9	13	13	2	4	0	9	13	13	2	4	0	9	13	13	2	4	0	52.9	52.9	52.9	39.589	359	359;331;331	7.51							43	22	6	1	0	147.11	By MS/MS
O43493	O43493	2	2	2	Trans-Golgi network integral membrane protein 2	TGOLN2	Trans-Golgi network integral membrane protein 2 OS=Homo sapiens OX=9606 GN=TGOLN2 PE=1 SV=4	1	2	2	2	2	2	1	0	0	0	2	2	1	0	0	0	2	2	1	0	0	0	4.3	4.3	4.3	45.879	437	437	3.2			4	1							0.00022523	3.7783	By MS/MS
O43504	O43504	4	4	4	Ragulator complex protein LAMTOR5	LAMTOR5	Ragulator complex protein LAMTOR5 OS=Homo sapiens OX=9606 GN=LAMTOR5 PE=1 SV=1	1	4	4	4	4	2	3	0	0	0	4	2	3	0	0	0	4	2	3	0	0	0	70.3	70.3	70.3	9.6138	91	91	9.73									6	16	0	21.822	By MS/MS
O43583	O43583	11	11	11	Density-regulated protein	DENR	Density-regulated protein OS=Homo sapiens OX=9606 GN=DENR PE=1 SV=2	1	11	11	11	8	9	10	0	0	0	8	9	10	0	0	0	8	9	10	0	0	0	58.6	58.6	58.6	22.092	198	198	7.94							9	21	5	1	0	54.481	By MS/MS
O43592	O43592	40	40	40	Exportin-T	XPOT	Exportin-T OS=Homo sapiens OX=9606 GN=XPOT PE=1 SV=2	1	40	40	40	28	20	33	0	0	0	28	20	33	0	0	0	28	20	33	0	0	0	48.5	48.5	48.5	109.96	962	962	3.9		1	41	54	11	2		3	1		0	323.31	By MS/MS
O43598	O43598	10	10	10	2-deoxynucleoside 5-phosphate N-hydrolase 1	DNPH1	2-deoxynucleoside 5-phosphate N-hydrolase 1 OS=Homo sapiens OX=9606 GN=DNPH1 PE=1 SV=1	1	10	10	10	8	7	9	2	3	1	8	7	9	2	3	1	8	7	9	2	3	1	73.6	73.6	73.6	19.108	174	174	8.65							2	18	24	5	0	323.31	By MS/MS
O43615	O43615	16	16	16	Mitochondrial import inner membrane translocase subunit TIM44	TIMM44	Mitochondrial import inner membrane translocase subunit TIM44 OS=Homo sapiens OX=9606 GN=TIMM44 PE=1 SV=2	1	16	16	16	16	10	11	0	0	0	16	10	11	0	0	0	16	10	11	0	0	0	35.8	35.8	35.8	51.355	452	452	8.11			1	1		6	13	21	20	11	0	61.612	By MS/MS
O43617	O43617	5	5	5	Trafficking protein particle complex subunit 3	TRAPPC3	Trafficking protein particle complex subunit 3 OS=Homo sapiens OX=9606 GN=TRAPPC3 PE=1 SV=1	1	5	5	5	5	4	5	0	0	0	5	4	5	0	0	0	5	4	5	0	0	0	30.6	30.6	30.6	20.274	180	180	8.5							1	7	10		0	27.821	By MS/MS
O43633	O43633	11	11	11	Charged multivesicular body protein 2a	CHMP2A	Charged multivesicular body protein 2a OS=Homo sapiens OX=9606 GN=CHMP2A PE=1 SV=1	1	11	11	11	8	8	9	0	0	0	8	8	9	0	0	0	8	8	9	0	0	0	32.9	32.9	32.9	25.104	222	222	7.94							10	18	8		0	29.808	By MS/MS
O43660	O43660	13	13	13	Pleiotropic regulator 1	PLRG1	Pleiotropic regulator 1 OS=Homo sapiens OX=9606 GN=PLRG1 PE=1 SV=1	1	13	13	13	11	8	9	0	0	0	11	8	9	0	0	0	11	8	9	0	0	0	38.9	38.9	38.9	57.193	514	514	6.65					8	16	11	1	5	2	0	222.23	By MS/MS
O43665	O43665	6	6	6	Regulator of G-protein signaling 10	RGS10	Regulator of G-protein signaling 10 OS=Homo sapiens OX=9606 GN=RGS10 PE=1 SV=3	1	6	6	6	5	5	4	0	0	0	5	5	4	0	0	0	5	5	4	0	0	0	47	47	47	21.21	181	181	8.75								6	13	1	0	19.108	By MS/MS
O43670	O43670	6	6	6	BUB3-interacting and GLEBS motif-containing protein ZNF207	ZNF207	BUB3-interacting and GLEBS motif-containing protein ZNF207 OS=Homo sapiens OX=9606 GN=ZNF207 PE=1 SV=1	1	6	6	6	5	5	4	0	0	0	5	5	4	0	0	0	5	5	4	0	0	0	12.8	12.8	12.8	50.75	478	478	6.23				5	11	8	4	7	4		0	18.467	By MS/MS
O43674	O43674	7	7	7	NADH dehydrogenase [ubiquinone] 1 beta subcomplex subunit 5, mitochondrial	NDUFB5	NADH dehydrogenase [ubiquinone] 1 beta subcomplex subunit 5, mitochondrial OS=Homo sapiens OX=9606 GN=NDUFB5 PE=1 SV=1	1	7	7	7	7	4	4	0	0	0	7	4	4	0	0	0	7	4	4	0	0	0	27.5	27.5	27.5	21.75	189	189	8.9								7	19	4	0	25.385	By MS/MS
O43676	O43676	3	3	3	NADH dehydrogenase [ubiquinone] 1 beta subcomplex subunit 3	NDUFB3	NADH dehydrogenase [ubiquinone] 1 beta subcomplex subunit 3 OS=Homo sapiens OX=9606 GN=NDUFB3 PE=1 SV=3	1	3	3	3	3	2	3	0	1	0	3	2	3	0	1	0	3	2	3	0	1	0	28.6	28.6	28.6	11.402	98	98	9.55									5	6	0	28.945	By MS/MS
O43678	O43678	4	4	4	NADH dehydrogenase [ubiquinone] 1 alpha subcomplex subunit 2	NDUFA2	NADH dehydrogenase [ubiquinone] 1 alpha subcomplex subunit 2 OS=Homo sapiens OX=9606 GN=NDUFA2 PE=1 SV=3	1	4	4	4	4	2	4	1	3	0	4	2	4	1	3	0	4	2	4	1	3	0	41.4	41.4	41.4	10.921	99	99	9.43									8	6	0	167.5	By MS/MS
O43681	O43681	19	19	19	ATPase ASNA1	ASNA1	ATPase GET3 OS=Homo sapiens OX=9606 GN=GET3 PE=1 SV=2	1	19	19	19	12	17	16	2	5	0	12	17	16	2	5	0	12	17	16	2	5	0	86.2	86.2	86.2	38.792	348	348	6.81					2	12	53	1	1		0	202.03	By MS/MS
O43684	O43684	20	20	20	Mitotic checkpoint protein BUB3	BUB3	Mitotic checkpoint protein BUB3 OS=Homo sapiens OX=9606 GN=BUB3 PE=1 SV=1	1	20	20	20	18	16	16	3	3	0	18	16	16	3	3	0	18	16	16	3	3	0	73.2	73.2	73.2	37.154	328	328	6.74					4	20	61	3	1		0	323.31	By MS/MS
O43707	O43707	138	138	93	Alpha-actinin-4	ACTN4	Alpha-actinin-4 OS=Homo sapiens OX=9606 GN=ACTN4 PE=1 SV=2	1	138	138	93	122	126	82	75	64	31	122	126	82	75	64	31	83	83	50	53	43	19	95.2	95.2	74.5	104.85	911	911	4.11	14	41	660	399	177	109	72	32	17	21	0	323.31	By MS/MS
O43708	O43708	3	3	3	Maleylacetoacetate isomerase	GSTZ1	Maleylacetoacetate isomerase OS=Homo sapiens OX=9606 GN=GSTZ1 PE=1 SV=3	1	3	3	3	3	1	2	0	0	0	3	1	2	0	0	0	3	1	2	0	0	0	18.5	18.5	18.5	24.212	216	216	8.5								3	3		0	5.6896	By MS/MS
O43709	O43709	3	3	3	Probable 18S rRNA (guanine-N(7))-methyltransferase	WBSCR22	Probable 18S rRNA (guanine-N(7))-methyltransferase OS=Homo sapiens OX=9606 GN=BUD23 PE=1 SV=2	1	3	3	3	1	2	3	0	0	0	1	2	3	0	0	0	1	2	3	0	0	0	20.6	20.6	20.6	31.88	281	281	7.83							1	5			0	13.67	By MS/MS
O43716	O43716	6	6	6	Glutamyl-tRNA(Gln) amidotransferase subunit C, mitochondrial	GATC	Glutamyl-tRNA(Gln) amidotransferase subunit C, mitochondrial OS=Homo sapiens OX=9606 GN=GATC PE=1 SV=1	1	6	6	6	6	2	3	0	0	0	6	2	3	0	0	0	6	2	3	0	0	0	61	61	61	15.086	136	136	9.46									7	6	0	11.643	By MS/MS
O43719	O43719	15	15	15	HIV Tat-specific factor 1	HTATSF1	HIV Tat-specific factor 1 OS=Homo sapiens OX=9606 GN=HTATSF1 PE=1 SV=1	1	15	15	15	13	10	12	0	1	1	13	10	12	0	1	1	13	10	12	0	1	1	28.7	28.7	28.7	85.852	755	755	4.92		1	15	14	7	15	7	3	1		0	252.1	By MS/MS
O43747	O43747	36	36	36	AP-1 complex subunit gamma-1	AP1G1	AP-1 complex subunit gamma-1 OS=Homo sapiens OX=9606 GN=AP1G1 PE=1 SV=5	1	36	36	36	30	22	24	0	8	0	30	22	24	0	8	0	30	22	24	0	8	0	46.5	46.5	46.5	91.35	822	822	3.98		1	36	67	20	2			1	1	0	323.31	By MS/MS
O43752	O43752	7	7	7	Syntaxin-6	STX6	Syntaxin-6 OS=Homo sapiens OX=9606 GN=STX6 PE=1 SV=1	1	7	7	7	7	4	5	0	0	0	7	4	5	0	0	0	7	4	5	0	0	0	54.1	54.1	54.1	29.176	255	255	8.09							5	11	5	1	0	83.278	By MS/MS
O43759	O43759	2	2	2	Synaptogyrin-1	SYNGR1	Synaptogyrin-1 OS=Homo sapiens OX=9606 GN=SYNGR1 PE=1 SV=2	1	2	2	2	2	0	1	0	0	0	2	0	1	0	0	0	2	0	1	0	0	0	10.3	10.3	10.3	25.455	233	233	8.33								2	1		0.0037665	2.29	By MS/MS
O43760	O43760	4	4	4	Synaptogyrin-2	SYNGR2	Synaptogyrin-2 OS=Homo sapiens OX=9606 GN=SYNGR2 PE=1 SV=1	1	4	4	4	4	2	2	2	2	0	4	2	2	2	2	0	4	2	2	2	2	0	16.1	16.1	16.1	24.81	224	224	8.76							1	7	4	5	0	10.105	By MS/MS
O43765	O43765	10	10	10	Small glutamine-rich tetratricopeptide repeat-containing protein alpha	SGTA	Small glutamine-rich tetratricopeptide repeat-containing protein alpha OS=Homo sapiens OX=9606 GN=SGTA PE=1 SV=1	1	10	10	10	5	7	7	0	1	1	5	7	7	0	1	1	5	7	7	0	1	1	31.9	31.9	31.9	34.063	313	313	7.62							16	10	1	2	0	22.096	By MS/MS
O43776	O43776	43	43	43	Asparagine--tRNA ligase, cytoplasmic	NARS	Asparagine--tRNA ligase, cytoplasmic OS=Homo sapiens OX=9606 GN=NARS1 PE=1 SV=1	1	43	43	43	38	31	37	10	10	1	38	31	37	10	10	1	38	31	37	10	10	1	73.4	73.4	73.4	62.942	548	548	5.08	1	1	4	71	152	38	13	9	1	3	0	323.31	By MS/MS
O43795	O43795	85	85	81	Unconventional myosin-Ib	MYO1B	Unconventional myosin-Ib OS=Homo sapiens OX=9606 GN=MYO1B PE=1 SV=3	1	85	85	81	77	73	73	21	18	10	77	73	73	21	18	10	73	69	69	19	15	8	65.1	65.1	63.6	131.98	1136	1136	4	1	83	242	112	36	36	28	19	23	5	0	323.31	By MS/MS
O43805	O43805	3	3	3	Sjoegren syndrome nuclear autoantigen 1	SSNA1	Sjoegren syndrome nuclear autoantigen 1 OS=Homo sapiens OX=9606 GN=SSNA1 PE=1 SV=2	1	3	3	3	3	2	1	0	0	0	3	2	1	0	0	0	3	2	1	0	0	0	33.6	33.6	33.6	13.596	119	119	9.5									3	3	0	5.3638	By MS/MS
O43808	O43808	5	5	5	Peroxisomal membrane protein PMP34	SLC25A17	Peroxisomal membrane protein PMP34 OS=Homo sapiens OX=9606 GN=SLC25A17 PE=1 SV=1	1	5	5	5	2	2	3	0	0	0	2	2	3	0	0	0	2	2	3	0	0	0	23.5	23.5	23.5	34.566	307	307	7.71							2	5			0	11.935	By MS/MS
O43809	O43809	13	13	13	Cleavage and polyadenylation specificity factor subunit 5	NUDT21	Cleavage and polyadenylation specificity factor subunit 5 OS=Homo sapiens OX=9606 GN=NUDT21 PE=1 SV=1	1	13	13	13	12	11	13	2	4	0	12	11	13	2	4	0	12	11	13	2	4	0	59	59	59	26.227	227	227	7.95							21	37	17		0	121.48	By MS/MS
O43813	O43813	9	9	9	LanC-like protein 1	LANCL1	Glutathione S-transferase LANCL1 OS=Homo sapiens OX=9606 GN=LANCL1 PE=1 SV=1	1	9	9	9	7	8	9	2	2	2	7	8	9	2	2	2	7	8	9	2	2	2	24.6	24.6	24.6	45.283	399	399	6.66					2	9	23	1			0	37.473	By MS/MS
O43815	O43815	10	10	9	Striatin	STRN	Striatin OS=Homo sapiens OX=9606 GN=STRN PE=1 SV=4	1	10	10	9	6	9	7	1	1	0	6	9	7	1	1	0	6	8	6	1	1	0	21.4	21.4	20.5	86.131	780	780	7.1				1	1	5	10	11	1		0	36.201	By MS/MS
O43818	O43818	5	5	5	U3 small nucleolar RNA-interacting protein 2	RRP9	U3 small nucleolar RNA-interacting protein 2 OS=Homo sapiens OX=9606 GN=RRP9 PE=1 SV=1	1	5	5	5	3	1	2	0	0	0	3	1	2	0	0	0	3	1	2	0	0	0	14.7	14.7	14.7	51.84	475	475	5.5					4	4					0	9.1498	By MS/MS
O43837	O43837	16	16	16	Isocitrate dehydrogenase [NAD] subunit beta, mitochondrial	IDH3B	Isocitrate dehydrogenase [NAD] subunit beta, mitochondrial OS=Homo sapiens OX=9606 GN=IDH3B PE=1 SV=2	1	16	16	16	11	10	11	0	0	0	11	10	11	0	0	0	11	10	11	0	0	0	53.5	53.5	53.5	42.183	385	385	6.85					1	5	33	1			0	162.03	By MS/MS
O43847	O43847	29	29	29	Nardilysin	NRD1	Nardilysin OS=Homo sapiens OX=9606 GN=NRDC PE=1 SV=3	1	29	29	29	27	23	26	0	1	0	27	23	26	0	1	0	27	23	26	0	1	0	29.6	29.6	29.6	131.7	1151	1151	2.75		37	66	9							0	323.31	By MS/MS
O43852	O43852	18	18	18	Calumenin	CALU	Calumenin OS=Homo sapiens OX=9606 GN=CALU PE=1 SV=2	1	18	18	18	12	11	15	0	0	0	12	11	15	0	0	0	12	11	15	0	0	0	58.7	58.7	58.7	37.106	315	315	6.81						16	34	1	1	1	0	323.31	By MS/MS
O43865;Q96HN2	O43865;Q96HN2	16;8	16;8	16;8	Putative adenosylhomocysteinase 2;Putative adenosylhomocysteinase 3	AHCYL1;AHCYL2	S-adenosylhomocysteine hydrolase-like protein 1 OS=Homo sapiens OX=9606 GN=AHCYL1 PE=1 SV=2;Adenosylhomocysteinase 3 OS=Homo sapiens OX=9606 GN=AHCYL2 PE=1 SV=1	2	16	16	16	12	9	11	0	0	0	12	9	11	0	0	0	12	9	11	0	0	0	38.9	38.9	38.9	58.951	530	530;611	5.86					9	32	3				0	74.274	By MS/MS
O43909	O43909	7	7	7	Exostosin-like 3	EXTL3	Exostosin-like 3 OS=Homo sapiens OX=9606 GN=EXTL3 PE=1 SV=1	1	7	7	7	5	5	3	0	0	0	5	5	3	0	0	0	5	5	3	0	0	0	11.2	11.2	11.2	104.75	919	919	3.29			10	4							0	15.103	By MS/MS
O43920	O43920	6	6	6	NADH dehydrogenase [ubiquinone] iron-sulfur protein 5	NDUFS5	NADH dehydrogenase [ubiquinone] iron-sulfur protein 5 OS=Homo sapiens OX=9606 GN=NDUFS5 PE=1 SV=3	1	6	6	6	6	2	4	1	0	0	6	2	4	1	0	0	6	2	4	1	0	0	57.5	57.5	57.5	12.517	106	106	9.41									10	7	0	17.117	By MS/MS
O43924	O43924	2	2	2	Retinal rod rhodopsin-sensitive cGMP 3,5-cyclic phosphodiesterase subunit delta	PDE6D	Retinal rod rhodopsin-sensitive cGMP 3,5-cyclic phosphodiesterase subunit delta OS=Homo sapiens OX=9606 GN=PDE6D PE=1 SV=1	1	2	2	2	2	1	1	0	0	0	2	1	1	0	0	0	2	1	1	0	0	0	20.7	20.7	20.7	17.42	150	150	8.5								2	2		0.00022727	4.0361	By MS/MS
O43933	O43933	5	5	5	Peroxisome biogenesis factor 1	PEX1	Peroxisome biogenesis factor 1 OS=Homo sapiens OX=9606 GN=PEX1 PE=1 SV=1	1	5	5	5	4	2	2	0	0	0	4	2	2	0	0	0	4	2	2	0	0	0	5.8	5.8	5.8	142.87	1283	1283	2.5		4	4								0.00022779	4.0656	By MS/MS
O60216;Q9H4I0	O60216	16;2	16;2	16;2	Double-strand-break repair protein rad21 homolog	RAD21	Double-strand-break repair protein rad21 homolog OS=Homo sapiens OX=9606 GN=RAD21 PE=1 SV=2	2	16	16	16	11	10	10	0	2	0	11	10	10	0	2	0	11	10	10	0	2	0	36.8	36.8	36.8	71.689	631	631;556	6.69					8	20	5	11	5		0	46.995	By MS/MS
O60220	O60220	3	3	3	Mitochondrial import inner membrane translocase subunit Tim8 A	TIMM8A	Mitochondrial import inner membrane translocase subunit Tim8 A OS=Homo sapiens OX=9606 GN=TIMM8A PE=1 SV=1	1	3	3	3	3	2	3	0	1	0	3	2	3	0	1	0	3	2	3	0	1	0	34	34	34	10.998	97	97	9.5									5	5	0	17.22	By MS/MS
O60231	O60231	36	35	35	Putative pre-mRNA-splicing factor ATP-dependent RNA helicase DHX16	DHX16	Pre-mRNA-splicing factor ATP-dependent RNA helicase DHX16 OS=Homo sapiens OX=9606 GN=DHX16 PE=1 SV=2	1	36	35	35	28	30	24	0	4	1	27	29	23	0	3	1	27	29	23	0	3	1	38.6	37.8	37.8	119.26	1041	1041	4.43		16	34	43	9	2	4	5	8	6	0	232.45	By MS/MS
O60232	O60232	5	5	5	Sjoegren syndrome/scleroderma autoantigen 1	SSSCA1	Protein ZNRD2 OS=Homo sapiens OX=9606 GN=ZNRD2 PE=1 SV=1	1	5	5	5	5	5	2	0	0	0	5	5	2	0	0	0	5	5	2	0	0	0	39.2	39.2	39.2	21.474	199	199	8.55							1	10	6	3	0	29.5	By MS/MS
O60237	O60237	5	4	4	Protein phosphatase 1 regulatory subunit 12B	PPP1R12B	Protein phosphatase 1 regulatory subunit 12B OS=Homo sapiens OX=9606 GN=PPP1R12B PE=1 SV=2	1	5	4	4	5	1	4	0	0	0	4	0	3	0	0	0	4	0	3	0	0	0	5.3	4.3	4.3	110.4	982	982	8.67								4	4	1	0	15.411	By MS/MS
O60244	O60244	4	4	4	Mediator of RNA polymerase II transcription subunit 14	MED14	Mediator of RNA polymerase II transcription subunit 14 OS=Homo sapiens OX=9606 GN=MED14 PE=1 SV=2	1	4	4	4	2	4	1	0	0	0	2	4	1	0	0	0	2	4	1	0	0	0	5.2	5.2	5.2	160.6	1454	1454	3.14			6	1							0	5.8106	By MS/MS
O60256	O60256	10	9	9	Phosphoribosyl pyrophosphate synthase-associated protein 2	PRPSAP2	Phosphoribosyl pyrophosphate synthase-associated protein 2 OS=Homo sapiens OX=9606 GN=PRPSAP2 PE=1 SV=1	1	10	9	9	10	5	7	1	0	0	9	4	6	1	0	0	9	4	6	1	0	0	38.5	34.7	34.7	40.925	369	369	8.74								9	16	2	0	112.19	By MS/MS
O60264	O60264	53	53	40	SWI/SNF-related matrix-associated actin-dependent regulator of chromatin subfamily A member 5	SMARCA5	SWI/SNF-related matrix-associated actin-dependent regulator of chromatin subfamily A member 5 OS=Homo sapiens OX=9606 GN=SMARCA5 PE=1 SV=1	1	53	53	40	44	38	47	2	0	0	44	38	47	2	0	0	32	27	35	1	0	0	54	54	41.1	121.9	1052	1052	3.13	1	45	106	45	5	1	4				0	173.29	By MS/MS
O60271;Q9UPT6	O60271	23;1	23;1	23;1	C-Jun-amino-terminal kinase-interacting protein 4	SPAG9	C-Jun-amino-terminal kinase-interacting protein 4 OS=Homo sapiens OX=9606 GN=SPAG9 PE=1 SV=4	2	23	23	23	19	9	15	0	1	0	19	9	15	0	1	0	19	9	15	0	1	0	26.6	26.6	26.6	146.2	1321	1321;1336	4.85		1	15	15	8	8	11	3			0	125.47	By MS/MS
O60282;Q12840	O60282;Q12840	18;14	1;0	1;0	Kinesin heavy chain isoform 5C;Kinesin heavy chain isoform 5A	KIF5C;KIF5A	Kinesin heavy chain isoform 5C OS=Homo sapiens OX=9606 GN=KIF5C PE=1 SV=1;Kinesin heavy chain isoform 5A OS=Homo sapiens OX=9606 GN=KIF5A PE=1 SV=2	2	18	1	1	15	14	10	0	5	0	1	0	0	0	0	0	1	0	0	0	0	0	17.2	2.7	2.7	109.49	957	957;1032	6						1					1	-2	By MS/MS
O60287	O60287	19	19	19	Nucleolar pre-ribosomal-associated protein 1	URB1	Nucleolar pre-ribosomal-associated protein 1 OS=Homo sapiens OX=9606 GN=URB1 PE=1 SV=4	1	19	19	19	7	10	10	0	0	0	7	10	10	0	0	0	7	10	10	0	0	0	11.3	11.3	11.3	254.39	2271	2271	2.07		27	2								0	24.085	By MS/MS
O60294	O60294	2	2	2	tRNA wybutosine-synthesizing protein 4	LCMT2	tRNA wybutosine-synthesizing protein 4 OS=Homo sapiens OX=9606 GN=LCMT2 PE=1 SV=3	1	2	2	2	1	1	0	0	0	0	1	1	0	0	0	0	1	1	0	0	0	0	6.1	6.1	6.1	75.601	686	686	4.5				1	1						0	5.0407	By MS/MS
O60306;REV__Q9NZM3	O60306	53;1	53;1	52;0	Intron-binding protein aquarius	AQR	RNA helicase aquarius OS=Homo sapiens OX=9606 GN=AQR PE=1 SV=4	2	53	53	52	49	36	38	0	0	0	49	36	38	0	0	0	48	36	37	0	0	0	45.1	45.1	44.6	171.29	1485	1485;1697	2.39		94	47	5							0	295.13	By MS/MS
O60313	O60313	76	76	76	Dynamin-like 120 kDa protein, mitochondrial;Dynamin-like 120 kDa protein, form S1	OPA1	Dynamin-like 120 kDa protein, mitochondrial OS=Homo sapiens OX=9606 GN=OPA1 PE=1 SV=3	1	76	76	76	64	57	52	1	0	1	64	57	52	1	0	1	64	57	52	1	0	1	70.1	70.1	70.1	111.63	960	960	3.84		2	97	156	27	4	6				0	323.31	By MS/MS
O60341	O60341	23	23	23	Lysine-specific histone demethylase 1A	KDM1A	Lysine-specific histone demethylase 1A OS=Homo sapiens OX=9606 GN=KDM1A PE=1 SV=2	1	23	23	23	18	13	16	0	1	0	18	13	16	0	1	0	18	13	16	0	1	0	41.2	41.2	41.2	92.902	852	852	3.47			32	26	1						0	80.348	By MS/MS
O60437	O60437	114	114	114	Periplakin	PPL	Periplakin OS=Homo sapiens OX=9606 GN=PPL PE=1 SV=4	1	114	114	114	79	82	83	1	1	0	79	82	83	1	1	0	79	82	83	1	1	0	67.8	67.8	67.8	204.74	1756	1756	2.95	46	179	134	81	7	4	3	12	9	2	0	323.31	By MS/MS
O60443	O60443	13	13	13	Non-syndromic hearing impairment protein 5	DFNA5	Gasdermin-E OS=Homo sapiens OX=9606 GN=GSDME PE=1 SV=2	1	13	13	13	8	11	8	1	1	0	8	11	8	1	1	0	8	11	8	1	1	0	31.7	31.7	31.7	54.554	496	496	7.66						2	8	21	1		0	54.545	By MS/MS
O60449	O60449	4	4	4	Lymphocyte antigen 75	LY75	Lymphocyte antigen 75 OS=Homo sapiens OX=9606 GN=LY75 PE=1 SV=3	1	4	4	4	3	1	3	1	0	0	3	1	3	1	0	0	3	1	3	1	0	0	3	3	3	198.31	1722	1722	2.33	1	6	5								0.00022645	3.9031	By MS/MS
O60476	O60476	8	8	8	Mannosyl-oligosaccharide 1,2-alpha-mannosidase IB	MAN1A2	Mannosyl-oligosaccharide 1,2-alpha-mannosidase IB OS=Homo sapiens OX=9606 GN=MAN1A2 PE=1 SV=1	1	8	8	8	8	2	2	0	0	0	8	2	2	0	0	0	8	2	2	0	0	0	21.1	21.1	21.1	73.003	641	641	4.33				8	4						0	34.279	By MS/MS
O60488	O60488	16	12	12	Long-chain-fatty-acid--CoA ligase 4	ACSL4	Long-chain-fatty-acid--CoA ligase 4 OS=Homo sapiens OX=9606 GN=ACSL4 PE=1 SV=2	1	16	12	12	14	8	8	0	0	0	10	4	5	0	0	0	10	4	5	0	0	0	30.1	24.9	24.9	79.187	711	711	4.35			1	11	8						0	26.391	By MS/MS
O60493	O60493	12	12	10	Sorting nexin-3	SNX3	Sorting nexin-3 OS=Homo sapiens OX=9606 GN=SNX3 PE=1 SV=3	1	12	12	10	12	10	11	1	2	0	12	10	11	1	2	0	10	8	9	0	1	0	71.6	71.6	67.3	18.762	162	162	8.78								14	33	3	0	172.7	By MS/MS
O60499	O60499	4	4	4	Syntaxin-10	STX10	Syntaxin-10 OS=Homo sapiens OX=9606 GN=STX10 PE=1 SV=1	1	4	4	4	3	1	2	0	0	0	3	1	2	0	0	0	3	1	2	0	0	0	27.7	27.7	27.7	28.114	249	249	9.25								1	4	3	0	17.149	By MS/MS
O60502	O60502	17	17	17	Protein O-GlcNAcase	MGEA5	Protein O-GlcNAcase OS=Homo sapiens OX=9606 GN=OGA PE=1 SV=2	1	17	17	17	15	12	15	0	0	0	15	12	15	0	0	0	15	12	15	0	0	0	26.7	26.7	26.7	102.91	916	916	5.79				6	17	18	15	1			0	203.22	By MS/MS
O60506	O60506	49	49	41	Heterogeneous nuclear ribonucleoprotein Q	SYNCRIP	Heterogeneous nuclear ribonucleoprotein Q OS=Homo sapiens OX=9606 GN=SYNCRIP PE=1 SV=2	1	49	49	41	44	41	39	13	17	1	44	41	39	13	17	1	37	34	32	10	13	1	66.5	66.5	60.4	69.602	623	623	5.88			5	55	149	138	87	42	10	4	0	323.31	By MS/MS
O60508	O60508	2	2	2	Pre-mRNA-processing factor 17	CDC40	Pre-mRNA-processing factor 17 OS=Homo sapiens OX=9606 GN=CDC40 PE=1 SV=1	1	2	2	2	1	2	2	0	0	0	1	2	2	0	0	0	1	2	2	0	0	0	5.2	5.2	5.2	65.521	579	579	6.8						1	4				0.00022915	4.2064	By MS/MS
O60518	O60518	11	8	8	Ran-binding protein 6	RANBP6	Ran-binding protein 6 OS=Homo sapiens OX=9606 GN=RANBP6 PE=1 SV=2	1	11	8	8	7	6	9	0	0	0	5	5	6	0	0	0	5	5	6	0	0	0	12.8	10.4	10.4	124.71	1105	1105	3.21		2	11	6							0	29.135	By MS/MS
O60547	O60547	14	14	14	GDP-mannose 4,6 dehydratase	GMDS	GDP-mannose 4,6 dehydratase OS=Homo sapiens OX=9606 GN=GMDS PE=1 SV=1	1	14	14	14	11	11	14	1	0	0	11	11	14	1	0	0	11	11	14	1	0	0	58.1	58.1	58.1	41.949	372	372	6.6					2	17	33				0	166.42	By MS/MS
O60568	O60568	36	36	36	Procollagen-lysine,2-oxoglutarate 5-dioxygenase 3	PLOD3	Multifunctional procollagen lysine hydroxylase and glycosyltransferase LH3 OS=Homo sapiens OX=9606 GN=PLOD3 PE=1 SV=1	1	36	36	36	29	20	28	0	2	0	29	20	28	0	2	0	29	20	28	0	2	0	60.6	60.6	60.6	84.784	738	738	3.71			35	56	7						0	185.6	By MS/MS
O60573	O60573	6	6	6	Eukaryotic translation initiation factor 4E type 2	EIF4E2	Eukaryotic translation initiation factor 4E type 2 OS=Homo sapiens OX=9606 GN=EIF4E2 PE=1 SV=1	1	6	6	6	3	5	3	0	0	0	3	5	3	0	0	0	3	5	3	0	0	0	34.3	34.3	34.3	28.362	245	245	7.83							3	8	1		0	18.649	By MS/MS
O60610	O60610	75	75	75	Protein diaphanous homolog 1	DIAPH1	Protein diaphanous homolog 1 OS=Homo sapiens OX=9606 GN=DIAPH1 PE=1 SV=2	1	75	75	75	65	61	66	2	3	1	65	61	66	2	3	1	65	61	66	2	3	1	61.3	61.3	61.3	141.35	1272	1272	2.93	3	97	157	43	10	5	1				0	323.31	By MS/MS
O60613	O60613	4	4	4	15 kDa selenoprotein	2015-09-01	Selenoprotein F OS=Homo sapiens OX=9606 GN=SELENOF PE=1 SV=4	1	4	4	4	4	2	4	0	0	0	4	2	4	0	0	0	4	2	4	0	0	0	30.3	30.3	30.3	18.092	165	165	9.45									6	5	0	15.902	By MS/MS
O60645	O60645	10	10	10	Exocyst complex component 3	EXOC3	Exocyst complex component 3 OS=Homo sapiens OX=9606 GN=EXOC3 PE=1 SV=3	1	10	10	10	7	3	9	0	0	0	7	3	9	0	0	0	7	3	9	0	0	0	19.5	19.5	19.5	85.566	745	745	3.64			8	14							0	68.673	By MS/MS
O60664	O60664	20	20	20	Perilipin-3	PLIN3	Perilipin-3 OS=Homo sapiens OX=9606 GN=PLIN3 PE=1 SV=3	1	20	20	20	20	15	17	0	1	0	20	15	17	0	1	0	20	15	17	0	1	0	64.3	64.3	64.3	47.074	434	434	7.66					1	28	36	36	21	14	0	323.31	By MS/MS
O60675;O15525	O60675;O15525	4;2	4;2	3;1	Transcription factor MafK;Transcription factor MafG	MAFK;MAFG	Transcription factor MafK OS=Homo sapiens OX=9606 GN=MAFK PE=1 SV=1;Transcription factor MafG OS=Homo sapiens OX=9606 GN=MAFG PE=1 SV=1	2	4	4	3	3	3	0	0	0	0	3	3	0	0	0	0	2	2	0	0	0	0	27.6	27.6	23.1	17.523	156	156;162	8.33								4	2		0.0006643	3.4002	By MS/MS
O60678	O60678	13	13	13	Protein arginine N-methyltransferase 3	PRMT3	Protein arginine N-methyltransferase 3 OS=Homo sapiens OX=9606 GN=PRMT3 PE=1 SV=4	1	13	13	13	11	7	7	0	0	0	11	7	7	0	0	0	11	7	7	0	0	0	33	33	33	59.902	531	531	4.71				10	16	2					0	49.212	By MS/MS
O60684;O15131	O60684	27;7	27;7	21;3	Importin subunit alpha-7	KPNA6	Importin subunit alpha-7 OS=Homo sapiens OX=9606 GN=KPNA6 PE=1 SV=1	2	27	27	21	27	20	17	2	2	0	27	20	17	2	2	0	21	15	12	2	2	0	61.9	61.9	54.7	60.029	536	536;536	5.68				2	37	56	5			1	0	323.31	By MS/MS
O60701	O60701	32	32	32	UDP-glucose 6-dehydrogenase	UGDH	UDP-glucose 6-dehydrogenase OS=Homo sapiens OX=9606 GN=UGDH PE=1 SV=1	1	32	32	32	28	22	24	4	1	0	28	22	24	4	1	0	28	22	24	4	1	0	82.6	82.6	82.6	55.023	494	494	5.7				1	41	57	10				0	323.31	By MS/MS
O60716	O60716	31	31	31	Catenin delta-1	CTNND1	Catenin delta-1 OS=Homo sapiens OX=9606 GN=CTNND1 PE=1 SV=1	1	31	31	31	28	23	23	2	3	2	28	23	23	2	3	2	28	23	23	2	3	2	39.8	39.8	39.8	108.17	968	968	7.48			2	3	2	12	77	41	26	7	0	280.46	By MS/MS
O60739	O60739	10	3	3	Eukaryotic translation initiation factor 1b	EIF1B	Eukaryotic translation initiation factor 1b OS=Homo sapiens OX=9606 GN=EIF1B PE=1 SV=2	1	10	3	3	10	6	6	1	1	0	3	1	1	0	0	0	3	1	1	0	0	0	77	40.7	40.7	12.823	113	113	9.2									4	1	0	38.165	By MS/MS
O60749	O60749	24	24	23	Sorting nexin-2	SNX2	Sorting nexin-2 OS=Homo sapiens OX=9606 GN=SNX2 PE=1 SV=2	1	24	24	23	19	12	19	1	0	0	19	12	19	1	0	0	19	12	18	1	0	0	43.7	43.7	41.6	58.47	519	519	6.31					19	43	7	12	2	2	0	206.3	By MS/MS
O60762	O60762	11	11	11	Dolichol-phosphate mannosyltransferase subunit 1	DPM1	Dolichol-phosphate mannosyltransferase subunit 1 OS=Homo sapiens OX=9606 GN=DPM1 PE=1 SV=1	1	11	11	11	10	6	10	0	0	0	10	6	10	0	0	0	10	6	10	0	0	0	53.5	53.5	53.5	29.634	260	260	8							9	20	7	1	0	83.574	By MS/MS
O60763;REV__P09471;REV__Q5VZ89	O60763	57;1;1	57;1;1	57;1;1	General vesicular transport factor p115	USO1	General vesicular transport factor p115 OS=Homo sapiens OX=9606 GN=USO1 PE=1 SV=2	3	57	57	57	45	44	39	1	3	0	45	44	39	1	3	0	45	44	39	1	3	0	64	64	64	107.89	962	962;354;1909	3.4			125	69	5						0	323.31	By MS/MS
O60783	O60783	3	3	3	28S ribosomal protein S14, mitochondrial	MRPS14	28S ribosomal protein S14, mitochondrial OS=Homo sapiens OX=9606 GN=MRPS14 PE=1 SV=1	1	3	3	3	3	3	3	0	0	0	3	3	3	0	0	0	3	3	3	0	0	0	28.9	28.9	28.9	15.139	128	128	9.47								1	6	8	0	28.579	By MS/MS
O60784	O60784	4	4	4	Target of Myb protein 1	TOM1	Target of Myb protein 1 OS=Homo sapiens OX=9606 GN=TOM1 PE=1 SV=2	1	4	4	4	4	2	2	0	0	0	4	2	2	0	0	0	4	2	2	0	0	0	13.2	13.2	13.2	53.818	492	492	8.35							4	4	8	1	0	5.0511	By MS/MS
O60814	O60814	20	20	0	Histone H2B type 1-K	HIST1H2BK	Histone H2B type 1-K OS=Homo sapiens OX=9606 GN=H2BC12 PE=1 SV=3	1	20	20	0	18	15	17	16	16	15	18	15	17	16	16	15	0	0	0	0	0	0	81.7	81.7	0	13.89	126	126	7.11	34	20	16	24	34	45	59	84	95	112	0	323.31	By MS/MS
O60825;P16118;Q16877	O60825	20;3;2	20;3;2	16;1;0	6-phosphofructo-2-kinase/fructose-2,6-bisphosphatase 2;6-phosphofructo-2-kinase;Fructose-2,6-bisphosphatase	PFKFB2	6-phosphofructo-2-kinase/fructose-2,6-bisphosphatase 2 OS=Homo sapiens OX=9606 GN=PFKFB2 PE=1 SV=2	3	20	20	16	17	15	13	1	1	0	17	15	13	1	1	0	13	13	10	1	0	0	51.7	51.7	43.4	58.476	505	505;471;469	6.25					14	39	5	12	1		0	58.801	By MS/MS
O60826	O60826	24	24	24	Coiled-coil domain-containing protein 22	CCDC22	Coiled-coil domain-containing protein 22 OS=Homo sapiens OX=9606 GN=CCDC22 PE=1 SV=1	1	24	24	24	22	16	12	1	0	0	22	16	12	1	0	0	22	16	12	1	0	0	52.6	52.6	52.6	70.755	627	627	4.6			1	25	30		2				0	107.03	By MS/MS
O60830	O60830	4	4	4	Mitochondrial import inner membrane translocase subunit Tim17-B	TIMM17B	Mitochondrial import inner membrane translocase subunit Tim17-B OS=Homo sapiens OX=9606 GN=TIMM17B PE=1 SV=1	1	4	4	4	4	2	4	0	0	0	4	2	4	0	0	0	4	2	4	0	0	0	34.3	34.3	34.3	18.273	172	172	8.8								4	10	1	0	40.562	By MS/MS
O60831	O60831	2	2	2	PRA1 family protein 2	PRAF2	PRA1 family protein 2 OS=Homo sapiens OX=9606 GN=PRAF2 PE=1 SV=1	1	2	2	2	2	1	2	0	0	0	2	1	2	0	0	0	2	1	2	0	0	0	16.3	16.3	16.3	19.258	178	178	8.83								1	5		0.00044464	3.4732	By MS/MS
O60832	O60832	27	27	27	H/ACA ribonucleoprotein complex subunit 4	DKC1	H/ACA ribonucleoprotein complex subunit DKC1 OS=Homo sapiens OX=9606 GN=DKC1 PE=1 SV=3	1	27	27	27	24	20	21	2	9	1	24	20	21	2	9	1	24	20	21	2	9	1	53.1	53.1	53.1	57.673	514	514	6.9					9	54	34	6	15	8	0	323.31	By MS/MS
O60841	O60841	50	50	50	Eukaryotic translation initiation factor 5B	EIF5B	Eukaryotic translation initiation factor 5B OS=Homo sapiens OX=9606 GN=EIF5B PE=1 SV=4	1	50	50	50	42	30	40	1	4	1	42	30	40	1	4	1	42	30	40	1	4	1	49.1	49.1	49.1	138.83	1220	1220	4.97			16	69	56	16	17	11	3		0	323.31	By MS/MS
O60869	O60869	10	10	10	Endothelial differentiation-related factor 1	EDF1	Endothelial differentiation-related factor 1 OS=Homo sapiens OX=9606 GN=EDF1 PE=1 SV=1	1	10	10	10	10	7	10	1	1	0	10	7	10	1	1	0	10	7	10	1	1	0	52	52	52	16.368	148	148	8.86								14	28	7	0	90.211	By MS/MS
O60884	O60884	22	22	22	DnaJ homolog subfamily A member 2	DNAJA2	DnaJ homolog subfamily A member 2 OS=Homo sapiens OX=9606 GN=DNAJA2 PE=1 SV=1	1	22	22	22	19	18	18	3	2	0	19	18	18	3	2	0	19	18	18	3	2	0	59.7	59.7	59.7	45.745	412	412	6.4						63	22		2	2	0	227.41	By MS/MS
O60885	O60885	2	2	2	Bromodomain-containing protein 4	BRD4	Bromodomain-containing protein 4 OS=Homo sapiens OX=9606 GN=BRD4 PE=1 SV=2	1	2	2	2	2	0	1	0	0	0	2	0	1	0	0	0	2	0	1	0	0	0	1.8	1.8	1.8	152.22	1362	1362	6.33						2	1				0.00022336	3.5741	By MS/MS
O60888	O60888	5	5	5	Protein CutA	CUTA	Protein CutA OS=Homo sapiens OX=9606 GN=CUTA PE=1 SV=2	1	5	5	5	5	2	4	0	0	0	5	2	4	0	0	0	5	2	4	0	0	0	38.5	38.5	38.5	19.116	179	179	8.89								4	12	2	0	34.397	By MS/MS
O60906	O60906	1	1	1	Sphingomyelin phosphodiesterase 2	SMPD2	Sphingomyelin phosphodiesterase 2 OS=Homo sapiens OX=9606 GN=SMPD2 PE=1 SV=2	1	1	1	1	1	1	1	0	0	0	1	1	1	0	0	0	1	1	1	0	0	0	4	4	4	47.645	423	423	6.33					1	2	3				0	91.073	By MS/MS
O60911	O60911	3	3	3	Cathepsin L2	CTSV	Cathepsin L2 OS=Homo sapiens OX=9606 GN=CTSV PE=1 SV=2	1	3	3	3	0	0	0	0	0	3	0	0	0	0	0	3	0	0	0	0	0	3	13.5	13.5	13.5	37.329	334	334	4.75			2			1	1				0.0010832	2.9418
O60921	O60921	2	2	2	Checkpoint protein HUS1	HUS1	Checkpoint protein HUS1 OS=Homo sapiens OX=9606 GN=HUS1 PE=1 SV=1	1	2	2	2	0	2	0	0	0	0	0	2	0	0	0	0	0	2	0	0	0	0	10.4	10.4	10.4	31.691	280	280	8								2			0	11.03
O60925	O60925	7	7	7	Prefoldin subunit 1	PFDN1	Prefoldin subunit 1 OS=Homo sapiens OX=9606 GN=PFDN1 PE=1 SV=2	1	7	7	7	6	5	7	0	1	0	6	5	7	0	1	0	6	5	7	0	1	0	59	59	59	14.21	122	122	9.38								1	14	11	0	176.62	By MS/MS
O60934	O60934	5	5	5	Nibrin	NBN	Nibrin OS=Homo sapiens OX=9606 GN=NBN PE=1 SV=1	1	5	5	5	4	3	1	0	0	0	4	3	1	0	0	0	4	3	1	0	0	0	11	11	11	84.958	754	754	6.25						6	2				0.00023381	4.6517	By MS/MS
O60936	O60936	5	5	5	Nucleolar protein 3	NOL3	Nucleolar protein 3 OS=Homo sapiens OX=9606 GN=NOL3 PE=1 SV=2	1	5	5	5	3	4	5	1	0	0	3	4	5	1	0	0	3	4	5	1	0	0	31.7	31.7	31.7	22.629	208	208	8.12							3	9	3	1	0	46.07	By MS/MS
O75027	O75027	12	12	12	ATP-binding cassette sub-family B member 7, mitochondrial	ABCB7	ATP-binding cassette sub-family B member 7, mitochondrial OS=Homo sapiens OX=9606 GN=ABCB7 PE=1 SV=2	1	12	12	12	9	11	7	0	2	0	9	11	7	0	2	0	9	11	7	0	2	0	26.2	26.2	26.2	82.64	752	752	5.17				9	16	1	2		1	1	0	48.581	By MS/MS
O75044;P0DMP2;P0DJJ0;Q7Z6B7	O75044;P0DMP2;P0DJJ0;Q7Z6B7	6;3;3;3	6;3;3;3	6;3;3;3	SLIT-ROBO Rho GTPase-activating protein 2;SLIT-ROBO Rho GTPase-activating protein 2B;SLIT-ROBO Rho GTPase-activating protein 2C;SLIT-ROBO Rho GTPase-activating protein 1	SRGAP2;SRGAP2B;SRGAP2C;SRGAP1	SLIT-ROBO Rho GTPase-activating protein 2 OS=Homo sapiens OX=9606 GN=SRGAP2 PE=1 SV=3;SLIT-ROBO Rho GTPase-activating protein 2B OS=Homo sapiens OX=9606 GN=SRGAP2B PE=3 SV=1;SLIT-ROBO Rho GTPase-activating protein 2C OS=Homo sapiens OX=9606 GN=SRGAP2C PE=1	4	6	6	6	3	4	3	0	0	0	3	4	3	0	0	0	3	4	3	0	0	0	7.5	7.5	7.5	120.87	1071	1071;458;459;1085	5.85			2	4		1	1	4	1		0	8.7915	By MS/MS
O75051	O75051	5	2	1	Plexin-A2	PLXNA2	Plexin-A2 OS=Homo sapiens OX=9606 GN=PLXNA2 PE=1 SV=4	1	5	2	1	3	3	3	1	0	0	1	1	1	0	0	0	1	0	0	0	0	0	3	1.5	0.8	211.1	1894	1894	2		3									0.0008747	3.1036	By MS/MS
O75054	O75054	31	31	31	Immunoglobulin superfamily member 3	IGSF3	Immunoglobulin superfamily member 3 OS=Homo sapiens OX=9606 GN=IGSF3 PE=2 SV=3	1	31	31	31	15	24	17	5	4	0	15	24	17	5	4	0	15	24	17	5	4	0	34.6	34.6	34.6	135.19	1194	1194	2.49	1	41	28	3	1						0	63.917	By MS/MS
O75063	O75063	7	7	7	Glycosaminoglycan xylosylkinase	FAM20B	Glycosaminoglycan xylosylkinase OS=Homo sapiens OX=9606 GN=FAM20B PE=1 SV=1	1	7	7	7	5	2	4	0	0	0	5	2	4	0	0	0	5	2	4	0	0	0	26.7	26.7	26.7	46.432	409	409	6						11					0	14.252	By MS/MS
O75083	O75083	40	40	40	WD repeat-containing protein 1	WDR1	WD repeat-containing protein 1 OS=Homo sapiens OX=9606 GN=WDR1 PE=1 SV=4	1	40	40	40	38	30	33	18	23	3	38	30	33	18	23	3	38	30	33	18	23	3	81.2	81.2	81.2	66.193	606	606	5.4		1	1	46	152	108	21	13			0	323.31	By MS/MS
O75110	O75110	4	4	4	Probable phospholipid-transporting ATPase IIA	ATP9A	Probable phospholipid-transporting ATPase IIA OS=Homo sapiens OX=9606 GN=ATP9A PE=1 SV=3	1	4	4	4	3	4	2	0	0	0	3	4	2	0	0	0	3	4	2	0	0	0	4.9	4.9	4.9	118.58	1047	1047	3.86			4	8	2						0	5.869	By MS/MS
O75116	O75116	29	29	24	Rho-associated protein kinase 2	ROCK2	Rho-associated protein kinase 2 OS=Homo sapiens OX=9606 GN=ROCK2 PE=1 SV=4	1	29	29	24	20	18	17	0	2	1	20	18	17	0	2	1	16	13	13	0	1	1	28.7	28.7	26.4	160.9	1388	1388	3.06		33	25	4	1	2	1	3	1		0	107.46	By MS/MS
O75131;Q8IYJ1;Q96A23;O95741;Q86YQ8;Q9HCH3;Q9UBL6	O75131	34;1;1;1;1;1;1	34;1;1;1;1;1;1	33;0;0;0;0;0;0	Copine-3	CPNE3	Copine-3 OS=Homo sapiens OX=9606 GN=CPNE3 PE=1 SV=1	7	34	34	33	29	23	25	3	10	1	29	23	25	3	10	1	28	22	24	2	9	0	68.2	68.2	68.2	60.13	537	537;553;557;557;564;593;633	5.68				5	57	64	5	4	2	1	0	323.31	By MS/MS
O75146	O75146	28	28	27	Huntingtin-interacting protein 1-related protein	HIP1R	Huntingtin-interacting protein 1-related protein OS=Homo sapiens OX=9606 GN=HIP1R PE=1 SV=2	1	28	28	27	16	17	17	1	1	0	16	17	17	1	1	0	15	17	16	1	1	0	31.9	31.9	31	119.39	1068	1068	3.35	1	10	36	27	2		2				0	263.11	By MS/MS
O75147	O75147	1	1	1	Obscurin-like protein 1	OBSL1	Obscurin-like protein 1 OS=Homo sapiens OX=9606 GN=OBSL1 PE=1 SV=4	1	1	1	1	1	0	1	0	0	0	1	0	1	0	0	0	1	0	1	0	0	0	1.3	1.3	1.3	206.94	1896	1896	3.5			1	1							0	4.6935	By matching
O75150	O75150	6	6	6	E3 ubiquitin-protein ligase BRE1B	RNF40	E3 ubiquitin-protein ligase BRE1B OS=Homo sapiens OX=9606 GN=RNF40 PE=1 SV=5	1	6	6	6	6	4	3	0	1	0	6	4	3	0	1	0	6	4	3	0	1	0	8.5	8.5	8.5	113.68	1001	1001	3.64		5	7							2	0	7.7877	By MS/MS
O75153	O75153	58	58	57	Clustered mitochondria protein homolog	CLUH	Clustered mitochondria protein homolog OS=Homo sapiens OX=9606 GN=CLUH PE=1 SV=2	1	58	58	57	48	41	51	2	3	0	48	41	51	2	3	0	47	40	50	2	3	0	56.7	56.7	56.7	146.67	1309	1309	2.77		88	108	22	3	1		1			0	323.31	By MS/MS
O75155	O75155	6	1	1	Cullin-associated NEDD8-dissociated protein 2	CAND2	Cullin-associated NEDD8-dissociated protein 2 OS=Homo sapiens OX=9606 GN=CAND2 PE=1 SV=3	1	6	1	1	6	5	6	0	0	0	1	0	1	0	0	0	1	0	1	0	0	0	5.3	1.1	1.1	135.25	1236	1236	8.5								1	1		1	-2	By MS/MS
O75165	O75165	102	102	102	DnaJ homolog subfamily C member 13	DNAJC13	DnaJ homolog subfamily C member 13 OS=Homo sapiens OX=9606 GN=DNAJC13 PE=1 SV=5	1	102	102	102	77	77	73	2	3	1	77	77	73	2	3	1	77	77	73	2	3	1	49	49	49	254.41	2243	2243	2.18	4	256	47	4	2						0	323.31	By MS/MS
O75170	O75170	2	2	2	Serine/threonine-protein phosphatase 6 regulatory subunit 2	PPP6R2	Serine/threonine-protein phosphatase 6 regulatory subunit 2 OS=Homo sapiens OX=9606 GN=PPP6R2 PE=1 SV=2	1	2	2	2	2	0	0	0	0	0	2	0	0	0	0	0	2	0	0	0	0	0	3.1	3.1	3.1	104.94	966	966	4.25			1	1	2						0	5.3352	By MS/MS
O75175	O75175	6	6	6	CCR4-NOT transcription complex subunit 3	CNOT3	CCR4-NOT transcription complex subunit 3 OS=Homo sapiens OX=9606 GN=CNOT3 PE=1 SV=1	1	6	6	6	4	4	2	0	0	0	4	4	2	0	0	0	4	4	2	0	0	0	17	17	17	81.871	753	753	5.23			3	3	2		3	2			0	28.181	By MS/MS
O75179;Q8IWZ3	O75179;Q8IWZ3	6;4	6;4	6;4	Ankyrin repeat domain-containing protein 17;Ankyrin repeat and KH domain-containing protein 1	ANKRD17;ANKHD1	Ankyrin repeat domain-containing protein 17 OS=Homo sapiens OX=9606 GN=ANKRD17 PE=1 SV=3;Ankyrin repeat and KH domain-containing protein 1 OS=Homo sapiens OX=9606 GN=ANKHD1 PE=1 SV=1	2	6	6	6	5	3	5	0	0	0	5	3	5	0	0	0	5	3	5	0	0	0	3.5	3.5	3.5	274.25	2603	2603;2542	4.71		3	7	1	1			2	2	1	0	13.038	By MS/MS
O75190	O75190	5	5	5	DnaJ homolog subfamily B member 6	DNAJB6	DnaJ homolog subfamily B member 6 OS=Homo sapiens OX=9606 GN=DNAJB6 PE=1 SV=2	1	5	5	5	3	2	4	1	3	1	3	2	4	1	3	1	3	2	4	1	3	1	21.2	21.2	21.2	36.087	326	326	8.44					1	2	3	7	3	9	0	12.178	By MS/MS
O75191	O75191	2	2	2	Xylulose kinase	XYLB	Xylulose kinase OS=Homo sapiens OX=9606 GN=XYLB PE=1 SV=3	1	2	2	2	2	0	1	0	0	0	2	0	1	0	0	0	2	0	1	0	0	0	5.8	5.8	5.8	58.382	536	536	5.33					2	1					0.0025505	2.5563	By MS/MS
O75208	O75208	6	6	6	Ubiquinone biosynthesis protein COQ9, mitochondrial	COQ9	Ubiquinone biosynthesis protein COQ9, mitochondrial OS=Homo sapiens OX=9606 GN=COQ9 PE=1 SV=1	1	6	6	6	4	6	5	0	0	0	4	6	5	0	0	0	4	6	5	0	0	0	31.8	31.8	31.8	35.509	318	318	7.42							14	10			0	157.6	By MS/MS
O75223	O75223	14	14	14	Gamma-glutamylcyclotransferase	GGCT	Gamma-glutamylcyclotransferase OS=Homo sapiens OX=9606 GN=GGCT PE=1 SV=1	1	14	14	14	12	13	13	4	7	3	12	13	13	4	7	3	12	13	13	4	7	3	79.3	79.3	79.3	21.007	188	188	7.94	2	2	1			1	9	21	30	4	0	323.31	By MS/MS
O75251	O75251	4	4	4	NADH dehydrogenase [ubiquinone] iron-sulfur protein 7, mitochondrial	NDUFS7	NADH dehydrogenase [ubiquinone] iron-sulfur protein 7, mitochondrial OS=Homo sapiens OX=9606 GN=NDUFS7 PE=1 SV=3	1	4	4	4	4	4	4	0	0	0	4	4	4	0	0	0	4	4	4	0	0	0	15.5	15.5	15.5	23.563	213	213	8.6								6	9		0	88.941	By MS/MS
O75306	O75306	20	20	20	NADH dehydrogenase [ubiquinone] iron-sulfur protein 2, mitochondrial	NDUFS2	NADH dehydrogenase [ubiquinone] iron-sulfur protein 2, mitochondrial OS=Homo sapiens OX=9606 GN=NDUFS2 PE=1 SV=2	1	20	20	20	18	17	17	0	0	0	18	17	17	0	0	0	18	17	17	0	0	0	60.3	60.3	60.3	52.545	463	463	6.13				1	3	62	8	2	1		0	323.31	By MS/MS
O75312	O75312	10	10	10	Zinc finger protein ZPR1	ZPR1	Zinc finger protein ZPR1 OS=Homo sapiens OX=9606 GN=ZPR1 PE=1 SV=1	1	10	10	10	10	5	3	0	0	1	10	5	3	0	0	1	10	5	3	0	0	1	39	39	39	50.925	459	459	5.57			1		12	8	1			1	0	67.474	By MS/MS
O75323	O75323	17	17	17	Protein NipSnap homolog 2	GBAS	Protein NipSnap homolog 2 OS=Homo sapiens OX=9606 GN=NIPSNAP2 PE=1 SV=1	1	17	17	17	14	14	16	3	3	2	14	14	16	3	3	2	14	14	16	3	3	2	60.8	60.8	60.8	33.742	286	286	7.95							27	62	10	6	0	323.31	By MS/MS
O75334	O75334	17	2	2	Liprin-alpha-2	PPFIA2	Liprin-alpha-2 OS=Homo sapiens OX=9606 GN=PPFIA2 PE=1 SV=2	1	17	2	2	14	14	14	4	4	0	1	1	2	1	0	0	1	1	2	1	0	0	11.8	1.8	1.8	143.29	1257	1257	6.2				1	2			1	1		1	-2	By MS/MS
O75335	O75335	12	2	2	Liprin-alpha-4	PPFIA4	Liprin-alpha-4 OS=Homo sapiens OX=9606 GN=PPFIA4 PE=2 SV=3	1	12	2	2	10	9	9	2	3	0	1	1	1	0	0	0	1	1	1	0	0	0	9.8	1.7	1.7	134.4	1185	1185	5		1				1	1				1	-2	By MS/MS
O75340	O75340	11	11	11	Programmed cell death protein 6	PDCD6	Programmed cell death protein 6 OS=Homo sapiens OX=9606 GN=PDCD6 PE=1 SV=1	1	11	11	11	11	10	10	3	2	1	11	10	10	3	2	1	11	10	10	3	2	1	77	77	77	21.868	191	191	8.24				1	1	2	5	22	31		0	323.31	By MS/MS
O75347	O75347	13	13	13	Tubulin-specific chaperone A	TBCA	Tubulin-specific chaperone A OS=Homo sapiens OX=9606 GN=TBCA PE=1 SV=3	1	13	13	13	11	12	10	3	3	0	11	12	10	3	3	0	11	12	10	3	3	0	63.9	63.9	63.9	12.855	108	108	9.25								9	44	30	0	323.31	By MS/MS
O75348;O95670	O75348	7;2	7;2	7;2	V-type proton ATPase subunit G 1	ATP6V1G1	V-type proton ATPase subunit G 1 OS=Homo sapiens OX=9606 GN=ATP6V1G1 PE=1 SV=3	2	7	7	7	7	4	3	0	0	0	7	4	3	0	0	0	7	4	3	0	0	0	65.3	65.3	65.3	13.757	118	118;118	8.79					1			3	12	3	0	201.23	By MS/MS
O75351;Q6PIW4	O75351	27;1	27;1	21;0	Vacuolar protein sorting-associated protein 4B	VPS4B	Vacuolar protein sorting-associated protein 4B OS=Homo sapiens OX=9606 GN=VPS4B PE=1 SV=2	2	27	27	21	23	22	16	0	2	0	23	22	16	0	2	0	18	18	12	0	1	0	59.9	59.9	50.5	49.301	444	444;674	6.12				1	28	58	11	8	4	1	0	323.31	By MS/MS
O75352	O75352	2	2	2	Mannose-P-dolichol utilization defect 1 protein	MPDU1	Mannose-P-dolichol utilization defect 1 protein OS=Homo sapiens OX=9606 GN=MPDU1 PE=1 SV=2	1	2	2	2	2	1	2	0	0	0	2	1	2	0	0	0	2	1	2	0	0	0	8.1	8.1	8.1	26.638	247	247	8.67								2	4		0	6.4473	By MS/MS
O75356	O75356	2	2	2	Ectonucleoside triphosphate diphosphohydrolase 5	ENTPD5	Ectonucleoside triphosphate diphosphohydrolase 5 OS=Homo sapiens OX=9606 GN=ENTPD5 PE=1 SV=1	1	2	2	2	0	1	1	0	0	0	0	1	1	0	0	0	0	1	1	0	0	0	8.6	8.6	8.6	47.517	428	428	6						2					0.0023399	2.5812
O75367;Q9P0M6	O75367	21;2	21;2	21;2	Core histone macro-H2A.1	H2AFY	Core histone macro-H2A.1 OS=Homo sapiens OX=9606 GN=MACROH2A1 PE=1 SV=4	2	21	21	21	20	19	18	7	17	1	20	19	18	7	17	1	20	19	18	7	17	1	69.6	69.6	69.6	39.617	372	372;372	7.37	2			1		30	78	35	31	5	0	323.31	By MS/MS
O75368	O75368	6	6	6	SH3 domain-binding glutamic acid-rich-like protein	SH3BGRL	SH3 domain-binding glutamic acid-rich-like protein OS=Homo sapiens OX=9606 GN=SH3BGRL PE=1 SV=1	1	6	6	6	6	2	1	0	0	0	6	2	1	0	0	0	6	2	1	0	0	0	54.4	54.4	54.4	12.774	114	114	9.3									7	3	0	10.335	By MS/MS
O75369	O75369	291	291	270	Filamin-B	FLNB	Filamin-B OS=Homo sapiens OX=9606 GN=FLNB PE=1 SV=2	1	291	291	270	227	232	255	113	118	26	227	232	255	113	118	26	209	215	238	102	108	25	92	92	89.6	278.16	2602	2602	2.49	713	1133	577	233	118	77	42	9	18	6	0	323.31	By MS/MS
O75379	O75379	1	1	1	Vesicle-associated membrane protein 4	VAMP4	Vesicle-associated membrane protein 4 OS=Homo sapiens OX=9606 GN=VAMP4 PE=1 SV=2	1	1	1	1	1	0	0	0	0	0	1	0	0	0	0	0	1	0	0	0	0	0	9.9	9.9	9.9	16.397	141	141	9									1		0.0031619	2.4206	By MS/MS
O75380	O75380	5	5	5	NADH dehydrogenase [ubiquinone] iron-sulfur protein 6, mitochondrial	NDUFS6	NADH dehydrogenase [ubiquinone] iron-sulfur protein 6, mitochondrial OS=Homo sapiens OX=9606 GN=NDUFS6 PE=1 SV=1	1	5	5	5	5	4	5	0	0	0	5	4	5	0	0	0	5	4	5	0	0	0	60.5	60.5	60.5	13.711	124	124	9.6									8	12	0	24.353	By MS/MS
O75381	O75381	8	8	8	Peroxisomal membrane protein PEX14	PEX14	Peroxisomal membrane protein PEX14 OS=Homo sapiens OX=9606 GN=PEX14 PE=1 SV=1	1	8	8	8	4	4	6	0	0	0	4	4	6	0	0	0	4	4	6	0	0	0	40.1	40.1	40.1	41.236	377	377	6.26			1		2	6	10				0	47.732	By MS/MS
O75390	O75390	30	30	30	Citrate synthase, mitochondrial	CS	Citrate synthase, mitochondrial OS=Homo sapiens OX=9606 GN=CS PE=1 SV=2	1	30	30	30	22	24	25	8	10	5	22	24	25	8	10	5	22	24	25	8	10	5	64.6	64.6	64.6	51.712	466	466	6.03	6	7	1		23	109	34	5	3	9	0	323.31	By MS/MS
O75391	O75391	3	3	3	Sperm-associated antigen 7	SPAG7	Sperm-associated antigen 7 OS=Homo sapiens OX=9606 GN=SPAG7 PE=1 SV=2	1	3	3	3	2	1	2	0	0	0	2	1	2	0	0	0	2	1	2	0	0	0	20.3	20.3	20.3	26.034	227	227	8.43							1	3	2	1	0	24.722	By MS/MS
O75394	O75394	2	2	2	39S ribosomal protein L33, mitochondrial	MRPL33	39S ribosomal protein L33, mitochondrial OS=Homo sapiens OX=9606 GN=MRPL33 PE=1 SV=1	1	2	2	2	1	1	2	0	0	0	1	1	2	0	0	0	1	1	2	0	0	0	20	20	20	7.6191	65	65	9.8									1	4	0.0010787	2.8656	By MS/MS
O75396	O75396	13	13	13	Vesicle-trafficking protein SEC22b	SEC22B	Vesicle-trafficking protein SEC22b OS=Homo sapiens OX=9606 GN=SEC22B PE=1 SV=4	1	13	13	13	12	11	11	0	1	0	12	11	11	0	1	0	12	11	11	0	1	0	48.4	48.4	48.4	24.593	215	215	9.05								19	31	23	0	289.45	By MS/MS
O75400	O75400	13	13	13	Pre-mRNA-processing factor 40 homolog A	PRPF40A	Pre-mRNA-processing factor 40 homolog A OS=Homo sapiens OX=9606 GN=PRPF40A PE=1 SV=2	1	13	13	13	12	10	8	0	3	0	12	10	8	0	3	0	12	10	8	0	3	0	14.9	14.9	14.9	108.8	957	957	3.88		6	20	17	11	4				1	0	74.678	By MS/MS
O75414	O75414	2	2	2	Nucleoside diphosphate kinase 6	NME6	Nucleoside diphosphate kinase 6 OS=Homo sapiens OX=9606 GN=NME6 PE=1 SV=3	1	2	2	2	2	1	2	0	0	0	2	1	2	0	0	0	2	1	2	0	0	0	12.4	12.4	12.4	21.142	186	186	8.6								2	3		0.0031592	2.4021	By MS/MS
O75419	O75419	1	1	1	Cell division control protein 45 homolog	CDC45	Cell division control protein 45 homolog OS=Homo sapiens OX=9606 GN=CDC45 PE=1 SV=1	1	1	1	1	1	1	1	0	0	0	1	1	1	0	0	0	1	1	1	0	0	0	3	3	3	65.568	566	566	4.67				1	2						0.0021327	2.6372	By MS/MS
O75431	O75431	11	11	11	Metaxin-2	MTX2	Metaxin-2 OS=Homo sapiens OX=9606 GN=MTX2 PE=1 SV=1	1	11	11	11	7	9	10	1	0	0	7	9	10	1	0	0	7	9	10	1	0	0	65.8	65.8	65.8	29.763	263	263	7.78							9	26	1		0	323.31	By MS/MS
O75436	O75436	21	21	20	Vacuolar protein sorting-associated protein 26A	VPS26A	Vacuolar protein sorting-associated protein 26A OS=Homo sapiens OX=9606 GN=VPS26A PE=1 SV=2	1	21	21	20	14	16	18	7	8	3	14	16	18	7	8	3	14	16	17	7	8	3	71.6	71.6	68.5	38.169	327	327	6.79					2	32	69	5	4		0	323.31	By MS/MS
O75438	O75438	3	3	3	NADH dehydrogenase [ubiquinone] 1 beta subcomplex subunit 1	NDUFB1	NADH dehydrogenase [ubiquinone] 1 beta subcomplex subunit 1 OS=Homo sapiens OX=9606 GN=NDUFB1 PE=1 SV=1	1	3	3	3	3	2	2	0	0	0	3	2	2	0	0	0	3	2	2	0	0	0	34.5	34.5	34.5	6.9611	58	58	10										8	0	13.325	By MS/MS
O75439	O75439	27	26	26	Mitochondrial-processing peptidase subunit beta	PMPCB	Mitochondrial-processing peptidase subunit beta OS=Homo sapiens OX=9606 GN=PMPCB PE=1 SV=2	1	27	26	26	21	21	20	1	4	0	21	21	19	1	4	0	21	21	19	1	4	0	60.3	58.9	58.9	54.366	489	489	6.04					3	69	6				0	323.31	By MS/MS
O75446	O75446	2	2	2	Histone deacetylase complex subunit SAP30	SAP30	Histone deacetylase complex subunit SAP30 OS=Homo sapiens OX=9606 GN=SAP30 PE=1 SV=1	1	2	2	2	1	2	2	1	1	1	1	2	2	1	1	1	1	2	2	1	1	1	13.2	13.2	13.2	23.306	220	220	7.25				2	1	3	3	3		4	0	6.7859	By MS/MS
O75448	O75448	6	6	6	Mediator of RNA polymerase II transcription subunit 24	MED24	Mediator of RNA polymerase II transcription subunit 24 OS=Homo sapiens OX=9606 GN=MED24 PE=1 SV=1	1	6	6	6	5	4	4	0	0	0	5	4	4	0	0	0	5	4	4	0	0	0	9.9	9.9	9.9	110.3	989	989	3.56			7	9							0	18.224	By MS/MS
O75449	O75449	2	2	2	Katanin p60 ATPase-containing subunit A1	KATNA1	Katanin p60 ATPase-containing subunit A1 OS=Homo sapiens OX=9606 GN=KATNA1 PE=1 SV=1	1	2	2	2	0	2	0	0	0	0	0	2	0	0	0	0	0	2	0	0	0	0	5.9	5.9	5.9	55.964	491	491	7							2				0.0095238	1.8403
O75475	O75475	4	2	2	PC4 and SFRS1-interacting protein	PSIP1	PC4 and SFRS1-interacting protein OS=Homo sapiens OX=9606 GN=PSIP1 PE=1 SV=1	1	4	2	2	3	3	4	1	2	0	1	1	2	0	0	0	1	1	2	0	0	0	6.6	4.7	4.7	60.103	530	530	4.33		1	2	1			2				1	-2	By MS/MS
O75477	O75477	18	14	14	Erlin-1	ERLIN1	Erlin-1 OS=Homo sapiens OX=9606 GN=ERLIN1 PE=1 SV=2	1	18	14	14	16	13	13	2	2	0	12	10	9	0	1	0	12	10	9	0	1	0	49.4	37.1	37.1	39.171	348	348	6.61						16	25				0	83.097	By MS/MS
O75489	O75489	15	15	15	NADH dehydrogenase [ubiquinone] iron-sulfur protein 3, mitochondrial	NDUFS3	NADH dehydrogenase [ubiquinone] iron-sulfur protein 3, mitochondrial OS=Homo sapiens OX=9606 GN=NDUFS3 PE=1 SV=1	1	15	15	15	14	12	13	1	3	0	14	12	13	1	3	0	14	12	13	1	3	0	54.9	54.9	54.9	30.241	264	264	7.88							17	31	6	2	0	82.872	By MS/MS
O75494;Q8WXF0	O75494	10;3	10;3	10;3	Serine/arginine-rich splicing factor 10	SRSF10	Serine/arginine-rich splicing factor 10 OS=Homo sapiens OX=9606 GN=SRSF10 PE=1 SV=1	2	10	10	10	9	8	7	0	0	0	9	8	7	0	0	0	9	8	7	0	0	0	26.7	26.7	26.7	31.3	262	262;261	8.33							7	15	14	3	0	35.202	By MS/MS
O75509	O75509	2	2	2	Tumor necrosis factor receptor superfamily member 21	TNFRSF21	Tumor necrosis factor receptor superfamily member 21 OS=Homo sapiens OX=9606 GN=TNFRSF21 PE=1 SV=1	1	2	2	2	0	0	2	0	0	0	0	0	2	0	0	0	0	0	2	0	0	0	5.3	5.3	5.3	71.844	655	655	7.33							2	1			0.0031606	2.4057
O75521	O75521	16	16	16	Enoyl-CoA delta isomerase 2, mitochondrial	ECI2	Enoyl-CoA delta isomerase 2, mitochondrial OS=Homo sapiens OX=9606 GN=ECI2 PE=1 SV=4	1	16	16	16	10	12	14	1	0	0	10	12	14	1	0	0	10	12	14	1	0	0	53.3	53.3	53.3	43.585	394	394	6.82				1	1	12	30	6	1		0	288.89	By MS/MS
O75528	O75528	2	2	2	Transcriptional adapter 3	TADA3	Transcriptional adapter 3 OS=Homo sapiens OX=9606 GN=TADA3 PE=1 SV=1	1	2	2	2	2	0	1	0	0	0	2	0	1	0	0	0	2	0	1	0	0	0	9.3	9.3	9.3	48.902	432	432	8							2	3	2		0	9.2074	By MS/MS
O75531	O75531	5	5	5	Barrier-to-autointegration factor;Barrier-to-autointegration factor, N-terminally processed	BANF1	Barrier-to-autointegration factor OS=Homo sapiens OX=9606 GN=BANF1 PE=1 SV=1	1	5	5	5	4	2	3	4	5	1	4	2	3	4	5	1	4	2	3	4	5	1	58.4	58.4	58.4	10.058	89	89	8.41	2	3							17	15	0	28.92	By MS/MS
O75533	O75533	72	72	72	Splicing factor 3B subunit 1	SF3B1	Splicing factor 3B subunit 1 OS=Homo sapiens OX=9606 GN=SF3B1 PE=1 SV=3	1	72	72	72	66	59	58	0	1	2	66	59	58	0	1	2	66	59	58	0	1	2	59.9	59.9	59.9	145.83	1304	1304	3.51		48	178	116	4	1	6	4	7	3	0	323.31	By MS/MS
O75534	O75534	42	42	42	Cold shock domain-containing protein E1	CSDE1	Cold shock domain-containing protein E1 OS=Homo sapiens OX=9606 GN=CSDE1 PE=1 SV=2	1	42	42	42	35	29	35	4	11	0	35	29	35	4	11	0	35	29	35	4	11	0	57.5	57.5	57.5	88.884	798	798	4.46		1	45	96	39	12	7	5	7	1	0	323.31	By MS/MS
O75563	O75563	4	4	4	Src kinase-associated phosphoprotein 2	SKAP2	Src kinase-associated phosphoprotein 2 OS=Homo sapiens OX=9606 GN=SKAP2 PE=1 SV=1	1	4	4	4	3	4	3	0	0	0	3	4	3	0	0	0	3	4	3	0	0	0	26.5	26.5	26.5	41.216	359	359	7.7							3	7			0	41.691	By MS/MS
O75569	O75569	8	8	8	Interferon-inducible double-stranded RNA-dependent protein kinase activator A	PRKRA	Interferon-inducible double-stranded RNA-dependent protein kinase activator A OS=Homo sapiens OX=9606 GN=PRKRA PE=1 SV=1	1	8	8	8	5	5	7	0	0	0	5	5	7	0	0	0	5	5	7	0	0	0	36.4	36.4	36.4	34.404	313	313	7.43							13	10			0	23.653	By MS/MS
O75575	O75575	2	2	2	DNA-directed RNA polymerase III subunit RPC9	CRCP	DNA-directed RNA polymerase III subunit RPC9 OS=Homo sapiens OX=9606 GN=CRCP PE=1 SV=1	1	2	2	2	2	0	1	0	0	0	2	0	1	0	0	0	2	0	1	0	0	0	15.5	15.5	15.5	16.871	148	148	8.33								2	1		0	9.5126	By MS/MS
O75607	O75607	5	5	5	Nucleoplasmin-3	NPM3	Nucleoplasmin-3 OS=Homo sapiens OX=9606 GN=NPM3 PE=1 SV=3	1	5	5	5	5	5	3	0	0	0	5	5	3	0	0	0	5	5	3	0	0	0	60.1	60.1	60.1	19.343	178	178	8.57								6	8		0	323.31	By MS/MS
O75608	O75608	7	7	7	Acyl-protein thioesterase 1	LYPLA1	Acyl-protein thioesterase 1 OS=Homo sapiens OX=9606 GN=LYPLA1 PE=1 SV=1	1	7	7	7	7	6	5	2	4	0	7	6	5	2	4	0	7	6	5	2	4	0	43.9	43.9	43.9	24.669	230	230	8.24							6	10	13		0	44.599	By MS/MS
O75629	O75629	3	3	3	Protein CREG1	CREG1	Protein CREG1 OS=Homo sapiens OX=9606 GN=CREG1 PE=1 SV=1	1	3	3	3	2	3	3	1	1	1	2	3	3	1	1	1	2	3	3	1	1	1	20.5	20.5	20.5	24.074	220	220	7.89						2	5	7	1	3	0	35.095	By MS/MS
O75643;Q86VH2	O75643	158;1	158;1	158;1	U5 small nuclear ribonucleoprotein 200 kDa helicase	SNRNP200	U5 small nuclear ribonucleoprotein 200 kDa helicase OS=Homo sapiens OX=9606 GN=SNRNP200 PE=1 SV=2	2	158	158	158	110	106	109	3	9	0	110	106	109	3	9	0	110	106	109	3	9	0	67.3	67.3	67.3	244.5	2136	2136;1401	2.45	9	419	100	8	1	5	7	6	5	2	0	323.31	By MS/MS
O75663	O75663	17	17	17	TIP41-like protein	TIPRL	TIP41-like protein OS=Homo sapiens OX=9606 GN=TIPRL PE=1 SV=2	1	17	17	17	11	15	14	1	0	0	11	15	14	1	0	0	11	15	14	1	0	0	73.2	73.2	73.2	31.444	272	272	7.72				1	1	1	12	33	6		0	87.273	By MS/MS
O75674	O75674	6	6	6	TOM1-like protein 1	TOM1L1	TOM1-like protein 1 OS=Homo sapiens OX=9606 GN=TOM1L1 PE=1 SV=2	1	6	6	6	2	3	5	1	0	0	2	3	5	1	0	0	2	3	5	1	0	0	19.1	19.1	19.1	52.988	476	476	7							11				0	74.025	By MS/MS
O75676;O75582	O75676	4;1	4;1	4;1	Ribosomal protein S6 kinase alpha-4	RPS6KA4	Ribosomal protein S6 kinase alpha-4 OS=Homo sapiens OX=9606 GN=RPS6KA4 PE=1 SV=1	2	4	4	4	3	3	2	0	0	0	3	3	2	0	0	0	3	3	2	0	0	0	6.3	6.3	6.3	85.605	772	772;802	6.78						3	5	1			0	4.6996	By MS/MS
O75683	O75683	1	1	1	Surfeit locus protein 6	SURF6	Surfeit locus protein 6 OS=Homo sapiens OX=9606 GN=SURF6 PE=1 SV=3	1	1	1	1	1	1	0	0	0	0	1	1	0	0	0	0	1	1	0	0	0	0	10.2	10.2	10.2	41.45	361	361	7						1	1	1			0	27.894	By MS/MS
O75688	O75688	9	8	8	Protein phosphatase 1B	PPM1B	Protein phosphatase 1B OS=Homo sapiens OX=9606 GN=PPM1B PE=1 SV=1	1	9	8	8	6	5	5	0	0	0	5	4	5	0	0	0	5	4	5	0	0	0	27.1	24.6	24.6	52.642	479	479	6.44					2	5	9				0	12.106	By MS/MS
O75691	O75691	23	23	23	Small subunit processome component 20 homolog	UTP20	Small subunit processome component 20 homolog OS=Homo sapiens OX=9606 GN=UTP20 PE=1 SV=3	1	23	23	23	14	8	13	0	0	0	14	8	13	0	0	0	14	8	13	0	0	0	10.6	10.6	10.6	318.38	2785	2785	1.9	12	24	4			1					0	34.921	By MS/MS
O75694	O75694	44	44	44	Nuclear pore complex protein Nup155	NUP155	Nuclear pore complex protein Nup155 OS=Homo sapiens OX=9606 GN=NUP155 PE=1 SV=1	1	44	44	44	40	36	35	0	2	1	40	36	35	0	2	1	40	36	35	0	2	1	41	41	41	155.2	1391	1391	3.1		45	78	12	20	3					0	323.31	By MS/MS
O75695	O75695	4	4	4	Protein XRP2	RP2	Protein XRP2 OS=Homo sapiens OX=9606 GN=RP2 PE=1 SV=4	1	4	4	4	2	3	3	1	0	0	2	3	3	1	0	0	2	3	3	1	0	0	14.9	14.9	14.9	39.641	350	350	6.89						1	8				0	4.8315	By MS/MS
O75717	O75717	10	10	10	WD repeat and HMG-box DNA-binding protein 1	WDHD1	WD repeat and HMG-box DNA-binding protein 1 OS=Homo sapiens OX=9606 GN=WDHD1 PE=1 SV=1	1	10	10	10	7	5	8	0	0	0	7	5	8	0	0	0	7	5	8	0	0	0	13.5	13.5	13.5	125.97	1129	1129	6.69				1	4	5	9	6	1		0	28.587	By MS/MS
O75718	O75718	5	5	5	Cartilage-associated protein	CRTAP	Cartilage-associated protein OS=Homo sapiens OX=9606 GN=CRTAP PE=1 SV=1	1	5	5	5	4	4	4	0	1	0	4	4	4	0	1	0	4	4	4	0	1	0	15.2	15.2	15.2	46.561	401	401	6.21						11	3				0	7.7417	By MS/MS
O75746	O75746	33	33	26	Calcium-binding mitochondrial carrier protein Aralar1	SLC25A12	Calcium-binding mitochondrial carrier protein Aralar1 OS=Homo sapiens OX=9606 GN=SLC25A12 PE=1 SV=2	1	33	33	26	33	22	22	0	0	0	33	22	22	0	0	0	26	16	16	0	0	0	64.2	64.2	54.9	74.761	678	678	4.87			1	37	47	1	8	3			0	323.31	By MS/MS
O75787	O75787	7	7	7	Renin receptor	ATP6AP2	Renin receptor OS=Homo sapiens OX=9606 GN=ATP6AP2 PE=1 SV=2	1	7	7	7	5	5	3	0	0	0	5	5	3	0	0	0	5	5	3	0	0	0	29.4	29.4	29.4	39.008	350	350	8.07							4	8	1	2	0	23.277	By MS/MS
O75792	O75792	7	7	7	Ribonuclease H2 subunit A	RNASEH2A	Ribonuclease H2 subunit A OS=Homo sapiens OX=9606 GN=RNASEH2A PE=1 SV=2	1	7	7	7	4	5	5	0	0	0	4	5	5	0	0	0	4	5	5	0	0	0	26.8	26.8	26.8	33.395	299	299	7.79							4	9	1		0	9.7044	By MS/MS
O75794	O75794	4	4	4	Cell division cycle protein 123 homolog	CDC123	Cell division cycle protein 123 homolog OS=Homo sapiens OX=9606 GN=CDC123 PE=1 SV=1	1	4	4	4	3	4	1	0	0	0	3	4	1	0	0	0	3	4	1	0	0	0	14.3	14.3	14.3	39.134	336	336	7						2	7	2			0	7.9654	By MS/MS
O75817	O75817	4	4	4	Ribonuclease P protein subunit p20	POP7	Ribonuclease P protein subunit p20 OS=Homo sapiens OX=9606 GN=POP7 PE=1 SV=2	1	4	4	4	4	2	3	0	0	0	4	2	3	0	0	0	4	2	3	0	0	0	32.1	32.1	32.1	15.651	140	140	8.6								4	6		0	13.552	By MS/MS
O75818	O75818	5	5	5	Ribonuclease P protein subunit p40	RPP40	Ribonuclease P protein subunit p40 OS=Homo sapiens OX=9606 GN=RPP40 PE=1 SV=3	1	5	5	5	3	4	5	0	0	0	3	4	5	0	0	0	3	4	5	0	0	0	20.1	20.1	20.1	41.833	363	363	6.77						3	10				0	23.649	By MS/MS
O75821	O75821	18	18	18	Eukaryotic translation initiation factor 3 subunit G	EIF3G	Eukaryotic translation initiation factor 3 subunit G OS=Homo sapiens OX=9606 GN=EIF3G PE=1 SV=2	1	18	18	18	17	18	15	2	2	0	17	18	15	2	2	0	17	18	15	2	2	0	61.9	61.9	61.9	35.611	320	320	7.63						16	44	33	11	11	0	323.31	By MS/MS
O75822	O75822	21	21	21	Eukaryotic translation initiation factor 3 subunit J	EIF3J	Eukaryotic translation initiation factor 3 subunit J OS=Homo sapiens OX=9606 GN=EIF3J PE=1 SV=2	1	21	21	21	16	15	18	0	1	0	16	15	18	0	1	0	16	15	18	0	1	0	55.8	55.8	55.8	29.062	258	258	7.64							43	36	9	1	0	323.31	By MS/MS
O75828	O75828	15	12	12	Carbonyl reductase [NADPH] 3	CBR3	Carbonyl reductase [NADPH] 3 OS=Homo sapiens OX=9606 GN=CBR3 PE=1 SV=3	1	15	12	12	9	12	11	2	2	2	6	9	9	0	0	0	6	9	9	0	0	0	64.3	51.3	51.3	30.85	277	277	7.75							8	19	1		0	55.903	By MS/MS
O75832	O75832	11	11	11	26S proteasome non-ATPase regulatory subunit 10	PSMD10	26S proteasome non-ATPase regulatory subunit 10 OS=Homo sapiens OX=9606 GN=PSMD10 PE=1 SV=1	1	11	11	11	11	7	8	1	1	0	11	7	8	1	1	0	11	7	8	1	1	0	54	54	54	24.428	226	226	8.48							2	19	23		0	115.89	By MS/MS
O75843	O75843	3	3	3	AP-1 complex subunit gamma-like 2	AP1G2	AP-1 complex subunit gamma-like 2 OS=Homo sapiens OX=9606 GN=AP1G2 PE=1 SV=1	1	3	3	3	3	1	3	0	0	0	3	1	3	0	0	0	3	1	3	0	0	0	4.6	4.6	4.6	87.116	785	785	6.75			1	2				2	3		0.00022784	4.075	By MS/MS
O75844	O75844	16	16	16	CAAX prenyl protease 1 homolog	ZMPSTE24	CAAX prenyl protease 1 homolog OS=Homo sapiens OX=9606 GN=ZMPSTE24 PE=1 SV=2	1	16	16	16	12	14	15	2	3	3	12	14	15	2	3	3	12	14	15	2	3	3	31.4	31.4	31.4	54.812	475	475	6.98						16	59	10	2		0	310.69	By MS/MS
O75874	O75874	36	36	35	Isocitrate dehydrogenase [NADP] cytoplasmic	IDH1	Isocitrate dehydrogenase [NADP] cytoplasmic OS=Homo sapiens OX=9606 GN=IDH1 PE=1 SV=2	1	36	36	35	34	27	29	7	1	0	34	27	29	7	1	0	33	26	28	6	1	0	80	80	77.8	46.659	414	414	6.27	2				6	107	46	6	1		0	323.31	By MS/MS
O75879	O75879	5	5	5	Glutamyl-tRNA(Gln) amidotransferase subunit B, mitochondrial	GATB	Glutamyl-tRNA(Gln) amidotransferase subunit B, mitochondrial OS=Homo sapiens OX=9606 GN=GATB PE=1 SV=1	1	5	5	5	5	1	0	0	0	0	5	1	0	0	0	0	5	1	0	0	0	0	16.5	16.5	16.5	61.863	557	557	5.17					5	1					0	10.721	By MS/MS
O75880	O75880	5	5	5	Protein SCO1 homolog, mitochondrial	SCO1	Protein SCO1 homolog, mitochondrial OS=Homo sapiens OX=9606 GN=SCO1 PE=1 SV=1	1	5	5	5	3	5	4	0	0	0	3	5	4	0	0	0	3	5	4	0	0	0	35.2	35.2	35.2	33.814	301	301	7.85							3	9	1		0	62.601	By MS/MS
O75882	O75882	1	1	1	Attractin	ATRN	Attractin OS=Homo sapiens OX=9606 GN=ATRN PE=1 SV=2	1	1	1	1	0	0	1	0	0	0	0	0	1	0	0	0	0	0	1	0	0	0	2.3	2.3	2.3	158.54	1429	1429	2		1									0.0037681	2.2964
O75884	O75884	6	6	6	Putative hydrolase RBBP9	RBBP9	Serine hydrolase RBBP9 OS=Homo sapiens OX=9606 GN=RBBP9 PE=1 SV=2	1	6	6	6	6	2	2	0	0	0	6	2	2	0	0	0	6	2	2	0	0	0	54.3	54.3	54.3	21	186	186	8.36								7	4		0	26.987	By MS/MS
O75891	O75891	7	3	3	Cytosolic 10-formyltetrahydrofolate dehydrogenase	ALDH1L1	Cytosolic 10-formyltetrahydrofolate dehydrogenase OS=Homo sapiens OX=9606 GN=ALDH1L1 PE=1 SV=2	1	7	3	3	6	5	5	0	4	0	3	3	3	0	3	0	3	3	3	0	3	0	7.5	3.2	3.2	98.828	902	902	4.34		3	7	10	4	5	2	1			0	87.261	By MS/MS
O75896	O75896	2	2	2	Tumor suppressor candidate 2	TUSC2	Tumor suppressor candidate 2 OS=Homo sapiens OX=9606 GN=TUSC2 PE=1 SV=3	1	2	2	2	2	0	1	0	0	0	2	0	1	0	0	0	2	0	1	0	0	0	35.5	35.5	35.5	12.074	110	110	9.33									2	1	0.0075618	1.9616	By MS/MS
O75907	O75907	2	2	2	Diacylglycerol O-acyltransferase 1	DGAT1	Diacylglycerol O-acyltransferase 1 OS=Homo sapiens OX=9606 GN=DGAT1 PE=1 SV=2	1	2	2	2	1	0	2	0	0	0	1	0	2	0	0	0	1	0	2	0	0	0	7.6	7.6	7.6	55.278	488	488	6.67						1	2				0	7.2292	By MS/MS
O75909	O75909	3	3	3	Cyclin-K	CCNK	Cyclin-K OS=Homo sapiens OX=9606 GN=CCNK PE=1 SV=2	1	3	3	3	3	2	1	0	0	0	3	2	1	0	0	0	3	2	1	0	0	0	8.8	8.8	8.8	64.239	580	580	6				1	1	5	3				0	20.576	By MS/MS
O75911	O75911	6	6	6	Short-chain dehydrogenase/reductase 3	DHRS3	Short-chain dehydrogenase/reductase 3 OS=Homo sapiens OX=9606 GN=DHRS3 PE=1 SV=2	1	6	6	6	3	5	6	0	0	0	3	5	6	0	0	0	3	5	6	0	0	0	24.2	24.2	24.2	33.548	302	302	7.84							4	14	1		0	19.725	By MS/MS
O75915	O75915	6	6	6	PRA1 family protein 3	ARL6IP5	PRA1 family protein 3 OS=Homo sapiens OX=9606 GN=ARL6IP5 PE=1 SV=1	1	6	6	6	6	3	2	0	0	0	6	3	2	0	0	0	6	3	2	0	0	0	28.2	28.2	28.2	21.614	188	188	7.14				3	3	7	6	9	9		0	323.31	By MS/MS
O75934	O75934	16	16	16	Pre-mRNA-splicing factor SPF27	BCAS2	Pre-mRNA-splicing factor SPF27 OS=Homo sapiens OX=9606 GN=BCAS2 PE=1 SV=1	1	16	16	16	15	14	16	0	0	0	15	14	16	0	0	0	15	14	16	0	0	0	89.8	89.8	89.8	26.131	225	225	7.68							18	39			0	323.31	By MS/MS
O75935	O75935	8	8	8	Dynactin subunit 3	DCTN3	Dynactin subunit 3 OS=Homo sapiens OX=9606 GN=DCTN3 PE=1 SV=1	1	8	8	8	7	7	4	0	0	0	7	7	4	0	0	0	7	7	4	0	0	0	50.5	50.5	50.5	21.119	186	186	8.61								7	11		0	68.611	By MS/MS
O75937	O75937	18	18	18	DnaJ homolog subfamily C member 8	DNAJC8	DnaJ homolog subfamily C member 8 OS=Homo sapiens OX=9606 GN=DNAJC8 PE=1 SV=2	1	18	18	18	17	14	16	2	3	1	17	14	16	2	3	1	17	14	16	2	3	1	61.3	61.3	61.3	29.841	253	253	7.44				1	2		39	40	2		0	323.31	By MS/MS
O75940	O75940	4	4	4	Survival of motor neuron-related-splicing factor 30	SMNDC1	Survival of motor neuron-related-splicing factor 30 OS=Homo sapiens OX=9606 GN=SMNDC1 PE=1 SV=1	1	4	4	4	3	3	3	0	0	0	3	3	3	0	0	0	3	3	3	0	0	0	29.4	29.4	29.4	26.711	238	238	7.67							3	6			0	42.211	By MS/MS
O75947	O75947	18	18	18	ATP synthase subunit d, mitochondrial	ATP5H	ATP synthase subunit d, mitochondrial OS=Homo sapiens OX=9606 GN=ATP5PD PE=1 SV=3	1	18	18	18	18	15	16	1	5	1	18	15	16	1	5	1	18	15	16	1	5	1	88.2	88.2	88.2	18.491	161	161	8.54							5	32	48	2	0	213.94	By MS/MS
O75955	O75955	20	20	20	Flotillin-1	FLOT1	Flotillin-1 OS=Homo sapiens OX=9606 GN=FLOT1 PE=1 SV=3	1	20	20	20	18	15	6	1	1	0	18	15	6	1	1	0	18	15	6	1	1	0	63	63	63	47.355	427	427	6.39						43	3	6	2		0	197.27	By MS/MS
O75962;O60229	O75962	9;1	9;1	9;1	Triple functional domain protein	TRIO	Triple functional domain protein OS=Homo sapiens OX=9606 GN=TRIO PE=1 SV=2	2	9	9	9	5	4	6	0	0	0	5	4	6	0	0	0	5	4	6	0	0	0	4.1	4.1	4.1	346.9	3097	3097;2986	2.69		9	5	1		1					0	11.137	By MS/MS
O75964	O75964	8	8	8	ATP synthase subunit g, mitochondrial	ATP5L	ATP synthase subunit g, mitochondrial OS=Homo sapiens OX=9606 GN=ATP5MG PE=1 SV=3	1	8	8	8	7	7	7	0	0	0	7	7	7	0	0	0	7	7	7	0	0	0	71.8	71.8	71.8	11.428	103	103	9.6								2	12	26	0	323.31	By MS/MS
O75976	O75976	29	29	29	Carboxypeptidase D	CPD	Carboxypeptidase D OS=Homo sapiens OX=9606 GN=CPD PE=1 SV=2	1	29	29	29	19	17	18	0	1	1	19	17	18	0	1	1	19	17	18	0	1	1	31.1	31.1	31.1	152.93	1380	1380	2.35		50	19	3							0	133.34	By MS/MS
O76003	O76003	30	30	30	Glutaredoxin-3	GLRX3	Glutaredoxin-3 OS=Homo sapiens OX=9606 GN=GLRX3 PE=1 SV=2	1	30	30	30	27	29	25	7	6	1	27	29	25	7	6	1	27	29	25	7	6	1	65.4	65.4	65.4	37.432	335	335	7.13		1	2		1	16	109	26	9	3	0	323.31	By MS/MS
O76021	O76021	30	30	30	Ribosomal L1 domain-containing protein 1	RSL1D1	Ribosomal L1 domain-containing protein 1 OS=Homo sapiens OX=9606 GN=RSL1D1 PE=1 SV=3	1	30	30	30	28	24	23	2	2	1	28	24	23	2	2	1	28	24	23	2	2	1	56.1	56.1	56.1	54.972	490	490	5.31			1	36	64	32	15	2	3	1	0	155.79	By MS/MS
O76031	O76031	12	12	12	ATP-dependent Clp protease ATP-binding subunit clpX-like, mitochondrial	CLPX	ATP-dependent Clp protease ATP-binding subunit clpX-like, mitochondrial OS=Homo sapiens OX=9606 GN=CLPX PE=1 SV=2	1	12	12	12	10	4	7	0	0	0	10	4	7	0	0	0	10	4	7	0	0	0	28.1	28.1	28.1	69.223	633	633	5.73			1	9	5	1	5	1	4		0	26.556	By MS/MS
O76054;Q9UDX4	O76054	12;2	12;2	12;2	SEC14-like protein 2	SEC14L2	SEC14-like protein 2 OS=Homo sapiens OX=9606 GN=SEC14L2 PE=1 SV=1	2	12	12	12	9	7	10	0	0	0	9	7	10	0	0	0	9	7	10	0	0	0	41.4	41.4	41.4	46.145	403	403;400	6.79						10	17	1		1	0	32.09	By MS/MS
O76070	O76070	12	12	12	Gamma-synuclein	SNCG	Gamma-synuclein OS=Homo sapiens OX=9606 GN=SNCG PE=1 SV=2	1	12	12	12	11	11	10	0	0	0	11	11	10	0	0	0	11	11	10	0	0	0	87.4	87.4	87.4	13.331	127	127	9.13								14	37	24	0	323.31	By MS/MS
O76071	O76071	10	10	10	Probable cytosolic iron-sulfur protein assembly protein CIAO1	CIAO1	Probable cytosolic iron-sulfur protein assembly protein CIAO1 OS=Homo sapiens OX=9606 GN=CIAO1 PE=1 SV=1	1	10	10	10	4	9	8	0	0	0	4	9	8	0	0	0	4	9	8	0	0	0	46.6	46.6	46.6	37.84	339	339	7						1	22	1			0	50.591	By MS/MS
O76074	O76074	3	3	3	cGMP-specific 3,5-cyclic phosphodiesterase	PDE5A	cGMP-specific 3,5-cyclic phosphodiesterase OS=Homo sapiens OX=9606 GN=PDE5A PE=1 SV=2	1	3	3	3	2	0	3	0	0	0	2	0	3	0	0	0	2	0	3	0	0	0	6.3	6.3	6.3	99.984	875	875	4			1	4	1						0	5.5598	By MS/MS
O76094	O76094	43	43	43	Signal recognition particle subunit SRP72	SRP72	Signal recognition particle subunit SRP72 OS=Homo sapiens OX=9606 GN=SRP72 PE=1 SV=3	1	43	43	43	39	30	35	0	1	0	39	30	35	0	1	0	39	30	35	0	1	0	69.6	69.6	69.6	74.605	671	671	5.05			1	48	80	20	2	2	2	4	0	323.31	By MS/MS
O94760;O95865	O94760	20;1	20;1	20;1	N(G),N(G)-dimethylarginine dimethylaminohydrolase 1	DDAH1	N(G),N(G)-dimethylarginine dimethylaminohydrolase 1 OS=Homo sapiens OX=9606 GN=DDAH1 PE=1 SV=3	2	20	20	20	10	16	15	3	9	0	10	16	15	3	9	0	10	16	15	3	9	0	86	86	86	31.121	285	285;285	7.17						13	44	25	1		0	307.49	By MS/MS
O94766	O94766	6	6	6	Galactosylgalactosylxylosylprotein 3-beta-glucuronosyltransferase 3	B3GAT3	Galactosylgalactosylxylosylprotein 3-beta-glucuronosyltransferase 3 OS=Homo sapiens OX=9606 GN=B3GAT3 PE=1 SV=2	1	6	6	6	2	4	5	0	0	0	2	4	5	0	0	0	2	4	5	0	0	0	31.3	31.3	31.3	37.121	335	335	6.92						2	9	1			0	35.13	By MS/MS
O94776	O94776	27	27	22	Metastasis-associated protein MTA2	MTA2	Metastasis-associated protein MTA2 OS=Homo sapiens OX=9606 GN=MTA2 PE=1 SV=1	1	27	27	22	22	24	18	0	4	0	22	24	18	0	4	0	19	19	15	0	3	0	53.3	53.3	47.2	75.022	668	668	4.96			9	35	41	16	1		4	3	0	147.57	By MS/MS
O94804	O94804	3	2	2	Serine/threonine-protein kinase 10	STK10	Serine/threonine-protein kinase 10 OS=Homo sapiens OX=9606 GN=STK10 PE=1 SV=1	1	3	2	2	3	2	1	0	0	1	2	1	1	0	0	0	2	1	1	0	0	0	4.2	3.1	3.1	112.13	968	968	6.5					1		3				0	142.89	By MS/MS
O94822	O94822	11	11	11	E3 ubiquitin-protein ligase listerin	LTN1	E3 ubiquitin-protein ligase listerin OS=Homo sapiens OX=9606 GN=LTN1 PE=1 SV=6	1	11	11	11	8	6	9	0	0	0	8	6	9	0	0	0	8	6	9	0	0	0	9.5	9.5	9.5	200.55	1766	1766	2.6		12	12		1						0	35.816	By MS/MS
O94826	O94826	41	41	41	Mitochondrial import receptor subunit TOM70	TOMM70A	Mitochondrial import receptor subunit TOM70 OS=Homo sapiens OX=9606 GN=TOMM70 PE=1 SV=1	1	41	41	41	39	38	35	0	0	0	39	38	35	0	0	0	39	38	35	0	0	0	78	78	78	67.454	608	608	5			2	63	134	36	2	2	4	1	0	323.31	By MS/MS
O94829	O94829	11	11	11	Importin-13	IPO13	Importin-13 OS=Homo sapiens OX=9606 GN=IPO13 PE=1 SV=3	1	11	11	11	8	4	8	0	0	0	8	4	8	0	0	0	8	4	8	0	0	0	18.7	18.7	18.7	108.19	963	963	3.6			8	12							0	30.027	By MS/MS
O94832	O94832	41	41	41	Unconventional myosin-Id	MYO1D	Unconventional myosin-Id OS=Homo sapiens OX=9606 GN=MYO1D PE=1 SV=2	1	41	41	41	34	20	29	5	4	0	34	20	29	5	4	0	34	20	29	5	4	0	47.1	47.1	47.1	116.2	1006	1006	3.43			63	36	4						0	120.04	By MS/MS
O94855	O94855	15	14	14	Protein transport protein Sec24D	SEC24D	Protein transport protein Sec24D OS=Homo sapiens OX=9606 GN=SEC24D PE=1 SV=2	1	15	14	14	12	11	11	1	0	0	11	10	11	1	0	0	11	10	11	1	0	0	20.8	19.4	19.4	113.01	1032	1032	3.41			23	16							0	61.493	By MS/MS
O94874	O94874	32	32	32	E3 UFM1-protein ligase 1	UFL1	E3 UFM1-protein ligase 1 OS=Homo sapiens OX=9606 GN=UFL1 PE=1 SV=2	1	32	32	32	24	24	24	0	0	0	24	24	24	0	0	0	24	24	24	0	0	0	46.9	46.9	46.9	89.594	794	794	5.03			23	33	1	18	29	2			0	170.85	By MS/MS
O94880	O94880	3	3	3	PHD finger protein 14	PHF14	PHD finger protein 14 OS=Homo sapiens OX=9606 GN=PHF14 PE=1 SV=2	1	3	3	3	2	2	1	0	1	0	2	2	1	0	1	0	2	2	1	0	1	0	4.3	4.3	4.3	100.05	888	888	6.23		2	1	1	1	1		4	3		0	7.3855	By MS/MS
O94888	O94888	14	14	14	UBX domain-containing protein 7	UBXN7	UBX domain-containing protein 7 OS=Homo sapiens OX=9606 GN=UBXN7 PE=1 SV=2	1	14	14	14	11	13	9	0	0	0	11	13	9	0	0	0	11	13	9	0	0	0	36	36	36	54.862	489	489	8.27							11	15	13	5	0	41.398	By MS/MS
O94901	O94901	11	11	11	SUN domain-containing protein 1	SUN1	SUN domain-containing protein 1 OS=Homo sapiens OX=9606 GN=SUN1 PE=1 SV=3	1	11	11	11	10	7	4	1	0	0	10	7	4	1	0	0	10	7	4	1	0	0	20.9	20.9	20.9	90.063	812	812	4.4			7	9	10	3	1				0	46.505	By MS/MS
O94903	O94903	11	11	11	Proline synthase co-transcribed bacterial homolog protein	PROSC	Pyridoxal phosphate homeostasis protein OS=Homo sapiens OX=9606 GN=PLPBP PE=1 SV=1	1	11	11	11	9	9	9	0	0	0	9	9	9	0	0	0	9	9	9	0	0	0	46.9	46.9	46.9	30.344	275	275	7.69							9	20			0	48.527	By MS/MS
O94905	O94905	22	22	18	Erlin-2	ERLIN2	Erlin-2 OS=Homo sapiens OX=9606 GN=ERLIN2 PE=1 SV=1	1	22	22	18	17	17	19	2	1	0	17	17	19	2	1	0	13	14	15	0	0	0	51.6	51.6	42.5	37.839	339	339	6.64			1	1		22	49	2			0	323.31	By MS/MS
O94906	O94906	33	33	33	Pre-mRNA-processing factor 6	PRPF6	Pre-mRNA-processing factor 6 OS=Homo sapiens OX=9606 GN=PRPF6 PE=1 SV=1	1	33	33	33	26	19	17	0	0	0	26	19	17	0	0	0	26	19	17	0	0	0	43.1	43.1	43.1	106.92	941	941	3.35		2	47	30							0	123.16	By MS/MS
O94907;Q9UBU2	O94907	3;1	3;1	3;1	Dickkopf-related protein 1	DKK1	Dickkopf-related protein 1 OS=Homo sapiens OX=9606 GN=DKK1 PE=1 SV=1	2	3	3	3	0	0	0	3	2	2	0	0	0	3	2	2	0	0	0	3	2	2	9.8	9.8	9.8	28.671	266	266;259	8.3							1	5	4		0	4.8695
O94915	O94915	5	5	5	Protein furry homolog-like	FRYL	Protein furry homolog-like OS=Homo sapiens OX=9606 GN=FRYL PE=1 SV=2	1	5	5	5	2	1	4	0	0	0	2	1	4	0	0	0	2	1	4	0	0	0	2.3	2.3	2.3	339.59	3013	3013	3.5		2	1	4	1						0	6.1412	By MS/MS
O94919	O94919	6	6	6	Endonuclease domain-containing 1 protein	ENDOD1	Endonuclease domain-containing 1 protein OS=Homo sapiens OX=9606 GN=ENDOD1 PE=1 SV=2	1	6	6	6	3	5	6	0	0	0	3	5	6	0	0	0	3	5	6	0	0	0	13.6	13.6	13.6	55.016	500	500	6.39						12	5	1			0	12.047	By MS/MS
O94925	O94925	25	25	25	Glutaminase kidney isoform, mitochondrial	GLS	Glutaminase kidney isoform, mitochondrial OS=Homo sapiens OX=9606 GN=GLS PE=1 SV=1	1	25	25	25	24	20	19	2	1	0	24	20	19	2	1	0	24	20	19	2	1	0	47.2	47.2	47.2	73.46	669	669	5.51				6	43	50	1	2			0	323.31	By MS/MS
O94952	O94952	3	3	3	F-box only protein 21	FBXO21	F-box only protein 21 OS=Homo sapiens OX=9606 GN=FBXO21 PE=2 SV=2	1	3	3	3	3	1	1	0	0	0	3	1	1	0	0	0	3	1	1	0	0	0	8.9	8.9	8.9	72.269	628	628	4.4				3	2						0.00023164	4.407	By MS/MS
O94966	O94966	3	3	3	Ubiquitin carboxyl-terminal hydrolase 19	USP19	Ubiquitin carboxyl-terminal hydrolase 19 OS=Homo sapiens OX=9606 GN=USP19 PE=1 SV=2	1	3	3	3	2	1	2	0	0	0	2	1	2	0	0	0	2	1	2	0	0	0	5.2	5.2	5.2	145.65	1318	1318	3.4			3	2							0	30.564	By MS/MS
O94973	O94973	39	28	28	AP-2 complex subunit alpha-2	AP2A2	AP-2 complex subunit alpha-2 OS=Homo sapiens OX=9606 GN=AP2A2 PE=1 SV=2	1	39	28	28	34	27	28	12	15	4	23	20	19	6	7	2	23	20	19	6	7	2	51.2	39.9	39.9	103.96	939	939	4.62			26	46	21	7	8	10			0	323.31	By MS/MS
O94979;Q9NQW1	O94979	53;1	53;1	53;1	Protein transport protein Sec31A	SEC31A	Protein transport protein Sec31A OS=Homo sapiens OX=9606 GN=SEC31A PE=1 SV=3	2	53	53	53	46	32	39	4	8	1	46	32	39	4	8	1	46	32	39	4	8	1	51.3	51.3	51.3	133.01	1220	1220;1179	4.07		43	105	48	19	32	4	7	14	3	0	252.8	By MS/MS
O94985	O94985	1	1	1	Calsyntenin-1;Soluble Alc-alpha;CTF1-alpha	CLSTN1	Calsyntenin-1 OS=Homo sapiens OX=9606 GN=CLSTN1 PE=1 SV=1	1	1	1	1	0	0	1	0	0	0	0	0	1	0	0	0	0	0	1	0	0	0	1	1	1	109.79	981	981	8								1			1	-2
O95059	O95059	3	3	3	Ribonuclease P protein subunit p14	RPP14	Ribonuclease P protein subunit p14 OS=Homo sapiens OX=9606 GN=RPP14 PE=1 SV=3	1	3	3	3	3	1	2	0	1	0	3	1	2	0	1	0	3	1	2	0	1	0	36.3	36.3	36.3	13.693	124	124	9.57									3	4	0	14.243	By MS/MS
O95070	O95070	2	2	2	Protein YIF1A	YIF1A	Protein YIF1A OS=Homo sapiens OX=9606 GN=YIF1A PE=1 SV=2	1	2	2	2	1	2	1	0	0	0	1	2	1	0	0	0	1	2	1	0	0	0	9.2	9.2	9.2	32.011	293	293	7.75							1	3			0.0010767	2.8135	By MS/MS
O95071	O95071	2	2	2	E3 ubiquitin-protein ligase UBR5	UBR5	E3 ubiquitin-protein ligase UBR5 OS=Homo sapiens OX=9606 GN=UBR5 PE=1 SV=2	1	2	2	2	2	0	0	0	0	0	2	0	0	0	0	0	2	0	0	0	0	0	1.5	1.5	1.5	309.35	2799	2799	2		2									0	7.2442	By MS/MS
O95104	O95104	3	3	1	Splicing factor, arginine/serine-rich 15	SCAF4	SR-related and CTD-associated factor 4 OS=Homo sapiens OX=9606 GN=SCAF4 PE=1 SV=3	1	3	3	1	3	2	2	0	0	0	3	2	2	0	0	0	1	0	0	0	0	0	2.4	2.4	0.8	125.87	1147	1147	5.33		1	2		1	2	1	2			0.0067485	1.9797	By MS/MS
O95139	O95139	7	7	7	NADH dehydrogenase [ubiquinone] 1 beta subcomplex subunit 6	NDUFB6	NADH dehydrogenase [ubiquinone] 1 beta subcomplex subunit 6 OS=Homo sapiens OX=9606 GN=NDUFB6 PE=1 SV=3	1	7	7	7	6	3	3	0	0	0	6	3	3	0	0	0	6	3	3	0	0	0	51.6	51.6	51.6	15.489	128	128	8.68							1	7	12	2	0	21.245	By MS/MS
O95140	O95140	11	11	11	Mitofusin-2	MFN2	Mitofusin-2 OS=Homo sapiens OX=9606 GN=MFN2 PE=1 SV=3	1	11	11	11	8	3	9	0	1	0	8	3	9	0	1	0	8	3	9	0	1	0	15.9	15.9	15.9	86.401	757	757	3.46		2	9	13							0	44.904	By MS/MS
O95155	O95155	18	18	18	Ubiquitin conjugation factor E4 B	UBE4B	Ubiquitin conjugation factor E4 B OS=Homo sapiens OX=9606 GN=UBE4B PE=1 SV=1	1	18	18	18	14	10	13	0	0	1	14	10	13	0	0	1	14	10	13	0	0	1	22	22	22	146.18	1302	1302	3.34		1	27	16							0	74.04	By MS/MS
O95159	O95159	9	9	9	Zinc finger protein-like 1	ZFPL1	Zinc finger protein-like 1 OS=Homo sapiens OX=9606 GN=ZFPL1 PE=1 SV=2	1	9	9	9	9	6	7	1	1	0	9	6	7	1	1	0	9	6	7	1	1	0	32.6	32.6	32.6	34.114	310	310	8.96								13	28	11	0	61.336	By MS/MS
O95163	O95163	34	34	34	Elongator complex protein 1	IKBKAP	Elongator complex protein 1 OS=Homo sapiens OX=9606 GN=ELP1 PE=1 SV=3	1	34	34	34	30	27	25	0	0	0	30	27	25	0	0	0	30	27	25	0	0	0	39	39	39	150.25	1332	1332	3.01		31	53	3			1		3	1	0	162.64	By MS/MS
O95166;Q9H0R8	O95166;Q9H0R8	4;3	2;1	2;1	Gamma-aminobutyric acid receptor-associated protein;Gamma-aminobutyric acid receptor-associated protein-like 1	GABARAP;GABARAPL1	Gamma-aminobutyric acid receptor-associated protein OS=Homo sapiens OX=9606 GN=GABARAP PE=1 SV=1;Gamma-aminobutyric acid receptor-associated protein-like 1 OS=Homo sapiens OX=9606 GN=GABARAPL1 PE=1 SV=1	2	4	2	2	4	2	3	0	0	0	2	2	2	0	0	0	2	2	2	0	0	0	19.7	19.7	19.7	13.918	117	117;117	9.47									8	7	0	11.447	By MS/MS
O95167	O95167	3	3	3	NADH dehydrogenase [ubiquinone] 1 alpha subcomplex subunit 3	NDUFA3	NADH dehydrogenase [ubiquinone] 1 alpha subcomplex subunit 3 OS=Homo sapiens OX=9606 GN=NDUFA3 PE=1 SV=1	1	3	3	3	2	2	3	0	0	0	2	2	3	0	0	0	2	2	3	0	0	0	50	50	50	9.2787	84	84	9.78									2	7	0	17.737	By MS/MS
O95168	O95168	5	5	5	NADH dehydrogenase [ubiquinone] 1 beta subcomplex subunit 4	NDUFB4	NADH dehydrogenase [ubiquinone] 1 beta subcomplex subunit 4 OS=Homo sapiens OX=9606 GN=NDUFB4 PE=1 SV=3	1	5	5	5	5	4	4	0	0	0	5	4	4	0	0	0	5	4	4	0	0	0	41.1	41.1	41.1	15.208	129	129	9.41								1	14	12	0	89.537	By MS/MS
O95169	O95169	6	6	6	NADH dehydrogenase [ubiquinone] 1 beta subcomplex subunit 8, mitochondrial	NDUFB8	NADH dehydrogenase [ubiquinone] 1 beta subcomplex subunit 8, mitochondrial OS=Homo sapiens OX=9606 GN=NDUFB8 PE=1 SV=1	1	6	6	6	5	5	6	0	0	0	5	5	6	0	0	0	5	5	6	0	0	0	32.3	32.3	32.3	21.766	186	186	8.65								7	13		0	13.325	By MS/MS
O95182	O95182	9	9	9	NADH dehydrogenase [ubiquinone] 1 alpha subcomplex subunit 7	NDUFA7	NADH dehydrogenase [ubiquinone] 1 alpha subcomplex subunit 7 OS=Homo sapiens OX=9606 GN=NDUFA7 PE=1 SV=3	1	9	9	9	9	2	7	0	0	0	9	2	7	0	0	0	9	2	7	0	0	0	55.8	55.8	55.8	12.551	113	113	9.09								2	17	4	0	20.284	By MS/MS
O95197	O95197	3	3	3	Reticulon-3	RTN3	Reticulon-3 OS=Homo sapiens OX=9606 GN=RTN3 PE=1 SV=2	1	3	3	3	3	3	2	1	2	0	3	3	2	1	2	0	3	3	2	1	2	0	5	5	5	112.61	1032	1032	8.58							2	8	12	2	0	109.97	By MS/MS
O95202	O95202	15	15	15	LETM1 and EF-hand domain-containing protein 1, mitochondrial	LETM1	Mitochondrial proton/calcium exchanger protein OS=Homo sapiens OX=9606 GN=LETM1 PE=1 SV=1	1	15	15	15	12	12	12	0	0	0	12	12	12	0	0	0	12	12	12	0	0	0	27.9	27.9	27.9	83.353	739	739	5.78			6	15	20	19	19	13	1		0	36.917	By MS/MS
O95214	O95214	1	1	1	Leptin receptor overlapping transcript-like 1	LEPROTL1	Leptin receptor overlapping transcript-like 1 OS=Homo sapiens OX=9606 GN=LEPROTL1 PE=1 SV=2	1	1	1	1	1	0	0	0	0	0	1	0	0	0	0	0	1	0	0	0	0	0	9.9	9.9	9.9	14.428	131	131	9									1		0.0061792	2.0674	By MS/MS
O95218	O95218	4	4	4	Zinc finger Ran-binding domain-containing protein 2	ZRANB2	Zinc finger Ran-binding domain-containing protein 2 OS=Homo sapiens OX=9606 GN=ZRANB2 PE=1 SV=2	1	4	4	4	4	2	1	0	0	0	4	2	1	0	0	0	4	2	1	0	0	0	15.2	15.2	15.2	37.404	330	330	7.4						3	2	3	2		0	6.5271	By MS/MS
O95219	O95219	2	2	2	Sorting nexin-4	SNX4	Sorting nexin-4 OS=Homo sapiens OX=9606 GN=SNX4 PE=1 SV=1	1	2	2	2	2	1	1	0	0	0	2	1	1	0	0	0	2	1	1	0	0	0	4.9	4.9	4.9	51.908	450	450	5.86				1	1	3	2				0.0010891	3.0325	By MS/MS
O95232	O95232	11	11	11	Luc7-like protein 3	LUC7L3	Luc7-like protein 3 OS=Homo sapiens OX=9606 GN=LUC7L3 PE=1 SV=2	1	11	11	11	11	3	4	0	0	0	11	3	4	0	0	0	11	3	4	0	0	0	22	22	22	51.466	432	432	5.72			1		11	7	5	1			0	230.05	By MS/MS
O95248	O95248	20	20	19	Myotubularin-related protein 5	SBF1	Myotubularin-related protein 5 OS=Homo sapiens OX=9606 GN=SBF1 PE=1 SV=4	1	20	20	19	16	10	11	0	0	0	16	10	11	0	0	0	15	9	10	0	0	0	15.7	15.7	15.2	208.44	1868	1868	3.28		15	20	4				2	1	1	0	30.889	By MS/MS
O95249	O95249	10	10	10	Golgi SNAP receptor complex member 1	GOSR1	Golgi SNAP receptor complex member 1 OS=Homo sapiens OX=9606 GN=GOSR1 PE=1 SV=1	1	10	10	10	9	7	9	0	0	0	9	7	9	0	0	0	9	7	9	0	0	0	43.2	43.2	43.2	28.612	250	250	8.13							9	20	6	4	0	64.532	By MS/MS
O95260	O95260	6	6	6	Arginyl-tRNA--protein transferase 1	ATE1	Arginyl-tRNA--protein transferase 1 OS=Homo sapiens OX=9606 GN=ATE1 PE=1 SV=2	1	6	6	6	5	4	3	0	0	0	5	4	3	0	0	0	5	4	3	0	0	0	14.9	14.9	14.9	59.09	518	518	5.22				3	10	4		1			0	13.897	By MS/MS
O95274	O95274	3	3	3	Ly6/PLAUR domain-containing protein 3	LYPD3	Ly6/PLAUR domain-containing protein 3 OS=Homo sapiens OX=9606 GN=LYPD3 PE=1 SV=2	1	3	3	3	2	0	2	0	0	0	2	0	2	0	0	0	2	0	2	0	0	0	12.4	12.4	12.4	35.97	346	346	3.5			2	2							0	4.8977	By MS/MS
O95292	O95292	14	13	13	Vesicle-associated membrane protein-associated protein B/C	VAPB	Vesicle-associated membrane protein-associated protein B/C OS=Homo sapiens OX=9606 GN=VAPB PE=1 SV=3	1	14	13	13	14	10	12	1	3	0	13	9	11	0	2	0	13	9	11	0	2	0	58	58	58	27.228	243	243	8.44							17	40	23	19	0	139.96	By MS/MS
O95295	O95295	5	5	5	SNARE-associated protein Snapin	SNAPIN	SNARE-associated protein Snapin OS=Homo sapiens OX=9606 GN=SNAPIN PE=1 SV=1	1	5	5	5	5	3	5	0	0	0	5	3	5	0	0	0	5	3	5	0	0	0	42.6	42.6	42.6	14.874	136	136	8.67								5	10		0	116.08	By MS/MS
O95297	O95297	3	3	3	Myelin protein zero-like protein 1	MPZL1	Myelin protein zero-like protein 1 OS=Homo sapiens OX=9606 GN=MPZL1 PE=1 SV=1	1	3	3	3	2	2	2	2	1	0	2	2	2	2	1	0	2	2	2	2	1	0	13.8	13.8	13.8	29.082	269	269	6.62						5	8				0	7.6902	By MS/MS
O95298;E9PQ53	O95298;E9PQ53	7;5	7;5	7;5	NADH dehydrogenase [ubiquinone] 1 subunit C2;NADH dehydrogenase [ubiquinone] 1 subunit C2, isoform 2	NDUFC2;NDUFC2-KCTD14	NADH dehydrogenase [ubiquinone] 1 subunit C2 OS=Homo sapiens OX=9606 GN=NDUFC2 PE=1 SV=1;NADH dehydrogenase [ubiquinone] 1 subunit C2, isoform 2 OS=Homo sapiens OX=9606 GN=NDUFC2-KCTD14 PE=1 SV=1	2	7	7	7	7	3	5	0	0	0	7	3	5	0	0	0	7	3	5	0	0	0	46.2	46.2	46.2	14.187	119	119;114	9.53									9	10	0	12.203	By MS/MS
O95299	O95299	7	7	7	NADH dehydrogenase [ubiquinone] 1 alpha subcomplex subunit 10, mitochondrial	NDUFA10	NADH dehydrogenase [ubiquinone] 1 alpha subcomplex subunit 10, mitochondrial OS=Homo sapiens OX=9606 GN=NDUFA10 PE=1 SV=1	1	7	7	7	1	6	6	0	0	0	1	6	6	0	0	0	1	6	6	0	0	0	25.6	25.6	25.6	40.75	355	355	7.19							13	3			0	36.647	By MS/MS
O95302;Q75LS8	O95302	15;2	15;2	15;2	Peptidyl-prolyl cis-trans isomerase FKBP9	FKBP9	Peptidyl-prolyl cis-trans isomerase FKBP9 OS=Homo sapiens OX=9606 GN=FKBP9 PE=1 SV=2	2	15	15	15	11	11	9	0	3	0	11	11	9	0	3	0	11	11	9	0	3	0	32.6	32.6	32.6	63.083	570	570;142	4.61				15	23						0	76.73	By MS/MS
O95336	O95336	17	17	17	6-phosphogluconolactonase	PGLS	6-phosphogluconolactonase OS=Homo sapiens OX=9606 GN=PGLS PE=1 SV=2	1	17	17	17	15	14	16	5	8	0	15	14	16	5	8	0	15	14	16	5	8	0	92.2	92.2	92.2	27.547	258	258	7.37						12	30	38	2		0	323.31	By MS/MS
O95347	O95347	55	55	55	Structural maintenance of chromosomes protein 2	SMC2	Structural maintenance of chromosomes protein 2 OS=Homo sapiens OX=9606 GN=SMC2 PE=1 SV=2	1	55	55	55	47	43	45	1	3	0	47	43	45	1	3	0	47	43	45	1	3	0	45.4	45.4	45.4	135.65	1197	1197	2.73	1	57	109	7	2						0	323.31	By MS/MS
O95352	O95352	12	12	12	Ubiquitin-like modifier-activating enzyme ATG7	ATG7	Ubiquitin-like modifier-activating enzyme ATG7 OS=Homo sapiens OX=9606 GN=ATG7 PE=1 SV=1	1	12	12	12	9	6	10	0	0	0	9	6	10	0	0	0	9	6	10	0	0	0	27.6	27.6	27.6	77.959	703	703	4.56			1	10	16						0	81.402	By MS/MS
O95359	O95359	8	8	8	Transforming acidic coiled-coil-containing protein 2	TACC2	Transforming acidic coiled-coil-containing protein 2 OS=Homo sapiens OX=9606 GN=TACC2 PE=1 SV=3	1	8	8	8	7	5	4	0	0	0	7	5	4	0	0	0	7	5	4	0	0	0	3.1	3.1	3.1	309.42	2948	2948	7.12					2	2	4	8			0	24.209	By MS/MS
O95361;Q309B1	O95361;Q309B1	16;10	16;10	16;10	Tripartite motif-containing protein 16;Tripartite motif-containing protein 16-like protein	TRIM16;TRIM16L	Tripartite motif-containing protein 16 OS=Homo sapiens OX=9606 GN=TRIM16 PE=1 SV=3;Tripartite motif-containing protein 16-like protein OS=Homo sapiens OX=9606 GN=TRIM16L PE=2 SV=3	2	16	16	16	13	12	6	0	0	0	13	12	6	0	0	0	13	12	6	0	0	0	35.8	35.8	35.8	63.954	564	564;348	4.75				15	19			2			0	64.816	By MS/MS
O95363	O95363	3	3	3	Phenylalanine--tRNA ligase, mitochondrial	FARS2	Phenylalanine--tRNA ligase, mitochondrial OS=Homo sapiens OX=9606 GN=FARS2 PE=1 SV=1	1	3	3	3	3	2	0	0	1	0	3	2	0	0	1	0	3	2	0	0	1	0	14.4	14.4	14.4	52.356	451	451	6.17						5	1				0	40.702	By MS/MS
O95365	O95365	2	2	2	Zinc finger and BTB domain-containing protein 7A	ZBTB7A	Zinc finger and BTB domain-containing protein 7A OS=Homo sapiens OX=9606 GN=ZBTB7A PE=1 SV=1	1	2	2	2	2	2	2	0	0	0	2	2	2	0	0	0	2	2	2	0	0	0	6.8	6.8	6.8	61.438	584	584	8.71								2	5		0	13.137	By MS/MS
O95372	O95372	10	10	10	Acyl-protein thioesterase 2	LYPLA2	Acyl-protein thioesterase 2 OS=Homo sapiens OX=9606 GN=LYPLA2 PE=1 SV=1	1	10	10	10	10	6	9	0	0	0	10	6	9	0	0	0	10	6	9	0	0	0	56.3	56.3	56.3	24.737	231	231	8.35							3	27	21		0	41.008	By MS/MS
O95373	O95373	68	68	66	Importin-7	IPO7	Importin-7 OS=Homo sapiens OX=9606 GN=IPO7 PE=1 SV=1	1	68	68	66	57	57	49	3	2	1	57	57	49	3	2	1	56	55	48	3	2	1	55.6	55.6	55.6	119.52	1038	1038	3.32		33	182	74	7	2	2	2	1	2	0	323.31	By MS/MS
O95376	O95376	6	6	6	E3 ubiquitin-protein ligase ARIH2	ARIH2	E3 ubiquitin-protein ligase ARIH2 OS=Homo sapiens OX=9606 GN=ARIH2 PE=1 SV=1	1	6	6	6	6	1	3	0	0	0	6	1	3	0	0	0	6	1	3	0	0	0	21.3	21.3	21.3	57.818	493	493	5.4					6	4					0	17.301	By MS/MS
O95379	O95379	4	4	4	Tumor necrosis factor alpha-induced protein 8	TNFAIP8	Tumor necrosis factor alpha-induced protein 8 OS=Homo sapiens OX=9606 GN=TNFAIP8 PE=1 SV=1	1	4	4	4	4	2	1	1	1	1	4	2	1	1	1	1	4	2	1	1	1	1	28.3	28.3	28.3	23.003	198	198	8.73								4	6	1	0	100.35	By MS/MS
O95394	O95394	21	21	21	Phosphoacetylglucosamine mutase	PGM3	Phosphoacetylglucosamine mutase OS=Homo sapiens OX=9606 GN=PGM3 PE=1 SV=1	1	21	21	21	20	15	13	1	0	2	20	15	13	1	0	2	20	15	13	1	0	2	54.4	54.4	54.4	59.851	542	542	4.9		1	1	26	46	6	2	4			0	203.24	By MS/MS
O95396	O95396	7	7	7	Adenylyltransferase and sulfurtransferase MOCS3;Molybdopterin-synthase adenylyltransferase;Molybdopterin-synthase sulfurtransferase	MOCS3	Adenylyltransferase and sulfurtransferase MOCS3 OS=Homo sapiens OX=9606 GN=MOCS3 PE=1 SV=1	1	7	7	7	6	5	0	0	0	0	6	5	0	0	0	0	6	5	0	0	0	0	20	20	20	49.669	460	460	7.08						8			3	1	0	44.823	By MS/MS
O95399	O95399	1	1	1	Urotensin-2	UTS2	Urotensin-2 OS=Homo sapiens OX=9606 GN=UTS2 PE=1 SV=1	1	1	1	1	1	1	1	1	1	1	1	1	1	1	1	1	1	1	1	1	1	1	6.5	6.5	6.5	14.295	124	124	5.77			2	5	5	3	3	1	1	2	0.0039658	2.2529	By MS/MS
O95400	O95400	4	4	4	CD2 antigen cytoplasmic tail-binding protein 2	CD2BP2	CD2 antigen cytoplasmic tail-binding protein 2 OS=Homo sapiens OX=9606 GN=CD2BP2 PE=1 SV=1	1	4	4	4	4	1	2	0	0	0	4	1	2	0	0	0	4	1	2	0	0	0	20.2	20.2	20.2	37.646	341	341	6.88						4	2	1	1		0	23.604	By MS/MS
O95406	O95406	2	2	2	Protein cornichon homolog 1	CNIH1	Protein cornichon homolog 1 OS=Homo sapiens OX=9606 GN=CNIH1 PE=1 SV=1	1	2	2	2	2	0	0	0	0	0	2	0	0	0	0	0	2	0	0	0	0	0	20.1	20.1	20.1	16.699	144	144	9									5		0	81.198	By MS/MS
O95425	O95425	10	10	10	Supervillin	SVIL	Supervillin OS=Homo sapiens OX=9606 GN=SVIL PE=1 SV=2	1	10	10	10	8	5	5	0	0	0	8	5	5	0	0	0	8	5	5	0	0	0	7	7	7	247.74	2214	2214	3.54		6	8	8				1	1		0	18.144	By MS/MS
O95429	O95429	1	1	1	BAG family molecular chaperone regulator 4	BAG4	BAG family molecular chaperone regulator 4 OS=Homo sapiens OX=9606 GN=BAG4 PE=1 SV=1	1	1	1	1	1	0	0	0	0	0	1	0	0	0	0	0	1	0	0	0	0	0	3.7	3.7	3.7	49.593	457	457	8								1			0.0025451	2.5282	By MS/MS
O95433	O95433	22	22	22	Activator of 90 kDa heat shock protein ATPase homolog 1	AHSA1	Activator of 90 kDa heat shock protein ATPase homolog 1 OS=Homo sapiens OX=9606 GN=AHSA1 PE=1 SV=1	1	22	22	22	19	16	18	1	1	0	19	16	18	1	1	0	19	16	18	1	1	0	68	68	68	38.274	338	338	7.16						24	46	16	12		0	323.31	By MS/MS
O95453	O95453	18	18	18	Poly(A)-specific ribonuclease PARN	PARN	Poly(A)-specific ribonuclease PARN OS=Homo sapiens OX=9606 GN=PARN PE=1 SV=1	1	18	18	18	15	11	9	0	3	1	15	11	9	0	3	1	15	11	9	0	3	1	30.4	30.4	30.4	73.45	639	639	4.81				18	25	4				1	0	77.469	By MS/MS
O95456	O95456	6	6	6	Proteasome assembly chaperone 1	PSMG1	Proteasome assembly chaperone 1 OS=Homo sapiens OX=9606 GN=PSMG1 PE=1 SV=1	1	6	6	6	4	5	5	0	0	0	4	5	5	0	0	0	4	5	5	0	0	0	22.2	22.2	22.2	32.854	288	288	7.71							4	10			0	26.156	By MS/MS
O95470	O95470	24	24	24	Sphingosine-1-phosphate lyase 1	SGPL1	Sphingosine-1-phosphate lyase 1 OS=Homo sapiens OX=9606 GN=SGPL1 PE=1 SV=3	1	24	24	24	22	14	17	0	0	0	22	14	17	0	0	0	22	14	17	0	0	0	48.9	48.9	48.9	63.523	568	568	5.92				1	24	35	1			5	0	151.4	By MS/MS
O95479	O95479	13	13	13	GDH/6PGL endoplasmic bifunctional protein;Glucose 1-dehydrogenase;6-phosphogluconolactonase	H6PD	GDH/6PGL endoplasmic bifunctional protein OS=Homo sapiens OX=9606 GN=H6PD PE=1 SV=2	1	13	13	13	9	8	9	0	0	0	9	8	9	0	0	0	9	8	9	0	0	0	20.9	20.9	20.9	88.892	791	791	3.66			10	19							0	38.767	By MS/MS
O95486	O95486	11	9	9	Protein transport protein Sec24A	SEC24A	Protein transport protein Sec24A OS=Homo sapiens OX=9606 GN=SEC24A PE=1 SV=2	1	11	9	9	10	5	9	0	0	0	8	4	8	0	0	0	8	4	8	0	0	0	12.4	11	11	119.75	1093	1093	3.55		1	9	11	1						0	23.477	By MS/MS
O95487	O95487	13	13	11	Protein transport protein Sec24B	SEC24B	Protein transport protein Sec24B OS=Homo sapiens OX=9606 GN=SEC24B PE=1 SV=2	1	13	13	11	11	10	9	1	0	0	11	10	9	1	0	0	9	9	8	1	0	0	15.3	15.3	14	137.42	1268	1268	3.13	1	9	23	10	2	1					0	30.648	By MS/MS
O95497	O95497	2	2	2	Pantetheinase	VNN1	Pantetheinase OS=Homo sapiens OX=9606 GN=VNN1 PE=1 SV=2	1	2	2	2	2	0	1	1	0	0	2	0	1	1	0	0	2	0	1	1	0	0	5.5	5.5	5.5	57.011	513	513	3.5			3	3							0	6.8684	By MS/MS
O95498	O95498	1	1	1	Vascular non-inflammatory molecule 2	VNN2	Vascular non-inflammatory molecule 2 OS=Homo sapiens OX=9606 GN=VNN2 PE=1 SV=3	1	1	1	1	1	1	1	1	0	0	1	1	1	1	0	0	1	1	1	1	0	0	2.7	2.7	2.7	58.502	520	520	3.8			2	2	1						0.00023305	4.5618	By MS/MS
O95562	O95562	1	1	1	Vesicle transport protein SFT2B	SFT2D2	Vesicle transport protein SFT2B OS=Homo sapiens OX=9606 GN=SFT2D2 PE=1 SV=1	1	1	1	1	1	0	1	0	0	0	1	0	1	0	0	0	1	0	1	0	0	0	10.6	10.6	10.6	17.779	160	160	9.5									1	1	0	6.7764	By MS/MS
O95563	O95563	4	4	4	Mitochondrial pyruvate carrier 2	MPC2	Mitochondrial pyruvate carrier 2 OS=Homo sapiens OX=9606 GN=MPC2 PE=1 SV=1	1	4	4	4	4	2	2	0	0	0	4	2	2	0	0	0	4	2	2	0	0	0	37	37	37	14.279	127	127	9.45									6	5	0	15.69	By MS/MS
O95571	O95571	12	12	12	Persulfide dioxygenase ETHE1, mitochondrial	ETHE1	Persulfide dioxygenase ETHE1, mitochondrial OS=Homo sapiens OX=9606 GN=ETHE1 PE=1 SV=2	1	12	12	12	11	9	11	3	3	0	11	9	11	3	3	0	11	9	11	3	3	0	75.6	75.6	75.6	27.873	254	254	7.97							22	38	14	3	0	323.31	By MS/MS
O95573	O95573	35	35	31	Long-chain-fatty-acid--CoA ligase 3	ACSL3	Long-chain-fatty-acid--CoA ligase 3 OS=Homo sapiens OX=9606 GN=ACSL3 PE=1 SV=3	1	35	35	31	33	28	28	1	1	0	33	28	28	1	1	0	29	24	25	1	1	0	65	65	59.9	80.419	720	720	4.42			19	58	58	3	3			1	0	190.94	By MS/MS
O95602	O95602	47	47	46	DNA-directed RNA polymerase I subunit RPA1	POLR1A	DNA-directed RNA polymerase I subunit RPA1 OS=Homo sapiens OX=9606 GN=POLR1A PE=1 SV=2	1	47	47	46	32	36	26	0	0	0	32	36	26	0	0	0	32	35	26	0	0	0	38.7	38.7	38.1	194.81	1720	1720	2.36		77	40	1							0	141.08	By MS/MS
O95630	O95630	9	9	9	STAM-binding protein	STAMBP	STAM-binding protein OS=Homo sapiens OX=9606 GN=STAMBP PE=1 SV=1	1	9	9	9	6	6	7	0	0	0	6	6	7	0	0	0	6	6	7	0	0	0	26.2	26.2	26.2	48.076	424	424	5.81					4	17					0	13.002	By MS/MS
O95671	O95671	6	6	6	N-acetylserotonin O-methyltransferase-like protein	ASMTL	Probable bifunctional dTTP/UTP pyrophosphatase/methyltransferase protein OS=Homo sapiens OX=9606 GN=ASMTL PE=1 SV=3	1	6	6	6	3	4	6	0	0	0	3	4	6	0	0	0	3	4	6	0	0	0	14	14	14	68.856	621	621	6.81					1	4	8	3			0	21.095	By MS/MS
O95674	O95674	1	1	1	Phosphatidate cytidylyltransferase 2	CDS2	Phosphatidate cytidylyltransferase 2 OS=Homo sapiens OX=9606 GN=CDS2 PE=1 SV=1	1	1	1	1	1	1	1	0	0	0	1	1	1	0	0	0	1	1	1	0	0	0	4.3	4.3	4.3	51.417	445	445	5.29			1	1	2	1	2				0	36.587	By matching
O95684	O95684	2	2	2	FGFR1 oncogene partner	FGFR1OP	FGFR1 oncogene partner OS=Homo sapiens OX=9606 GN=FGFR1OP PE=1 SV=1	1	2	2	2	1	2	1	0	0	0	1	2	1	0	0	0	1	2	1	0	0	0	13	13	13	43.064	399	399	7.5							3	3			0	69.165	By MS/MS
O95716;P20336;P20337;Q96E17	O95716;P20336	4;2;1;1	3;1;0;0	3;1;0;0	Ras-related protein Rab-3D;Ras-related protein Rab-3A	RAB3D;RAB3A	Ras-related protein Rab-3D OS=Homo sapiens OX=9606 GN=RAB3D PE=1 SV=1;Ras-related protein Rab-3A OS=Homo sapiens OX=9606 GN=RAB3A PE=1 SV=1	4	4	3	3	3	2	4	0	1	0	2	2	3	0	0	0	2	2	3	0	0	0	19.2	15.5	15.5	24.267	219	219;220;219;227	7.71							2	5			0	7.1793	By MS/MS
O95721	O95721	4	4	4	Synaptosomal-associated protein 29	SNAP29	Synaptosomal-associated protein 29 OS=Homo sapiens OX=9606 GN=SNAP29 PE=1 SV=1	1	4	4	4	2	1	3	0	0	0	2	1	3	0	0	0	2	1	3	0	0	0	15.9	15.9	15.9	28.97	258	258	8							1	4	1		0	5.8429	By MS/MS
O95747	O95747	16	16	15	Serine/threonine-protein kinase OSR1	OXSR1	Serine/threonine-protein kinase OSR1 OS=Homo sapiens OX=9606 GN=OXSR1 PE=1 SV=1	1	16	16	15	13	12	4	0	0	0	13	12	4	0	0	0	12	11	4	0	0	0	39.1	39.1	39.1	58.022	527	527	5.68				2	18	13	1	1	1	1	0	131.19	By MS/MS
O95749	O95749	6	6	6	Geranylgeranyl pyrophosphate synthase	GGPS1	Geranylgeranyl pyrophosphate synthase OS=Homo sapiens OX=9606 GN=GGPS1 PE=1 SV=1	1	6	6	6	4	5	5	0	0	0	4	5	5	0	0	0	4	5	5	0	0	0	28.3	28.3	28.3	34.87	300	300	7.17				1	1		8	8			0	12.153	By MS/MS
O95757	O95757	24	18	18	Heat shock 70 kDa protein 4L	HSPA4L	Heat shock 70 kDa protein 4L OS=Homo sapiens OX=9606 GN=HSPA4L PE=1 SV=3	1	24	18	18	19	17	17	1	2	0	14	11	13	0	0	0	14	11	13	0	0	0	35.4	28.8	28.8	94.511	839	839	5.76			3	5	13	11	7	7			0	52.471	By MS/MS
O95758	O95758	6	3	3	Polypyrimidine tract-binding protein 3	PTBP3	Polypyrimidine tract-binding protein 3 OS=Homo sapiens OX=9606 GN=PTBP3 PE=1 SV=2	1	6	3	3	6	3	3	1	2	0	3	0	1	0	0	0	3	0	1	0	0	0	13.2	9.6	9.6	59.689	552	552	6					2	1		1			0	5.5162	By MS/MS
O95777	O95777	7	7	7	U6 snRNA-associated Sm-like protein LSm8	LSM8	U6 snRNA-associated Sm-like protein LSm8 OS=Homo sapiens OX=9606 GN=LSM8 PE=1 SV=3	1	7	7	7	7	5	6	1	1	0	7	5	6	1	1	0	7	5	6	1	1	0	99	99	99	10.403	96	96	9.57									10	13	0	42.399	By MS/MS
O95782	O95782	44	44	33	AP-2 complex subunit alpha-1	AP2A1	AP-2 complex subunit alpha-1 OS=Homo sapiens OX=9606 GN=AP2A1 PE=1 SV=3	1	44	44	33	37	34	32	13	15	4	37	34	32	13	15	4	26	27	23	7	7	2	56.9	56.9	45.1	107.54	977	977	5.36			11	53	75	17	19	24	3	2	0	323.31	By MS/MS
O95786	O95786	6	6	6	Probable ATP-dependent RNA helicase DDX58	DDX58	Antiviral innate immune response receptor RIG-I OS=Homo sapiens OX=9606 GN=DDX58 PE=1 SV=2	1	6	6	6	4	2	2	0	0	0	4	2	2	0	0	0	4	2	2	0	0	0	7.8	7.8	7.8	106.6	925	925	3.33			6	3							0	9.2051	By MS/MS
O95793;Q9NUL3	O95793	20;1	20;1	20;1	Double-stranded RNA-binding protein Staufen homolog 1	STAU1	Double-stranded RNA-binding protein Staufen homolog 1 OS=Homo sapiens OX=9606 GN=STAU1 PE=1 SV=2	2	20	20	20	16	17	16	1	2	0	16	17	16	1	2	0	16	17	16	1	2	0	41.6	41.6	41.6	63.182	577	577;570	6.59				1	20	31	24	10	9	2	0	150.29	By MS/MS
O95801	O95801	7	7	7	Tetratricopeptide repeat protein 4	TTC4	Tetratricopeptide repeat protein 4 OS=Homo sapiens OX=9606 GN=TTC4 PE=1 SV=3	1	7	7	7	5	5	5	0	0	1	5	5	5	0	0	1	5	5	5	0	0	1	32	32	32	44.678	387	387	7						7	8	5	1		0	26.884	By MS/MS
O95807	O95807	3	3	3	Transmembrane protein 50A	TMEM50A	Transmembrane protein 50A OS=Homo sapiens OX=9606 GN=TMEM50A PE=1 SV=1	1	3	3	3	3	1	1	0	0	0	3	1	1	0	0	0	3	1	1	0	0	0	21	21	21	17.4	157	157	9.4									3	2	0.0006592	3.2268	By MS/MS
O95816	O95816	6	6	6	BAG family molecular chaperone regulator 2	BAG2	BAG family molecular chaperone regulator 2 OS=Homo sapiens OX=9606 GN=BAG2 PE=1 SV=1	1	6	6	6	6	3	4	0	0	0	6	3	4	0	0	0	6	3	4	0	0	0	38.9	38.9	38.9	23.772	211	211	8.5								7	7		0	60.06	By MS/MS
O95817	O95817	14	14	14	BAG family molecular chaperone regulator 3	BAG3	BAG family molecular chaperone regulator 3 OS=Homo sapiens OX=9606 GN=BAG3 PE=1 SV=3	1	14	14	14	13	10	6	0	0	1	13	10	6	0	0	1	13	10	6	0	0	1	39.8	39.8	39.8	61.594	575	575	6.1			1	6	3	11	20	1			0	72.238	By MS/MS
O95819	O95819	4	4	3	Mitogen-activated protein kinase kinase kinase kinase 4	MAP4K4	Mitogen-activated protein kinase kinase kinase kinase 4 OS=Homo sapiens OX=9606 GN=MAP4K4 PE=1 SV=2	1	4	4	3	2	2	3	0	0	0	2	2	3	0	0	0	1	1	3	0	0	0	5.5	5.5	4.9	142.1	1239	1239	4		1	2	3	4						0	6.209	By MS/MS
O95825	O95825	3	3	3	Quinone oxidoreductase-like protein 1	CRYZL1	Quinone oxidoreductase-like protein 1 OS=Homo sapiens OX=9606 GN=CRYZL1 PE=1 SV=2	1	3	3	3	2	3	2	0	0	0	2	3	2	0	0	0	2	3	2	0	0	0	13.5	13.5	13.5	38.696	349	349	6.71						2	5				0	10.045	By MS/MS
O95831	O95831	32	32	32	Apoptosis-inducing factor 1, mitochondrial	AIFM1	Apoptosis-inducing factor 1, mitochondrial OS=Homo sapiens OX=9606 GN=AIFM1 PE=1 SV=1	1	32	32	32	29	26	29	1	6	0	29	26	29	1	6	0	29	26	29	1	6	0	56.3	56.3	56.3	66.9	613	613	5.12				37	82	26	12	2			0	313.69	By MS/MS
O95832	O95832	5	5	5	Claudin-1	CLDN1	Claudin-1 OS=Homo sapiens OX=9606 GN=CLDN1 PE=1 SV=1	1	5	5	5	4	0	2	1	1	1	4	0	2	1	1	1	4	0	2	1	1	1	29.9	29.9	29.9	22.744	211	211	8.6								6	2	2	0	15.015	By MS/MS
O95833	O95833	12	12	12	Chloride intracellular channel protein 3	CLIC3	Chloride intracellular channel protein 3 OS=Homo sapiens OX=9606 GN=CLIC3 PE=1 SV=2	1	12	12	12	7	8	11	0	0	0	7	8	11	0	0	0	7	8	11	0	0	0	69.5	69.5	69.5	26.648	236	236	7.74							8	23			0	314.48	By MS/MS
O95834	O95834	33	33	32	Echinoderm microtubule-associated protein-like 2	EML2	Echinoderm microtubule-associated protein-like 2 OS=Homo sapiens OX=9606 GN=EML2 PE=1 SV=1	1	33	33	32	32	22	19	0	7	0	32	22	19	0	7	0	31	22	18	0	7	0	61.2	61.2	59.6	70.678	649	649	5.04				27	90	33					0	291.7	By MS/MS
O95848	O95848	2	2	2	Uridine diphosphate glucose pyrophosphatase	NUDT14	Uridine diphosphate glucose pyrophosphatase NUDT14 OS=Homo sapiens OX=9606 GN=NUDT14 PE=1 SV=2	1	2	2	2	1	0	2	0	0	0	1	0	2	0	0	0	1	0	2	0	0	0	21.6	21.6	21.6	24.118	222	222	7.67							1	2			0	23.103	By matching
O95858	O95858	4	4	4	Tetraspanin-15	TSPAN15	Tetraspanin-15 OS=Homo sapiens OX=9606 GN=TSPAN15 PE=1 SV=1	1	4	4	4	3	3	4	1	0	0	3	3	4	1	0	0	3	3	4	1	0	0	14.3	14.3	14.3	33.165	294	294	7.64							4	7			0	5.2384	By matching
O95861	O95861	17	17	17	3(2),5-bisphosphate nucleotidase 1	BPNT1	3(2),5-bisphosphate nucleotidase 1 OS=Homo sapiens OX=9606 GN=BPNT1 PE=1 SV=1	1	17	17	17	11	14	15	3	4	0	11	14	15	3	4	0	11	14	15	3	4	0	74	74	74	33.392	308	308	6.97					1	8	47	6	1		0	308.56	By MS/MS
O95870	O95870	5	5	5	Abhydrolase domain-containing protein 16A	ABHD16A	Phosphatidylserine lipase ABHD16A OS=Homo sapiens OX=9606 GN=ABHD16A PE=1 SV=3	1	5	5	5	4	1	4	0	0	0	4	1	4	0	0	0	4	1	4	0	0	0	12.2	12.2	12.2	63.243	558	558	5.67					4	4	1				0	11.921	By MS/MS
O95881	O95881	8	8	8	Thioredoxin domain-containing protein 12	TXNDC12	Thioredoxin domain-containing protein 12 OS=Homo sapiens OX=9606 GN=TXNDC12 PE=1 SV=1	1	8	8	8	8	8	8	1	2	1	8	8	8	1	2	1	8	8	8	1	2	1	67.4	67.4	67.4	19.206	172	172	8.62							1	18	27	2	0	323.31	By MS/MS
O95905	O95905	2	2	2	Protein SGT1	ECD	Protein ecdysoneless homolog OS=Homo sapiens OX=9606 GN=ECD PE=1 SV=1	1	2	2	2	2	0	2	0	0	0	2	0	2	0	0	0	2	0	2	0	0	0	7.9	7.9	7.9	72.757	644	644	4.8				2	2	1					0.0065614	2.0116	By MS/MS
O95983	O95983	5	4	4	Methyl-CpG-binding domain protein 3	MBD3	Methyl-CpG-binding domain protein 3 OS=Homo sapiens OX=9606 GN=MBD3 PE=1 SV=1	1	5	4	4	3	1	4	0	0	0	2	1	4	0	0	0	2	1	4	0	0	0	25.4	21.3	21.3	32.844	291	291	7.71							2	5			0	6.3981	By MS/MS
O95985	O95985	7	7	7	DNA topoisomerase 3-beta-1	TOP3B	DNA topoisomerase 3-beta-1 OS=Homo sapiens OX=9606 GN=TOP3B PE=1 SV=1	1	7	7	7	4	3	3	0	0	0	4	3	3	0	0	0	4	3	3	0	0	0	10	10	10	96.661	862	862	3.6			4	6							0	9.0717	By MS/MS
O95989	O95989	4	4	4	Diphosphoinositol polyphosphate phosphohydrolase 1	NUDT3	Diphosphoinositol polyphosphate phosphohydrolase 1 OS=Homo sapiens OX=9606 GN=NUDT3 PE=1 SV=1	1	4	4	4	4	1	3	0	0	0	4	1	3	0	0	0	4	1	3	0	0	0	35.5	35.5	35.5	19.471	172	172	8.44								5	4		0	26.57	By MS/MS
O95999	O95999	5	5	5	B-cell lymphoma/leukemia 10	BCL10	B-cell lymphoma/leukemia 10 OS=Homo sapiens OX=9606 GN=BCL10 PE=1 SV=1	1	5	5	5	5	4	4	0	0	0	5	4	4	0	0	0	5	4	4	0	0	0	26.6	26.6	26.6	26.251	233	233	8.41							3	9	8	2	0	17.241	By MS/MS
O96000	O96000	9	9	9	NADH dehydrogenase [ubiquinone] 1 beta subcomplex subunit 10	NDUFB10	NADH dehydrogenase [ubiquinone] 1 beta subcomplex subunit 10 OS=Homo sapiens OX=9606 GN=NDUFB10 PE=1 SV=3	1	9	9	9	9	8	4	0	0	0	9	8	4	0	0	0	9	8	4	0	0	0	51.7	51.7	51.7	20.776	172	172	8.47							2	14	15	1	0	50.856	By MS/MS
O96005	O96005	16	16	16	Cleft lip and palate transmembrane protein 1	CLPTM1	Cleft lip and palate transmembrane protein 1 OS=Homo sapiens OX=9606 GN=CLPTM1 PE=1 SV=1	1	16	16	16	12	11	13	1	0	0	12	11	13	1	0	0	12	11	13	1	0	0	35.9	35.9	35.9	76.096	669	669	3.76		1	16	28	6						0	323.31	By MS/MS
O96007	O96007	6	6	6	Molybdopterin synthase catalytic subunit	MOCS2	Molybdopterin synthase catalytic subunit OS=Homo sapiens OX=9606 GN=MOCS2 PE=1 SV=1	1	6	6	6	5	2	2	0	0	0	5	2	2	0	0	0	5	2	2	0	0	0	33	33	33	20.944	188	188	8.27							1	6	4		0	15.298	By MS/MS
O96008	O96008	12	12	12	Mitochondrial import receptor subunit TOM40 homolog	TOMM40	Mitochondrial import receptor subunit TOM40 homolog OS=Homo sapiens OX=9606 GN=TOMM40 PE=1 SV=1	1	12	12	12	12	12	12	3	1	1	12	12	12	3	1	1	12	12	12	3	1	1	47.9	47.9	47.9	37.893	361	361	7.26						18	37	18	3	5	0	323.31	By MS/MS
O96011	O96011	10	10	10	Peroxisomal membrane protein 11B	PEX11B	Peroxisomal membrane protein 11B OS=Homo sapiens OX=9606 GN=PEX11B PE=1 SV=1	1	10	10	10	9	2	7	0	0	0	9	2	7	0	0	0	9	2	7	0	0	0	47.9	47.9	47.9	28.431	259	259	8.17							6	18	10	1	0	41.717	By MS/MS
O96013	O96013	3	3	3	Serine/threonine-protein kinase PAK 4	PAK4	Serine/threonine-protein kinase PAK 4 OS=Homo sapiens OX=9606 GN=PAK4 PE=1 SV=1	1	3	3	3	1	3	1	0	0	0	1	3	1	0	0	0	1	3	1	0	0	0	9.5	9.5	9.5	64.071	591	591	6.8						1	4				0.00023105	4.3645	By MS/MS
O96017	O96017	1	1	1	Serine/threonine-protein kinase Chk2	CHEK2	Serine/threonine-protein kinase Chk2 OS=Homo sapiens OX=9606 GN=CHEK2 PE=1 SV=1	1	1	1	1	1	1	1	0	0	0	1	1	1	0	0	0	1	1	1	0	0	0	4.8	4.8	4.8	60.914	543	543	4.67				1	2						0.0031559	2.3918	By matching
O96019;O94805	O96019	20;2	20;2	20;2	Actin-like protein 6A	ACTL6A	Actin-like protein 6A OS=Homo sapiens OX=9606 GN=ACTL6A PE=1 SV=1	2	20	20	20	19	15	19	2	3	0	19	15	19	2	3	0	19	15	19	2	3	0	55.2	55.2	55.2	47.46	429	429;426	6.73					4	33	48	1		5	0	323.31	By MS/MS
O96033	O96033	3	3	3	Molybdopterin synthase sulfur carrier subunit	MOCS2	Molybdopterin synthase sulfur carrier subunit OS=Homo sapiens OX=9606 GN=MOCS2 PE=1 SV=1	1	3	3	3	3	2	3	0	0	0	3	2	3	0	0	0	3	2	3	0	0	0	30.7	30.7	30.7	9.7552	88	88	9.45							1		3	7	0.0002263	3.8963	By MS/MS
P00167	P00167	4	4	4	Cytochrome b5	CYB5A	Cytochrome b5 OS=Homo sapiens OX=9606 GN=CYB5A PE=1 SV=2	1	4	4	4	4	2	4	0	0	0	4	2	4	0	0	0	4	2	4	0	0	0	49.3	49.3	49.3	15.33	134	134	8.63								7	12		0	27.854	By MS/MS
P00338;Q6ZMR3;P07864	P00338	33;2;1	33;2;1	32;1;0	L-lactate dehydrogenase A chain	LDHA	L-lactate dehydrogenase A chain OS=Homo sapiens OX=9606 GN=LDHA PE=1 SV=2	3	33	33	32	33	29	29	17	22	14	33	29	29	17	22	14	32	28	28	16	21	13	80.1	80.1	80.1	36.688	332	332;332;332	6.94	21	7	7	4	24	92	156	148	42	25	0	323.31	By MS/MS
P00367;P49448	P00367;P49448	48;30	48;30	48;30	Glutamate dehydrogenase 1, mitochondrial;Glutamate dehydrogenase 2, mitochondrial	GLUD1;GLUD2	Glutamate dehydrogenase 1, mitochondrial OS=Homo sapiens OX=9606 GN=GLUD1 PE=1 SV=2;Glutamate dehydrogenase 2, mitochondrial OS=Homo sapiens OX=9606 GN=GLUD2 PE=1 SV=2	2	48	48	48	47	39	44	17	23	7	47	39	44	17	23	7	47	39	44	17	23	7	69.5	69.5	69.5	61.397	558	558;558	5.78			1	29	187	202	49	19	14	2	0	323.31	By MS/MS
P00374	P00374	2	2	2	Dihydrofolate reductase	DHFR	Dihydrofolate reductase OS=Homo sapiens OX=9606 GN=DHFR PE=1 SV=2	1	2	2	2	2	0	1	0	0	0	2	0	1	0	0	0	2	0	1	0	0	0	18.2	18.2	18.2	21.452	187	187	8.33								2	1		0	6.801	By MS/MS
P00387	P00387	18	18	18	NADH-cytochrome b5 reductase 3;NADH-cytochrome b5 reductase 3 membrane-bound form;NADH-cytochrome b5 reductase 3 soluble form	CYB5R3	NADH-cytochrome b5 reductase 3 OS=Homo sapiens OX=9606 GN=CYB5R3 PE=1 SV=3	1	18	18	18	16	17	17	4	6	1	16	17	17	4	6	1	16	17	17	4	6	1	77.7	77.7	77.7	34.234	301	301	7.58						14	43	80	8	1	0	323.31	By MS/MS
P00390	P00390	26	26	26	Glutathione reductase, mitochondrial	GSR	Glutathione reductase, mitochondrial OS=Homo sapiens OX=9606 GN=GSR PE=1 SV=2	1	26	26	26	25	17	22	4	9	0	25	17	22	4	9	0	25	17	22	4	9	0	73.9	73.9	73.9	56.256	522	522	5.59			1	2	51	69	3		1		0	323.31	By MS/MS
P00395	P00395	3	3	3	Cytochrome c oxidase subunit 1	MT-CO1	Cytochrome c oxidase subunit 1 OS=Homo sapiens OX=9606 GN=MT-CO1 PE=1 SV=1	1	3	3	3	1	3	1	1	1	1	1	3	1	1	1	1	1	3	1	1	1	1	10.9	10.9	10.9	57.041	513	513	8.09					1	1	2	3		4	0	12.4	By MS/MS
P00403	P00403	5	5	5	Cytochrome c oxidase subunit 2	MT-CO2	Cytochrome c oxidase subunit 2 OS=Homo sapiens OX=9606 GN=MT-CO2 PE=1 SV=1	1	5	5	5	5	4	4	1	1	1	5	4	4	1	1	1	5	4	4	1	1	1	39.2	39.2	39.2	25.565	227	227	8.58							2	12	17	2	0	91.266	By MS/MS
P00441	P00441	13	13	13	Superoxide dismutase [Cu-Zn]	SOD1	Superoxide dismutase [Cu-Zn] OS=Homo sapiens OX=9606 GN=SOD1 PE=1 SV=2	1	13	13	13	11	13	10	7	9	6	11	13	10	7	9	6	11	13	10	7	9	6	90.9	90.9	90.9	15.936	154	154	8.15	1	2	2		5	6	13	18	31	27	0	323.31	By MS/MS
P00491	P00491	23	23	23	Purine nucleoside phosphorylase	PNP	Purine nucleoside phosphorylase OS=Homo sapiens OX=9606 GN=PNP PE=1 SV=2	1	23	23	23	20	21	22	7	9	0	20	21	22	7	9	0	20	21	22	7	9	0	85.8	85.8	85.8	32.118	289	289	7.56						17	30	69	6	2	0	323.31	By MS/MS
P00492	P00492	13	13	12	Hypoxanthine-guanine phosphoribosyltransferase	HPRT1	Hypoxanthine-guanine phosphoribosyltransferase OS=Homo sapiens OX=9606 GN=HPRT1 PE=1 SV=2	1	13	13	12	12	10	12	5	6	1	12	10	12	5	6	1	11	9	11	5	6	1	67.4	67.4	64.2	24.579	218	218	8.13							22	44	33	1	0	323.31	By MS/MS
P00505	P00505	35	35	35	Aspartate aminotransferase, mitochondrial	GOT2	Aspartate aminotransferase, mitochondrial OS=Homo sapiens OX=9606 GN=GOT2 PE=1 SV=3	1	35	35	35	33	29	32	15	19	8	33	29	32	15	19	8	33	29	32	15	19	8	77.7	77.7	77.7	47.517	430	430	6.45	3	1	2	1	48	89	119	16	5	10	0	323.31	By MS/MS
P00533;P04626;Q15303	P00533	85;3;3	85;3;3	85;3;3	Epidermal growth factor receptor	EGFR	Epidermal growth factor receptor OS=Homo sapiens OX=9606 GN=EGFR PE=1 SV=2	3	85	85	85	80	75	77	36	32	18	80	75	77	36	32	18	80	75	77	36	32	18	57.8	57.8	57.8	134.28	1210	1210;1255;1308	3.41	15	204	350	86	32	42	42	15	6		0	323.31	By MS/MS
P00558	P00558	59	59	53	Phosphoglycerate kinase 1	PGK1	Phosphoglycerate kinase 1 OS=Homo sapiens OX=9606 GN=PGK1 PE=1 SV=3	1	59	59	53	54	46	55	26	33	19	54	46	55	26	33	19	48	40	49	22	27	15	97.6	97.6	94	44.614	417	417	6.12	22	14	17	16	116	388	177	63	34	15	0	323.31	By MS/MS
P00568;Q9Y6K8	P00568	11;1	11;1	11;1	Adenylate kinase isoenzyme 1	AK1	Adenylate kinase isoenzyme 1 OS=Homo sapiens OX=9606 GN=AK1 PE=1 SV=3	2	11	11	11	11	8	10	1	0	0	11	8	10	1	0	0	11	8	10	1	0	0	61.9	61.9	61.9	21.635	194	194;562	8.54							1	15	21		0	240.86	By MS/MS
P00738;P00739	P00738	4;1	4;1	4;1	Haptoglobin;Haptoglobin alpha chain;Haptoglobin beta chain	HP	Haptoglobin OS=Homo sapiens OX=9606 GN=HP PE=1 SV=1	2	4	4	4	0	0	0	4	0	0	0	0	0	4	0	0	0	0	0	4	0	0	10.6	10.6	10.6	45.205	406	406;348	1	4										0	10.194
P00742	P00742	1	1	1	Coagulation factor X;Factor X light chain;Factor X heavy chain;Activated factor Xa heavy chain	F10	Coagulation factor X OS=Homo sapiens OX=9606 GN=F10 PE=1 SV=2	1	1	1	1	1	0	0	0	0	0	1	0	0	0	0	0	1	0	0	0	0	0	1.8	1.8	1.8	54.731	488	488	9									1		1	-2	By MS/MS
P00813	P00813	20	20	20	Adenosine deaminase	ADA	Adenosine deaminase OS=Homo sapiens OX=9606 GN=ADA PE=1 SV=3	1	20	20	20	17	16	16	0	0	0	17	16	16	0	0	0	17	16	16	0	0	0	71.6	71.6	71.6	40.764	363	363	6.5			2			24	38				0	223.95	By MS/MS
P00846	P00846	2	2	2	ATP synthase subunit a	MT-ATP6	ATP synthase subunit a OS=Homo sapiens OX=9606 GN=MT-ATP6 PE=1 SV=1	1	2	2	2	2	1	1	0	0	0	2	1	1	0	0	0	2	1	1	0	0	0	8.4	8.4	8.4	24.817	226	226	8.86								2	4	1	0	30.117	By MS/MS
P00918	P00918	22	22	22	Carbonic anhydrase 2	CA2	Carbonic anhydrase 2 OS=Homo sapiens OX=9606 GN=CA2 PE=1 SV=2	1	22	22	22	19	16	18	13	13	7	19	16	18	13	13	7	19	16	18	13	13	7	71.2	71.2	71.2	29.246	260	260	7.3						35	63	66	9	1	0	323.31	By MS/MS
P00966	P00966	43	43	43	Argininosuccinate synthase	ASS1	Argininosuccinate synthase OS=Homo sapiens OX=9606 GN=ASS1 PE=1 SV=2	1	43	43	43	42	34	37	20	18	5	42	34	37	20	18	5	42	34	37	20	18	5	79.9	79.9	79.9	46.53	412	412	6.74	1	1	1	1	34	214	112	61	43	9	0	323.31	By MS/MS
P01008	P01008	9	1	1	Antithrombin-III	SERPINC1	Antithrombin-III OS=Homo sapiens OX=9606 GN=SERPINC1 PE=1 SV=1	1	9	1	1	3	6	6	5	4	5	0	0	0	1	0	0	0	0	0	1	0	0	16.4	5.4	5.4	52.602	464	464	7							1				0.0091315	1.8603	By matching
P01009	P01009	3	3	3	Alpha-1-antitrypsin;Short peptide from AAT	SERPINA1	Alpha-1-antitrypsin OS=Homo sapiens OX=9606 GN=SERPINA1 PE=1 SV=3	1	3	3	3	1	0	0	3	0	0	1	0	0	3	0	0	1	0	0	3	0	0	8.1	8.1	8.1	46.736	418	418	3.25	2				1	1					0.00066094	3.2941	By MS/MS
P01023	P01023	12	3	2	Alpha-2-macroglobulin	A2M	Alpha-2-macroglobulin OS=Homo sapiens OX=9606 GN=A2M PE=1 SV=3	1	12	3	2	8	7	9	8	8	6	0	0	1	1	1	1	0	0	1	1	0	0	6.1	1.6	1.6	163.29	1474	1474	6	1		1							2	0.0010865	2.9868	By matching
P01024	P01024	13	4	4	Complement C3;Complement C3 beta chain;C3-beta-c;Complement C3 alpha chain;C3a anaphylatoxin;Acylation stimulating protein;Complement C3b alpha chain;Complement C3c alpha chain fragment 1;Complement C3dg fragment;Complement C3g fragment;Complement C3d fragment;Complement C3f fragment;Complement C3c alpha chain fragment 2	C3	Complement C3 OS=Homo sapiens OX=9606 GN=C3 PE=1 SV=2	1	13	4	4	6	8	7	11	5	4	1	0	0	3	1	0	1	0	0	3	1	0	7.9	3.4	3.4	187.15	1663	1663	4.6	3									2	0	5.4213	By MS/MS
P01034	P01034	3	3	3	Cystatin-C	CST3	Cystatin-C OS=Homo sapiens OX=9606 GN=CST3 PE=1 SV=1	1	3	3	3	3	2	1	0	0	0	3	2	1	0	0	0	3	2	1	0	0	0	19.2	19.2	19.2	15.799	146	146	9.14								1	4	2	0	11.532	By MS/MS
P01037	P01037	3	3	2	Cystatin-SN	CST1	Cystatin-SN OS=Homo sapiens OX=9606 GN=CST1 PE=1 SV=3	1	3	3	2	0	0	0	0	3	3	0	0	0	0	3	3	0	0	0	0	2	2	31.9	31.9	24.1	16.387	141	141	8						1	1	8	1	1	0	6.3537
P01040	P01040	11	11	11	Cystatin-A;Cystatin-A, N-terminally processed	CSTA	Cystatin-A OS=Homo sapiens OX=9606 GN=CSTA PE=1 SV=1	1	11	11	11	9	11	9	9	8	7	9	11	9	9	8	7	9	11	9	9	8	7	84.7	84.7	84.7	11.006	98	98	7.22	15	6	6	9	8	8	5	14	34	49	0	126.76	By MS/MS
P01111	P01111	11	3	2	GTPase NRas	NRAS	GTPase NRas OS=Homo sapiens OX=9606 GN=NRAS PE=1 SV=1	1	11	3	2	11	10	10	6	6	2	3	3	3	3	3	1	2	2	2	2	2	0	67.7	19	12.7	21.229	189	189	8.06							5	6	6		0	49.754	By MS/MS
P01112	P01112	11	11	2	GTPase HRas;GTPase HRas, N-terminally processed	HRAS	GTPase HRas OS=Homo sapiens OX=9606 GN=HRAS PE=1 SV=1	1	11	11	2	11	10	10	5	6	1	11	10	10	5	6	1	2	2	2	2	2	0	67.7	67.7	11.1	21.298	189	189	8.11						1	15	17	21	1	0	323.31	By MS/MS
P01116	P01116	9	2	2	GTPase KRas;GTPase KRas, N-terminally processed	KRAS	GTPase KRas OS=Homo sapiens OX=9606 GN=KRAS PE=1 SV=1	1	9	2	2	9	6	8	3	4	1	2	0	2	1	0	0	2	0	2	1	0	0	60.3	12.7	12.7	21.656	189	189	8							2	2	2		0	5.069	By MS/MS
P01833	P01833	5	5	5	Polymeric immunoglobulin receptor;Secretory component	PIGR	Polymeric immunoglobulin receptor OS=Homo sapiens OX=9606 GN=PIGR PE=1 SV=4	1	5	5	5	3	0	2	1	0	0	3	0	2	1	0	0	3	0	2	1	0	0	8.6	8.6	8.6	83.283	764	764	3	1		3	2							0	7.8317	By MS/MS
P01834;P0DOX7	P01834;P0DOX7	4;3	4;3	4;3	Ig kappa chain C region	IGKC	Immunoglobulin kappa constant OS=Homo sapiens OX=9606 GN=IGKC PE=1 SV=2;Immunoglobulin kappa light chain OS=Homo sapiens OX=9606 PE=1 SV=1	2	4	4	4	0	0	0	4	3	1	0	0	0	4	3	1	0	0	0	4	3	1	48.6	48.6	48.6	11.765	107	107;214	1.25	6	2									0	18.655
P0DOX5;P01857	P0DOX5;P01857	6;6	6;6	4;4	Ig gamma-1 chain C region	IGHG1	Immunoglobulin gamma-1 heavy chain OS=Homo sapiens OX=9606 PE=1 SV=2;Immunoglobulin heavy constant gamma 1 OS=Homo sapiens OX=9606 GN=IGHG1 PE=1 SV=1	2	6	6	4	1	1	2	5	4	3	1	1	2	5	4	3	1	1	1	4	3	2	17.1	17.1	13.1	49.328	449	449;330	4.77	11	4	1	4	2	5	2	2	2	6	0	11.129	By MS/MS
P01859	P01859	3	2	1	Ig gamma-2 chain C region	IGHG2	Immunoglobulin heavy constant gamma 2 OS=Homo sapiens OX=9606 GN=IGHG2 PE=1 SV=2	1	3	2	1	1	0	0	3	2	1	1	0	0	2	1	0	1	0	0	1	1	0	9.5	6.4	2.8	35.9	326	326	7.2	1					1			1	2	0.00087413	3.094	By MS/MS
P01876;P01877;P0DOX2	P01876	5;2;1	5;2;1	5;2;1	Ig alpha-1 chain C region	IGHA1	Immunoglobulin heavy constant alpha 1 OS=Homo sapiens OX=9606 GN=IGHA1 PE=1 SV=2	3	5	5	5	0	0	0	5	4	4	0	0	0	5	4	4	0	0	0	5	4	4	17	17	17	37.654	353	353;340;455	4.95	10	2	3	5	3	6	3	5	2	4	0	72.494
P01889	P01889	29	25	21	HLA class I histocompatibility antigen, B-7 alpha chain	HLA-B	HLA class I histocompatibility antigen, B alpha chain OS=Homo sapiens OX=9606 GN=HLA-B PE=1 SV=3	1	29	25	21	26	19	21	12	12	8	23	16	18	9	9	7	19	12	14	6	6	4	68.8	55.8	51.9	40.46	362	362	6.2				1	23	85	47	5			0	323.31	By MS/MS
P02144	P02144	1	1	1	Myoglobin	MB	Myoglobin OS=Homo sapiens OX=9606 GN=MB PE=1 SV=2	1	1	1	1	1	1	1	1	1	1	1	1	1	1	1	1	1	1	1	1	1	1	10.4	10.4	10.4	17.184	154	154	9						1	1	1	1	6	0	107.38	By MS/MS
P02452;CON__Q862S4	P02452	4;1	4;1	4;1	Collagen alpha-1(I) chain	COL1A1	Collagen alpha-1(I) chain OS=Homo sapiens OX=9606 GN=COL1A1 PE=1 SV=5	2	4	4	4	0	3	3	4	0	0	0	3	3	4	0	0	0	3	3	4	0	0	3.6	3.6	3.6	138.94	1464	1464;114	7.08						5	1	6			0	47.979
P02462	P02462	1	1	1	Collagen alpha-1(IV) chain;Arresten	COL4A1	Collagen alpha-1(IV) chain OS=Homo sapiens OX=9606 GN=COL4A1 PE=1 SV=4	1	1	1	1	0	0	0	1	0	0	0	0	0	1	0	0	0	0	0	1	0	0	0.9	0.9	0.9	160.61	1669	1669	2		1									0.0031566	2.3936
P02545	P02545	99	99	97	Prelamin-A/C;Lamin-A/C	LMNA	Prelamin-A/C OS=Homo sapiens OX=9606 GN=LMNA PE=1 SV=1	1	99	99	97	98	72	61	29	52	12	98	72	61	29	52	12	96	70	59	29	52	12	89	89	89	74.139	664	664	7.58	18	2	4	31	26	159	256	251	216	129	0	323.31	By MS/MS
P02585	P02585	2	1	1	Troponin C, skeletal muscle	TNNC2	Troponin C, skeletal muscle OS=Homo sapiens OX=9606 GN=TNNC2 PE=1 SV=2	1	2	1	1	2	1	1	1	0	0	1	0	0	0	0	0	1	0	0	0	0	0	11.9	7.5	7.5	18.122	160	160	10										1	1	-2	By MS/MS
P02647	P02647	3	2	2	Apolipoprotein A-I;Proapolipoprotein A-I;Truncated apolipoprotein A-I	APOA1	Apolipoprotein A-I OS=Homo sapiens OX=9606 GN=APOA1 PE=1 SV=1	1	3	2	2	1	1	1	3	1	1	0	0	0	2	0	0	0	0	0	2	0	0	15.4	9.4	9.4	30.777	267	267	1	2										0.00066225	3.3247	By matching
P02655	P02655	2	2	2	Apolipoprotein C-II;Proapolipoprotein C-II	APOC2	Apolipoprotein C-II OS=Homo sapiens OX=9606 GN=APOC2 PE=1 SV=1	1	2	2	2	2	2	2	1	1	2	2	2	2	1	1	2	2	2	2	1	1	2	15.8	15.8	15.8	11.284	101	101	9.47							1	1	3	10	0.0021286	2.5866	By MS/MS
P02656	P02656	1	1	1	Apolipoprotein C-III	APOC3	Apolipoprotein C-III OS=Homo sapiens OX=9606 GN=APOC3 PE=1 SV=1	1	1	1	1	1	1	1	1	1	1	1	1	1	1	1	1	1	1	1	1	1	1	16.2	16.2	16.2	10.852	99	99	7.94	2					1	1	2	4	6	0	88.466	By MS/MS
P02686	P02686	1	1	1	Myelin basic protein	MBP	Myelin basic protein OS=Homo sapiens OX=9606 GN=MBP PE=1 SV=3	1	1	1	1	0	0	0	0	0	1	0	0	0	0	0	1	0	0	0	0	0	1	3.9	3.9	3.9	33.117	304	304	2		1									1	-2
P02751	P02751	20	20	20	Fibronectin;Anastellin;Ugl-Y1;Ugl-Y2;Ugl-Y3	FN1	Fibronectin OS=Homo sapiens OX=9606 GN=FN1 PE=1 SV=5	1	20	20	20	11	10	18	10	4	3	11	10	18	10	4	3	11	10	18	10	4	3	9.9	9.9	9.9	272.32	2477	2477	2.19	21	43	9	2	2	3	1				0	81.499	By MS/MS
P02753	P02753	5	5	5	Retinol-binding protein 4;Plasma retinol-binding protein(1-182);Plasma retinol-binding protein(1-181);Plasma retinol-binding protein(1-179);Plasma retinol-binding protein(1-176)	RBP4	Retinol-binding protein 4 OS=Homo sapiens OX=9606 GN=RBP4 PE=1 SV=3	1	5	5	5	3	2	2	3	0	0	3	2	2	3	0	0	3	2	2	3	0	0	22.4	22.4	22.4	23.01	201	201	8.14							4	4	6		0	36.614	By MS/MS
P02786	P02786	49	49	48	Transferrin receptor protein 1;Transferrin receptor protein 1, serum form	TFRC	Transferrin receptor protein 1 OS=Homo sapiens OX=9606 GN=TFRC PE=1 SV=2	1	49	49	48	43	34	33	17	13	7	43	34	33	17	13	7	42	33	32	16	12	7	61.1	61.1	59.9	84.87	760	760	3.59		26	104	90	7	1		2	6	2	0	323.31	By MS/MS
P02787	P02787	11	7	7	Serotransferrin	TF	Serotransferrin OS=Homo sapiens OX=9606 GN=TF PE=1 SV=3	1	11	7	7	1	1	0	10	2	2	1	0	0	7	1	1	1	0	0	7	1	1	12.3	9	9	77.063	698	698	5.4	6				2		1	1		5	0	9.1177	By MS/MS
P02788	P02788	29	26	26	Lactotransferrin;Lactoferricin-H;Kaliocin-1;Lactoferroxin-A;Lactoferroxin-B;Lactoferroxin-C	LTF	Lactotransferrin OS=Homo sapiens OX=9606 GN=LTF PE=1 SV=6	1	29	26	26	5	2	3	21	17	7	3	0	1	18	15	4	3	0	1	18	15	4	45.2	41	41	78.181	710	710	4.12	27	4	4	1	3	1		12	1	7	0	113.96	By MS/MS
P02792	P02792	10	10	10	Ferritin light chain	FTL	Ferritin light chain OS=Homo sapiens OX=9606 GN=FTL PE=1 SV=2	1	10	10	10	8	6	4	4	4	1	8	6	4	4	4	1	8	6	4	4	4	1	50.9	50.9	50.9	20.019	175	175	5.92	9	10			2	1	1	6	6	13	0	76.458	By MS/MS
P02794	P02794	18	18	18	Ferritin heavy chain;Ferritin heavy chain, N-terminally processed	FTH1	Ferritin heavy chain OS=Homo sapiens OX=9606 GN=FTH1 PE=1 SV=2	1	18	18	18	16	12	14	8	11	5	16	12	14	8	11	5	16	12	14	8	11	5	93.4	93.4	93.4	21.225	183	183	5.02	52	40	4	5	7	5	4	21	26	33	0	323.31	By MS/MS
P02795;CON__P67983;Q8N339;P04732;P13640	P02795;CON__P67983;Q8N339;P04732;P13640	2;1;1;1;1	2;1;1;1;1	1;0;0;0;0	Metallothionein-2;Metallothionein-1M;Metallothionein-1E;Metallothionein-1G	MT2A;MT1M;MT1E;MT1G	Metallothionein-2 OS=Homo sapiens OX=9606 GN=MT2A PE=1 SV=1;;Metallothionein-1M OS=Homo sapiens OX=9606 GN=MT1M PE=1 SV=2;Metallothionein-1E OS=Homo sapiens OX=9606 GN=MT1E PE=1 SV=1;Metallothionein-1G OS=Homo sapiens OX=9606 GN=MT1G PE=1 SV=2	5	2	2	1	2	1	2	0	0	0	2	1	2	0	0	0	1	0	1	0	0	0	52.5	52.5	32.8	6.0422	61	61;61;61;61;62	9.33								1	4	4	0	15.541	By MS/MS
P03886	P03886	1	1	1	NADH-ubiquinone oxidoreductase chain 1	MT-ND1	NADH-ubiquinone oxidoreductase chain 1 OS=Homo sapiens OX=9606 GN=MT-ND1 PE=1 SV=1	1	1	1	1	1	1	0	0	0	0	1	1	0	0	0	0	1	1	0	0	0	0	6.3	6.3	6.3	35.66	318	318	8.5								1	1		0.00066007	3.2703	By MS/MS
P03897	P03897	1	1	1	NADH-ubiquinone oxidoreductase chain 3	MT-ND3	NADH-ubiquinone oxidoreductase chain 3 OS=Homo sapiens OX=9606 GN=MT-ND3 PE=1 SV=1	1	1	1	1	1	0	1	0	0	0	1	0	1	0	0	0	1	0	1	0	0	0	13	13	13	13.186	115	115	9.5									2	2	0.00023375	4.6431	By MS/MS
P03915	P03915	1	1	1	NADH-ubiquinone oxidoreductase chain 5	MT-ND5	NADH-ubiquinone oxidoreductase chain 5 OS=Homo sapiens OX=9606 GN=MT-ND5 PE=1 SV=2	1	1	1	1	0	1	0	0	0	0	0	1	0	0	0	0	0	1	0	0	0	0	3.3	3.3	3.3	67.026	603	603	7							1				0.00023354	4.615
P03928	P03928	2	2	2	ATP synthase protein 8	MT-ATP8	ATP synthase protein 8 OS=Homo sapiens OX=9606 GN=MT-ATP8 PE=1 SV=1	1	2	2	2	2	1	2	0	0	0	2	1	2	0	0	0	2	1	2	0	0	0	29.4	29.4	29.4	7.9916	68	68	9.89									1	8	0	17.151	By MS/MS
P04040	P04040	30	30	30	Catalase	CAT	Catalase OS=Homo sapiens OX=9606 GN=CAT PE=1 SV=3	1	30	30	30	28	15	24	5	7	13	28	15	24	5	7	13	28	15	24	5	7	13	68.7	68.7	68.7	59.755	527	527	5.26	14	8	5	13	71	61	9	4	2	11	0	323.31	By MS/MS
P04062	P04062	21	21	21	Glucosylceramidase	GBA	Lysosomal acid glucosylceramidase OS=Homo sapiens OX=9606 GN=GBA PE=1 SV=3	1	21	21	21	19	13	9	0	2	0	19	13	9	0	2	0	19	13	9	0	2	0	47.8	47.8	47.8	59.716	536	536	5				11	37	11					0	248.2	By MS/MS
P04075;P05062	P04075	46;1	46;1	40;0	Fructose-bisphosphate aldolase A	ALDOA	Fructose-bisphosphate aldolase A OS=Homo sapiens OX=9606 GN=ALDOA PE=1 SV=2	2	46	46	40	45	38	35	21	30	21	45	38	35	21	30	21	39	34	32	19	27	20	97.3	97.3	82.1	39.42	364	364;364	6.28	29	12	17	16	97	225	285	63	32	23	0	323.31	By MS/MS
P04080	P04080	6	6	6	Cystatin-B	CSTB	Cystatin-B OS=Homo sapiens OX=9606 GN=CSTB PE=1 SV=2	1	6	6	6	6	5	6	5	6	1	6	5	6	5	6	1	6	5	6	5	6	1	79.6	79.6	79.6	11.139	98	98	8.88	1	2						23	40	33	0	323.31	By MS/MS
P04083	P04083	41	41	41	Annexin A1	ANXA1	Annexin A1 OS=Homo sapiens OX=9606 GN=ANXA1 PE=1 SV=2	1	41	41	41	39	36	34	25	23	16	39	36	34	25	23	16	39	36	34	25	23	16	83.5	83.5	83.5	38.714	346	346	6.4	31	32	29	26	36	137	216	97	64	34	0	323.31	By MS/MS
P04085	P04085	2	2	2	Platelet-derived growth factor subunit A	PDGFA	Platelet-derived growth factor subunit A OS=Homo sapiens OX=9606 GN=PDGFA PE=1 SV=1	1	2	2	2	0	0	0	2	1	1	0	0	0	2	1	1	0	0	0	2	1	1	13.3	13.3	13.3	24.043	211	211	8.29							1	3	3		0.0091482	1.8834
P04114	P04114	9	5	5	Apolipoprotein B-100;Apolipoprotein B-48	APOB	Apolipoprotein B-100 OS=Homo sapiens OX=9606 GN=APOB PE=1 SV=2	1	9	5	5	7	5	7	2	0	2	4	2	4	2	0	2	4	2	4	2	0	2	2.5	1.5	1.5	515.6	4563	4563	2.91	8	4	3	2	3	2	1				0	11.212	By MS/MS
P04179	P04179	9	9	9	Superoxide dismutase [Mn], mitochondrial	SOD2	Superoxide dismutase [Mn], mitochondrial OS=Homo sapiens OX=9606 GN=SOD2 PE=1 SV=3	1	9	9	9	8	7	8	4	4	1	8	7	8	4	4	1	8	7	8	4	4	1	41.9	41.9	41.9	24.75	222	222	8.29							12	16	21	3	0	303.4	By MS/MS
P04181	P04181	37	37	37	Ornithine aminotransferase, mitochondrial;Ornithine aminotransferase, hepatic form;Ornithine aminotransferase, renal form	OAT	Ornithine aminotransferase, mitochondrial OS=Homo sapiens OX=9606 GN=OAT PE=1 SV=1	1	37	37	37	35	29	27	9	11	0	35	29	27	9	11	0	35	29	27	9	11	0	82.2	82.2	82.2	48.534	439	439	6.4					18	98	78	4	4		0	323.31	By MS/MS
P04183	P04183	5	5	5	Thymidine kinase, cytosolic	TK1	Thymidine kinase, cytosolic OS=Homo sapiens OX=9606 GN=TK1 PE=1 SV=2	1	5	5	5	4	2	2	0	0	0	4	2	2	0	0	0	4	2	2	0	0	0	37.6	37.6	37.6	25.468	234	234	8.15							2	7	4		0	117.1	By MS/MS
P04259	P04259	57	2	2	Keratin, type II cytoskeletal 6B	KRT6B	Keratin, type II cytoskeletal 6B OS=Homo sapiens OX=9606 GN=KRT6B PE=1 SV=5	1	57	2	2	52	47	42	43	44	47	2	1	1	1	1	1	2	1	1	1	1	1	71.5	5.5	5.5	60.066	564	564	8.64					1	1	1	1	1	6	0	7.0297	By MS/MS
P04264;CON__P04264	P04264;CON__P04264	72;69	72;69	54;51	Keratin, type II cytoskeletal 1	KRT1	Keratin, type II cytoskeletal 1 OS=Homo sapiens OX=9606 GN=KRT1 PE=1 SV=6;	2	72	72	54	64	65	60	61	66	60	64	65	60	61	66	60	47	49	44	45	50	45	78.4	78.4	71	66.038	644	644;644	5.57	457	394	367	298	309	365	333	343	351	547	0	323.31	By MS/MS
25;362726;362727;362728;362729;362730;362731;362732;362733;362734;362735;362736;362737;362738;362739;362740;362741;362742;362743;362744;362745;362746;362747;362748;362749;362750;362751;362752;362753;362754;362755;362756;362757;362758;362759;362760;362761;362762;362763;362764;362765;362766;362767;362768;362769;362770;362771;362772;362773;362774;362775;362776;362777;362778;362779;362780;362781;3627…	6752;6771;30686;64960;67159;86755;101718;101872;107296;109570;117191;118077;132165;132169;133577;133665;157290;157304;185636;195986;202100;202193;206640;207082;229487;231791;231830;238491;238592;259509;269266;269410;269819;270019;273970;277293;277306;290739;290792;290818;309691;310033;310037;310269;315070;315074;316102;319274;319345;321196;323500;323543;324081;324164;326140;326302;326359;329232;3…	47;888;889;890;891;892;893	259;262;296;326;339;469;493	-1;-1
P04279	P04279	13	13	12	Semenogelin-1;Alpha-inhibin-92;Alpha-inhibin-31;Seminal basic protein	SEMG1	Semenogelin-1 OS=Homo sapiens OX=9606 GN=SEMG1 PE=1 SV=2	1	13	13	12	6	0	0	0	3	7	6	0	0	0	3	7	6	0	0	0	3	6	37	37	32.3	52.13	462	462	8.45			2				1	7	3	9	0	20.389	By MS/MS
P04350	P04350	30	4	0	Tubulin beta-4A chain	TUBB4A	Tubulin beta-4A chain OS=Homo sapiens OX=9606 GN=TUBB4A PE=1 SV=2	1	30	4	0	27	27	26	10	10	9	2	2	0	0	0	0	0	0	0	0	0	0	71.8	10.1	0	49.585	444	444	6						7					0	74.836	By MS/MS
P04406	P04406	34	34	33	Glyceraldehyde-3-phosphate dehydrogenase	GAPDH	Glyceraldehyde-3-phosphate dehydrogenase OS=Homo sapiens OX=9606 GN=GAPDH PE=1 SV=3	1	34	34	33	33	30	31	20	26	19	33	30	31	20	26	19	32	29	30	19	25	18	89.3	89.3	89.3	36.053	335	335	6.76	53	34	30	24	49	131	439	125	114	97	0	323.31	By MS/MS
P04424	P04424	14	14	14	Argininosuccinate lyase	ASL	Argininosuccinate lyase OS=Homo sapiens OX=9606 GN=ASL PE=1 SV=4	1	14	14	14	11	7	10	0	1	0	11	7	10	0	1	0	11	7	10	0	1	0	38.1	38.1	38.1	51.657	464	464	5.97				1		32	1				0	44.633	By MS/MS
P04439	P04439	29	29	19	HLA class I histocompatibility antigen, A-3 alpha chain	HLA-A	HLA class I histocompatibility antigen, A alpha chain OS=Homo sapiens OX=9606 GN=HLA-A PE=1 SV=2	1	29	29	19	24	24	27	14	18	12	24	24	27	14	18	12	15	16	19	8	10	8	70.4	70.4	44.4	40.84	365	365	6.23	1	1	1	2	31	150	81	11	3		0	323.31	By MS/MS
P04632	P04632	20	20	18	Calpain small subunit 1	CAPNS1	Calpain small subunit 1 OS=Homo sapiens OX=9606 GN=CAPNS1 PE=1 SV=1	1	20	20	18	20	16	18	2	3	0	20	16	18	2	3	0	18	14	16	2	3	0	92.2	92.2	92.2	28.315	268	268	7.87							39	75	19	1	0	323.31	By MS/MS
P04637	P04637	3	3	3	Cellular tumor antigen p53	TP53	Cellular tumor antigen p53 OS=Homo sapiens OX=9606 GN=TP53 PE=1 SV=4	1	3	3	3	2	1	1	0	0	0	2	1	1	0	0	0	2	1	1	0	0	0	12.2	12.2	12.2	43.653	393	393	6.2						4	1				0	9.4044	By MS/MS
P04746;P19961;P04745	P04746;P19961;P04745	4;4;3	2;2;1	2;2;1	Pancreatic alpha-amylase;Alpha-amylase 2B;Alpha-amylase 1	AMY2A;AMY2B;AMY1A	Pancreatic alpha-amylase OS=Homo sapiens OX=9606 GN=AMY2A PE=1 SV=2;Alpha-amylase 2B OS=Homo sapiens OX=9606 GN=AMY2B PE=1 SV=1;Alpha-amylase 1 OS=Homo sapiens OX=9606 GN=AMY1A PE=1 SV=2	3	4	2	2	2	1	2	0	0	2	1	1	1	0	0	1	1	1	1	0	0	1	11.9	8	8	57.706	511	511;511;511	4.38		2	3	1				1		1	0.00022999	4.2653	By MS/MS
P04792	P04792	23	23	23	Heat shock protein beta-1	HSPB1	Heat shock protein beta-1 OS=Homo sapiens OX=9606 GN=HSPB1 PE=1 SV=2	1	23	23	23	22	22	23	8	9	7	22	22	23	8	9	7	22	22	23	8	9	7	96.1	96.1	96.1	22.782	205	205	7.42	22	4	8	3	2	11	40	95	67	33	0	323.31	By MS/MS
P04818	P04818	4	4	4	Thymidylate synthase	TYMS	Thymidylate synthase OS=Homo sapiens OX=9606 GN=TYMS PE=1 SV=3	1	4	4	4	0	4	0	0	0	0	0	4	0	0	0	0	0	4	0	0	0	0	19.8	19.8	19.8	35.716	313	313	8								4			0	4.9399
P04843	P04843	43	43	43	Dolichyl-diphosphooligosaccharide--protein glycosyltransferase subunit 1	RPN1	Dolichyl-diphosphooligosaccharide--protein glycosyltransferase subunit 1 OS=Homo sapiens OX=9606 GN=RPN1 PE=1 SV=1	1	43	43	43	37	36	37	11	17	10	37	36	37	11	17	10	37	36	37	11	17	10	71.5	71.5	71.5	68.569	607	607	5.38	1	1	10	67	127	62	29	14	9	4	0	323.31	By MS/MS
P04844	P04844	32	32	32	Dolichyl-diphosphooligosaccharide--protein glycosyltransferase subunit 2	RPN2	Dolichyl-diphosphooligosaccharide--protein glycosyltransferase subunit 2 OS=Homo sapiens OX=9606 GN=RPN2 PE=1 SV=3	1	32	32	32	27	22	28	6	8	2	27	22	28	6	8	2	27	22	28	6	8	2	61.6	61.6	61.6	69.283	631	631	5.05			6	35	107	24	5	1	1	3	0	323.31	By MS/MS
P04899	P04899	18	18	11	Guanine nucleotide-binding protein G(i) subunit alpha-2	GNAI2	Guanine nucleotide-binding protein G(i) subunit alpha-2 OS=Homo sapiens OX=9606 GN=GNAI2 PE=1 SV=3	1	18	18	11	13	12	15	6	7	2	13	12	15	6	7	2	7	7	9	2	4	1	61.4	61.4	42.3	40.45	355	355	7.01					5	14	57	8	4	3	0	323.31	By MS/MS
Q93077;Q7L7L0;P04908	Q93077;Q7L7L0;P04908	13;13;13	2;2;2	2;2;2	Histone H2A type 1-C;Histone H2A type 3;Histone H2A type 1-B/E	HIST1H2AC;HIST3H2A;HIST1H2AB	Histone H2A type 1-C OS=Homo sapiens OX=9606 GN=H2AC6 PE=1 SV=3;Histone H2A type 3 OS=Homo sapiens OX=9606 GN=H2AW PE=1 SV=3;Histone H2A type 1-B/E OS=Homo sapiens OX=9606 GN=H2AC4 PE=1 SV=2	3	13	2	2	9	12	8	8	11	6	2	2	2	1	2	0	2	2	2	1	2	0	70	13.8	13.8	14.105	130	130;130;130	8.36						1	3	8	12	1	0	200.52	By MS/MS
P05023;P13637;P50993;Q13733;P20648	P05023	76;23;19;13;4	76;23;19;13;4	70;17;13;7;1	Sodium/potassium-transporting ATPase subunit alpha-1	ATP1A1	Sodium/potassium-transporting ATPase subunit alpha-1 OS=Homo sapiens OX=9606 GN=ATP1A1 PE=1 SV=1	5	76	76	70	70	65	58	28	24	30	70	65	58	28	24	30	65	60	54	26	23	28	56.3	56.3	53.1	112.89	1023	1023;1013;1020;1029;1035	4.89	1	20	160	199	99	68	55	72	27	1	0	323.31	By MS/MS
P05026	P05026	18	18	18	Sodium/potassium-transporting ATPase subunit beta-1	ATP1B1	Sodium/potassium-transporting ATPase subunit beta-1 OS=Homo sapiens OX=9606 GN=ATP1B1 PE=1 SV=1	1	18	18	18	16	9	12	7	6	6	16	9	12	7	6	6	16	9	12	7	6	6	48.5	48.5	48.5	35.061	303	303	5.28			4	13	45	28	4	4			0	144.46	By MS/MS
P05067;Q06481	P05067;Q06481	2;1	2;1	2;1	Amyloid beta A4 protein;N-APP;Soluble APP-alpha;Soluble APP-beta;C99;Beta-amyloid protein 42;Beta-amyloid protein 40;C83;P3(42);P3(40);C80;Gamma-secretase C-terminal fragment 59;Gamma-secretase C-terminal fragment 57;Gamma-secretase C-terminal fragment 50;C31;Amyloid-like protein 2	APP;APLP2	Amyloid-beta precursor protein OS=Homo sapiens OX=9606 GN=APP PE=1 SV=3;Amyloid-like protein 2 OS=Homo sapiens OX=9606 GN=APLP2 PE=1 SV=2	2	2	2	2	0	0	2	0	0	0	0	0	2	0	0	0	0	0	2	0	0	0	2.5	2.5	2.5	86.942	770	770;763	4				2							0.00087489	3.1081
P05089	P05089	13	13	13	Arginase-1	ARG1	Arginase-1 OS=Homo sapiens OX=9606 GN=ARG1 PE=1 SV=2	1	13	13	13	5	7	2	5	11	9	5	7	2	5	11	9	5	7	2	5	11	9	52.8	52.8	52.8	34.735	322	322	5.95	12	5	6	6	11	11	4	3	5	23	0	23.881	By MS/MS
P05090	P05090	9	9	9	Apolipoprotein D	APOD	Apolipoprotein D OS=Homo sapiens OX=9606 GN=APOD PE=1 SV=1	1	9	9	9	1	0	0	8	2	2	1	0	0	8	2	2	1	0	0	8	2	2	40.2	40.2	40.2	21.275	189	189	8.8			1		2				1	11	0	116.39	By matching
P05091;P00352	P05091	40;4	38;2	38;2	Aldehyde dehydrogenase, mitochondrial	ALDH2	Aldehyde dehydrogenase, mitochondrial OS=Homo sapiens OX=9606 GN=ALDH2 PE=1 SV=2	2	40	38	38	34	30	34	8	13	3	32	28	32	8	13	3	32	28	32	8	13	3	76.6	75	75	56.381	517	517;501	5.75	1		3	2	57	95	10	3	1	3	0	323.31	By MS/MS
P05109	P05109	13	13	13	Protein S100-A8;Protein S100-A8, N-terminally processed	S100A8	Protein S100-A8 OS=Homo sapiens OX=9606 GN=S100A8 PE=1 SV=1	1	13	13	13	9	8	8	5	8	10	9	8	8	5	8	10	9	8	8	5	8	10	91.4	91.4	91.4	10.834	93	93	6.5	12	4	21	5	4	9		3	17	38	0	306.55	By MS/MS
P05114	P05114	2	2	2	Non-histone chromosomal protein HMG-14	HMGN1	Non-histone chromosomal protein HMG-14 OS=Homo sapiens OX=9606 GN=HMGN1 PE=1 SV=3	1	2	2	2	1	2	1	0	0	0	1	2	1	0	0	0	1	2	1	0	0	0	14	14	14	10.659	100	100	9								1	4	1	0.00022396	3.6232	By MS/MS
P05120	P05120	30	30	30	Plasminogen activator inhibitor 2	SERPINB2	Plasminogen activator inhibitor 2 OS=Homo sapiens OX=9606 GN=SERPINB2 PE=1 SV=2	1	30	30	30	27	25	26	11	19	3	27	25	26	11	19	3	27	25	26	11	19	3	75.2	75.2	75.2	46.596	415	415	6.33		1	8	8	34	138	115	27	4	2	0	323.31	By MS/MS
P05121	P05121	7	7	7	Plasminogen activator inhibitor 1	SERPINE1	Plasminogen activator inhibitor 1 OS=Homo sapiens OX=9606 GN=SERPINE1 PE=1 SV=1	1	7	7	7	0	0	2	6	3	3	0	0	2	6	3	3	0	0	2	6	3	3	23.4	23.4	23.4	45.059	402	402	5.2				1	12		2				0	11.573
P05141;Q9H0C2	P05141	25;3	25;3	12;0	ADP/ATP translocase 2;ADP/ATP translocase 2, N-terminally processed	SLC25A5	ADP/ATP translocase 2 OS=Homo sapiens OX=9606 GN=SLC25A5 PE=1 SV=7	2	25	25	12	24	21	22	6	5	7	24	21	22	6	5	7	11	9	9	1	1	2	60.4	60.4	28.9	32.852	298	298;315	6.76	26	24	20	18	21	29	63	88	61	58	0	323.31	By MS/MS
P05161	P05161	4	4	4	Ubiquitin-like protein ISG15	ISG15	Ubiquitin-like protein ISG15 OS=Homo sapiens OX=9606 GN=ISG15 PE=1 SV=5	1	4	4	4	4	2	3	0	0	0	4	2	3	0	0	0	4	2	3	0	0	0	41.2	41.2	41.2	17.887	165	165	5.82		2	3	3		1	1	3	3	1	0	17.143	By MS/MS
P05165	P05165	6	6	6	Propionyl-CoA carboxylase alpha chain, mitochondrial	PCCA	Propionyl-CoA carboxylase alpha chain, mitochondrial OS=Homo sapiens OX=9606 GN=PCCA PE=1 SV=4	1	6	6	6	6	0	3	0	0	0	6	0	3	0	0	0	6	0	3	0	0	0	11	11	11	80.058	728	728	4.33				6	3						0	7.8652	By MS/MS
P05166	P05166	8	8	8	Propionyl-CoA carboxylase beta chain, mitochondrial	PCCB	Propionyl-CoA carboxylase beta chain, mitochondrial OS=Homo sapiens OX=9606 GN=PCCB PE=1 SV=3	1	8	8	8	6	3	4	0	0	0	6	3	4	0	0	0	6	3	4	0	0	0	23.2	23.2	23.2	58.215	539	539	5.54					6	7					0	14.129	By MS/MS
P05187;P10696	P05187;P10696	2;1	2;1	2;1	Alkaline phosphatase, placental type;Alkaline phosphatase, placental-like	ALPP;ALPPL2	Alkaline phosphatase, placental type OS=Homo sapiens OX=9606 GN=ALPP PE=1 SV=2;Alkaline phosphatase, germ cell type OS=Homo sapiens OX=9606 GN=ALPG PE=2 SV=4	2	2	2	2	2	0	2	0	0	0	2	0	2	0	0	0	2	0	2	0	0	0	8.8	8.8	8.8	57.953	535	535;532	4.5				2	2						0	13.464	By MS/MS
P05198	P05198	37	37	37	Eukaryotic translation initiation factor 2 subunit 1	EIF2S1	Eukaryotic translation initiation factor 2 subunit 1 OS=Homo sapiens OX=9606 GN=EIF2S1 PE=1 SV=3	1	37	37	37	32	36	34	12	7	0	32	36	34	12	7	0	32	36	34	12	7	0	87.3	87.3	87.3	36.112	315	315	7.34				1	1	14	148	85	8	2	0	323.31	By MS/MS
P05204;Q15651	P05204;Q15651	3;2	3;2	3;2	Non-histone chromosomal protein HMG-17;High mobility group nucleosome-binding domain-containing protein 3	HMGN2;HMGN3	Non-histone chromosomal protein HMG-17 OS=Homo sapiens OX=9606 GN=HMGN2 PE=1 SV=3;High mobility group nucleosome-binding domain-containing protein 3 OS=Homo sapiens OX=9606 GN=HMGN3 PE=1 SV=2	2	3	3	3	3	3	2	0	0	0	3	3	2	0	0	0	3	3	2	0	0	0	16.7	16.7	16.7	9.3926	90	90;99	9								4	11	4	0	16.299	By MS/MS
P05362	P05362	6	6	6	Intercellular adhesion molecule 1	ICAM1	Intercellular adhesion molecule 1 OS=Homo sapiens OX=9606 GN=ICAM1 PE=1 SV=2	1	6	6	6	2	2	5	2	0	0	2	2	5	2	0	0	2	2	5	2	0	0	13	13	13	57.825	532	532	3.55			5	6							0	9.1091	By MS/MS
P05386	P05386	6	5	5	60S acidic ribosomal protein P1	RPLP1	60S acidic ribosomal protein P1 OS=Homo sapiens OX=9606 GN=RPLP1 PE=1 SV=1	1	6	5	5	6	6	6	2	3	1	5	5	5	2	3	1	5	5	5	2	3	1	95.6	80.7	80.7	11.514	114	114	8.05	3	1			1	1		8	20	7	0	323.31	By MS/MS
P05387	P05387	11	11	10	60S acidic ribosomal protein P2	RPLP2	60S acidic ribosomal protein P2 OS=Homo sapiens OX=9606 GN=RPLP2 PE=1 SV=1	1	11	11	10	8	10	10	2	4	2	8	10	10	2	4	2	7	9	9	2	4	2	95.7	95.7	80.9	11.665	115	115	8.13	6	3	1	2		1		10	34	26	0	323.31	By MS/MS
P05388;Q8NHW5	P05388;Q8NHW5	21;12	21;12	21;12	60S acidic ribosomal protein P0;60S acidic ribosomal protein P0-like	RPLP0;RPLP0P6	60S acidic ribosomal protein P0 OS=Homo sapiens OX=9606 GN=RPLP0 PE=1 SV=1;60S acidic ribosomal protein P0-like OS=Homo sapiens OX=9606 GN=RPLP0P6 PE=5 SV=1	2	21	21	21	17	19	20	6	7	5	17	19	20	6	7	5	17	19	20	6	7	5	59.6	59.6	59.6	34.273	317	317;317	7.2	3	3	1	1	4	21	91	37	20	10	0	323.31	By MS/MS
P05412	P05412	2	2	2	Transcription factor AP-1	JUN	Transcription factor AP-1 OS=Homo sapiens OX=9606 GN=JUN PE=1 SV=2	1	2	2	2	2	1	2	0	0	0	2	1	2	0	0	0	2	1	2	0	0	0	13.9	13.9	13.9	35.675	331	331	8.29							2	3		2	0	9.831	By MS/MS
P05413	P05413	2	2	2	Fatty acid-binding protein, heart	FABP3	Fatty acid-binding protein, heart OS=Homo sapiens OX=9606 GN=FABP3 PE=1 SV=4	1	2	2	2	1	1	2	1	1	1	1	1	2	1	1	1	1	1	2	1	1	1	13.5	13.5	13.5	14.858	133	133	5.26	7	4	3	2	3	2	2	2	5	5	0.00065949	3.2378	By MS/MS
P05455	P05455	42	42	42	Lupus La protein	SSB	Lupus La protein OS=Homo sapiens OX=9606 GN=SSB PE=1 SV=2	1	42	42	42	39	34	39	5	16	2	39	34	39	5	16	2	39	34	39	5	16	2	71.6	71.6	71.6	46.836	408	408	6.6				2	6	148	125	20	11		0	323.31	By MS/MS
P05556	P05556	43	43	43	Integrin beta-1	ITGB1	Integrin beta-1 OS=Homo sapiens OX=9606 GN=ITGB1 PE=1 SV=2	1	43	43	43	35	36	36	22	21	12	35	36	36	22	21	12	35	36	36	22	21	12	53.4	53.4	53.4	88.414	798	798	3.11	1	59	202	57	7	2	2			2	0	323.31	By MS/MS
P05783;CON__H-INV:HIT000015463	P05783	14;2	12;2	9;2	Keratin, type I cytoskeletal 18	KRT18	Keratin, type I cytoskeletal 18 OS=Homo sapiens OX=9606 GN=KRT18 PE=1 SV=2	2	14	12	9	12	7	11	3	5	3	10	5	9	1	3	1	7	3	6	1	3	1	38.4	34.7	25.1	48.057	430	430;295	8	2	1		1	1		2	11	13	8	0	48.82	By MS/MS
P06132	P06132	15	15	15	Uroporphyrinogen decarboxylase	UROD	Uroporphyrinogen decarboxylase OS=Homo sapiens OX=9606 GN=UROD PE=1 SV=2	1	15	15	15	10	14	13	0	7	0	10	14	13	0	7	0	10	14	13	0	7	0	59.7	59.7	59.7	40.786	367	367	6.92					1	14	49	6	2		0	311.25	By MS/MS
P06280	P06280	8	8	8	Alpha-galactosidase A	GLA	Alpha-galactosidase A OS=Homo sapiens OX=9606 GN=GLA PE=1 SV=1	1	8	8	8	5	3	6	0	0	0	5	3	6	0	0	0	5	3	6	0	0	0	25.2	25.2	25.2	48.766	429	429	6					2	14	2				0	13.973	By MS/MS
P06396;REV__Q6TDU7	P06396	45;1	45;1	21;1	Gelsolin	GSN	Gelsolin OS=Homo sapiens OX=9606 GN=GSN PE=1 SV=1	2	45	45	21	38	35	32	9	12	1	38	35	32	9	12	1	18	16	12	2	3	0	71.4	71.4	42.7	85.696	782	782;716	6.43			12	23	9	73	94	29	7	7	0	323.31	By MS/MS
P06454	P06454	4	4	4	Prothymosin alpha;Prothymosin alpha, N-terminally processed;Thymosin alpha-1	PTMA	Prothymosin alpha OS=Homo sapiens OX=9606 GN=PTMA PE=1 SV=2	1	4	4	4	4	3	3	0	0	0	4	3	3	0	0	0	4	3	3	0	0	0	25.2	25.2	25.2	12.203	111	111	9.26								2	10	7	0	136.72	By MS/MS
P06493	P06493	20	20	18	Cyclin-dependent kinase 1	CDK1	Cyclin-dependent kinase 1 OS=Homo sapiens OX=9606 GN=CDK1 PE=1 SV=3	1	20	20	18	13	18	16	2	3	0	13	18	16	2	3	0	12	17	14	1	2	0	77.8	77.8	71.4	34.095	297	297	7.55				1	1	6	36	52	3	3	0	323.31	By MS/MS
P06576	P06576	44	44	44	ATP synthase subunit beta, mitochondrial	ATP5B	ATP synthase subunit beta, mitochondrial OS=Homo sapiens OX=9606 GN=ATP5F1B PE=1 SV=3	1	44	44	44	43	39	38	26	26	27	43	39	38	26	26	27	43	39	38	26	26	27	84.9	84.9	84.9	56.559	529	529	6.2	70	45	32	27	180	385	176	102	91	114	0	323.31	By MS/MS
P06702	P06702	12	12	12	Protein S100-A9	S100A9	Protein S100-A9 OS=Homo sapiens OX=9606 GN=S100A9 PE=1 SV=1	1	12	12	12	7	7	7	8	10	10	7	7	7	8	10	10	7	7	7	8	10	10	78.9	78.9	78.9	13.242	114	114	6.6	17	5	22	8	9	18	7	15	22	49	0	323.31	By MS/MS
P06703	P06703	9	9	9	Protein S100-A6	S100A6	Protein S100-A6 OS=Homo sapiens OX=9606 GN=S100A6 PE=1 SV=1	1	9	9	9	8	7	8	5	8	4	8	7	8	5	8	4	8	7	8	5	8	4	93.3	93.3	93.3	10.18	90	90	7.52	7	7	2	2	3	3	4	3	16	36	0	323.31	By MS/MS
P06730	P06730	9	9	9	Eukaryotic translation initiation factor 4E	EIF4E	Eukaryotic translation initiation factor 4E OS=Homo sapiens OX=9606 GN=EIF4E PE=1 SV=2	1	9	9	9	7	9	8	2	3	0	7	9	8	2	3	0	7	9	8	2	3	0	43.8	43.8	43.8	25.097	217	217	7.51						6	12	22	3		0	194.08	By MS/MS
P06732	P06732	4	3	3	Creatine kinase M-type;Creatine kinase M-type, N-terminally processed	CKM	Creatine kinase M-type OS=Homo sapiens OX=9606 GN=CKM PE=1 SV=2	1	4	3	3	1	2	1	2	3	4	1	2	1	1	2	3	1	2	1	1	2	3	11.5	8.1	8.1	43.101	381	381	6.48	1	2	2	2	1	2	2	1	2	6	0	16.156	By MS/MS
P06733	P06733	58	58	54	Alpha-enolase	ENO1	Alpha-enolase OS=Homo sapiens OX=9606 GN=ENO1 PE=1 SV=2	1	58	58	54	53	47	55	31	38	27	53	47	55	31	38	27	50	43	51	29	36	25	87.6	87.6	79	47.168	434	434	5.89	58	55	58	67	196	522	178	84	68	77	0	323.31	By MS/MS
P06737	P06737	79	79	62	Glycogen phosphorylase, liver form	PYGL	Glycogen phosphorylase, liver form OS=Homo sapiens OX=9606 GN=PYGL PE=1 SV=4	1	79	79	62	69	65	56	24	27	10	69	65	56	24	27	10	54	51	43	19	23	7	75.9	75.9	62.8	97.147	847	847	4.1	4	5	137	192	34	49	20	2	1		0	323.31	By MS/MS
P06744	P06744	50	50	41	Glucose-6-phosphate isomerase	GPI	Glucose-6-phosphate isomerase OS=Homo sapiens OX=9606 GN=GPI PE=1 SV=4	1	50	50	41	46	30	34	14	18	11	46	30	34	14	18	11	38	23	27	9	13	6	80.1	80.1	62.2	63.146	558	558	5.47	1	1		34	129	128	22	4	1	1	0	323.31	By MS/MS
P06746	P06746	7	7	7	DNA polymerase beta	POLB	DNA polymerase beta OS=Homo sapiens OX=9606 GN=POLB PE=1 SV=3	1	7	7	7	2	6	4	0	0	0	2	6	4	0	0	0	2	6	4	0	0	0	21.8	21.8	21.8	38.177	335	335	7						2	12	2			0	22.94	By MS/MS
P06748	P06748	40	40	40	Nucleophosmin	NPM1	Nucleophosmin OS=Homo sapiens OX=9606 GN=NPM1 PE=1 SV=2	1	40	40	40	35	30	34	5	11	5	35	30	34	5	11	5	35	30	34	5	11	5	92.5	92.5	92.5	32.575	294	294	5.76	9	67	112	51	21	31	119	83	78	27	0	323.31	By MS/MS
P06753	P06753	27	16	13	Tropomyosin alpha-3 chain	TPM3	Tropomyosin alpha-3 chain OS=Homo sapiens OX=9606 GN=TPM3 PE=1 SV=2	1	27	16	13	23	23	24	10	15	7	14	13	14	6	9	5	12	11	12	5	8	4	61.1	43.9	32.3	32.95	285	285	7.61	4		1		1	12	46	63	20	12	0	323.31	By MS/MS
P06756	P06756	29	29	29	Integrin alpha-V;Integrin alpha-V heavy chain;Integrin alpha-V light chain	ITGAV	Integrin alpha-V OS=Homo sapiens OX=9606 GN=ITGAV PE=1 SV=2	1	29	29	29	23	21	24	19	10	5	23	21	24	19	10	5	23	21	24	19	10	5	35.6	35.6	35.6	116.04	1048	1048	3.16		40	79	17	2	2	3	5			0	200.61	By MS/MS
P06865	P06865	13	13	13	Beta-hexosaminidase subunit alpha	HEXA	Beta-hexosaminidase subunit alpha OS=Homo sapiens OX=9606 GN=HEXA PE=1 SV=2	1	13	13	13	11	5	8	0	0	1	11	5	8	0	0	1	11	5	8	0	0	1	23.8	23.8	23.8	60.702	529	529	5.56				4	14	10	1	2	1		0	62.293	By MS/MS
P06899	P06899	20	2	0	Histone H2B type 1-J	HIST1H2BJ	Histone H2B type 1-J OS=Homo sapiens OX=9606 GN=H2BC11 PE=1 SV=3	1	20	2	0	18	14	17	16	16	14	2	1	2	2	2	1	0	0	0	0	0	0	81.7	7.9	0	13.904	126	126	7.82			1	1	3	1	2	7	9	4	0	62.224	By MS/MS
P07099	P07099	15	15	15	Epoxide hydrolase 1	EPHX1	Epoxide hydrolase 1 OS=Homo sapiens OX=9606 GN=EPHX1 PE=1 SV=1	1	15	15	15	12	11	9	0	1	1	12	11	9	0	1	1	12	11	9	0	1	1	36.5	36.5	36.5	52.948	455	455	6.02					2	40	3				0	323.31	By MS/MS
P07108	P07108	9	9	9	Acyl-CoA-binding protein	DBI	Acyl-CoA-binding protein OS=Homo sapiens OX=9606 GN=DBI PE=1 SV=2	1	9	9	9	7	7	6	3	4	0	7	7	6	3	4	0	7	7	6	3	4	0	83.9	83.9	83.9	10.044	87	87	9.04	3							1	19	27	0	164.54	By MS/MS
P07148	P07148	1	1	1	Fatty acid-binding protein, liver	FABP1	Fatty acid-binding protein, liver OS=Homo sapiens OX=9606 GN=FABP1 PE=1 SV=1	1	1	1	1	1	1	0	1	0	0	1	1	0	1	0	0	1	1	0	1	0	0	11	11	11	14.208	127	127	9								1	2	1	1	-2	By MS/MS
P07195	P07195	26	25	25	L-lactate dehydrogenase B chain	LDHB	L-lactate dehydrogenase B chain OS=Homo sapiens OX=9606 GN=LDHB PE=1 SV=2	1	26	25	25	26	24	23	15	19	12	25	23	22	14	18	11	25	23	22	14	18	11	69.8	66.2	66.2	36.638	334	334	7.26	9	3	3	4	6	57	93	114	32	24	0	323.31	By MS/MS
P07203	P07203	12	12	12	Glutathione peroxidase 1	GPX1	Glutathione peroxidase 1 OS=Homo sapiens OX=9606 GN=GPX1 PE=1 SV=4	1	12	12	12	11	9	10	0	0	0	11	9	10	0	0	0	11	9	10	0	0	0	65.5	65.5	65.5	22.088	203	203	8.62								16	26		0	79.596	By MS/MS
P07204	P07204	9	9	9	Thrombomodulin	THBD	Thrombomodulin OS=Homo sapiens OX=9606 GN=THBD PE=1 SV=2	1	9	9	9	9	6	8	1	1	0	9	6	8	1	1	0	9	6	8	1	1	0	23.8	23.8	23.8	60.329	575	575	4.12		2	15	14	4	3	1		1	1	0	323.31	By MS/MS
P07205	P07205	7	1	0	Phosphoglycerate kinase 2	PGK2	Phosphoglycerate kinase 2 OS=Homo sapiens OX=9606 GN=PGK2 PE=1 SV=3	1	7	1	0	6	6	6	4	6	4	0	0	0	0	0	0	0	0	0	0	0	0	17.7	1.9	0	44.796	417	417	NaN											1	-2	By matching
P07237	P07237	61	61	61	Protein disulfide-isomerase	P4HB	Protein disulfide-isomerase OS=Homo sapiens OX=9606 GN=P4HB PE=1 SV=3	1	61	61	61	59	47	58	17	30	9	59	47	58	17	30	9	59	47	58	17	30	9	83.1	83.1	83.1	57.116	508	508	5.51	6	6	9	55	267	224	58	15	5	9	0	323.31	By MS/MS
P07305	P07305	5	5	5	Histone H1.0;Histone H1.0, N-terminally processed	H1F0	Histone H1.0 OS=Homo sapiens OX=9606 GN=H1-0 PE=1 SV=3	1	5	5	5	3	4	5	0	0	0	3	4	5	0	0	0	3	4	5	0	0	0	27.8	27.8	27.8	20.863	194	194	8							3	9	3		0	13.226	By MS/MS
P07311	P07311	6	6	6	Acylphosphatase-1	ACYP1	Acylphosphatase-1 OS=Homo sapiens OX=9606 GN=ACYP1 PE=1 SV=2	1	6	6	6	6	4	5	0	0	0	6	4	5	0	0	0	6	4	5	0	0	0	67.7	67.7	67.7	11.261	99	99	9.56									7	9	0	16.202	By MS/MS
P07339	P07339	26	26	26	Cathepsin D;Cathepsin D light chain;Cathepsin D heavy chain	CTSD	Cathepsin D OS=Homo sapiens OX=9606 GN=CTSD PE=1 SV=1	1	26	26	26	24	22	23	9	13	12	24	22	23	9	13	12	24	22	23	9	13	12	64.3	64.3	64.3	44.552	412	412	6.88	5	3	9		13	87	75	78	17	15	0	323.31	By MS/MS
P07355;A6NMY6	P07355;A6NMY6	50;36	50;36	50;36	Annexin A2;Putative annexin A2-like protein	ANXA2;ANXA2P2	Annexin A2 OS=Homo sapiens OX=9606 GN=ANXA2 PE=1 SV=2;Putative annexin A2-like protein OS=Homo sapiens OX=9606 GN=ANXA2P2 PE=5 SV=2	2	50	50	50	48	42	37	28	33	23	48	42	37	28	33	23	48	42	37	28	33	23	88.5	88.5	88.5	38.604	339	339;339	6.4	57	26	28	21	34	168	315	106	67	42	0	323.31	By MS/MS
P07384	P07384	76	76	76	Calpain-1 catalytic subunit	CAPN1	Calpain-1 catalytic subunit OS=Homo sapiens OX=9606 GN=CAPN1 PE=1 SV=1	1	76	76	76	69	67	52	16	27	4	69	67	52	16	27	4	69	67	52	16	27	4	83.8	83.8	83.8	81.889	714	714	4.06	1	2	117	183	50	24	10	3		1	0	323.31	By MS/MS
P07437;A6NNZ2	P07437	39;9	9;0	8;0	Tubulin beta chain	TUBB	Tubulin beta chain OS=Homo sapiens OX=9606 GN=TUBB PE=1 SV=2	2	39	9	8	37	33	37	18	16	16	8	7	8	6	4	5	7	6	7	5	3	4	74.8	22.5	19.1	49.67	444	444;444	6.32	13	10	14	14	26	61	26	34	32	23	0	323.31	By MS/MS
P07476	P07476	13	13	13	Involucrin	IVL	Involucrin OS=Homo sapiens OX=9606 GN=IVL PE=1 SV=2	1	13	13	13	10	3	11	0	0	1	10	3	11	0	0	1	10	3	11	0	0	1	37.9	37.9	37.9	68.478	585	585	3.82		1	11	12	1	2	1				0	236.81	By MS/MS
P07602	P07602	23	23	23	Prosaposin;Saposin-A;Saposin-B-Val;Saposin-B;Saposin-C;Saposin-D	PSAP	Prosaposin OS=Homo sapiens OX=9606 GN=PSAP PE=1 SV=2	1	23	23	23	20	17	17	4	3	2	20	17	17	4	3	2	20	17	17	4	3	2	55.2	55.2	55.2	58.112	524	524	7.64			2	16	13	4		7	22	32	0	153.57	By MS/MS
P07686	P07686	15	15	15	Beta-hexosaminidase subunit beta;Beta-hexosaminidase subunit beta chain B;Beta-hexosaminidase subunit beta chain A	HEXB	Beta-hexosaminidase subunit beta OS=Homo sapiens OX=9606 GN=HEXB PE=1 SV=3	1	15	15	15	13	13	13	1	1	0	13	13	13	1	1	0	13	13	13	1	1	0	33.1	33.1	33.1	63.111	556	556	7.52				2	3	2	16	34	5	1	0	119.2	By MS/MS
P07711	P07711	2	2	2	Cathepsin L1;Cathepsin L1 heavy chain;Cathepsin L1 light chain	CTSL	Cathepsin L1 OS=Homo sapiens OX=9606 GN=CTSL PE=1 SV=2	1	2	2	2	2	2	1	0	0	0	2	2	1	0	0	0	2	2	1	0	0	0	10.5	10.5	10.5	37.564	333	333	7.2						1	3		1		0.0010867	2.9883	By MS/MS
P07737	P07737	15	15	9	Profilin-1	PFN1	Profilin-1 OS=Homo sapiens OX=9606 GN=PFN1 PE=1 SV=2	1	15	15	9	14	14	15	11	13	6	14	14	15	11	13	6	8	9	9	8	9	6	95	95	62.1	15.054	140	140	8.27	13	2	3	1			9	67	121	39	0	323.31	By MS/MS
P07738	P07738	5	5	5	Bisphosphoglycerate mutase	BPGM	Bisphosphoglycerate mutase OS=Homo sapiens OX=9606 GN=BPGM PE=1 SV=2	1	5	5	5	2	4	5	0	0	0	2	4	5	0	0	0	2	4	5	0	0	0	30.9	30.9	30.9	30.005	259	259	7.92							2	9	1		0	36.312	By MS/MS
P07741	P07741	13	13	13	Adenine phosphoribosyltransferase	APRT	Adenine phosphoribosyltransferase OS=Homo sapiens OX=9606 GN=APRT PE=1 SV=2	1	13	13	13	13	11	12	5	5	1	13	11	12	5	5	1	13	11	12	5	5	1	91.1	91.1	91.1	19.608	180	180	8.47	1						10	20	42	6	0	323.31	By MS/MS
P07814	P07814	168	168	168	Bifunctional glutamate/proline--tRNA ligase;Glutamate--tRNA ligase;Proline--tRNA ligase	EPRS	Bifunctional glutamate/proline--tRNA ligase OS=Homo sapiens OX=9606 GN=EPRS1 PE=1 SV=5	1	168	168	168	152	137	152	25	34	4	152	137	152	25	34	4	152	137	152	25	34	4	80.4	80.4	80.4	170.59	1512	1512	3.54	9	368	437	180	156	85	48	24	5	1	0	323.31	By MS/MS
P07858	P07858	13	13	13	Cathepsin B;Cathepsin B light chain;Cathepsin B heavy chain	CTSB	Cathepsin B OS=Homo sapiens OX=9606 GN=CTSB PE=1 SV=3	1	13	13	13	12	11	12	0	1	1	12	11	12	0	1	1	12	11	12	0	1	1	40.7	40.7	40.7	37.821	339	339	7.99			1			4	16	38	16	6	0	108.87	By MS/MS
P07900;Q14568;Q58FG0;Q58FG1	P07900	102;12;9;3	72;4;5;1	72;4;5;1	Heat shock protein HSP 90-alpha	HSP90AA1	Heat shock protein HSP 90-alpha OS=Homo sapiens OX=9606 GN=HSP90AA1 PE=1 SV=5	4	102	72	72	99	95	75	33	48	29	70	67	51	18	32	17	70	67	51	18	32	17	80.1	65.8	65.8	84.659	732	732;343;334;418	4.9	21	32	211	303	129	146	102	53	30	34	0	323.31	By MS/MS
P07902	P07902	9	9	9	Galactose-1-phosphate uridylyltransferase	GALT	Galactose-1-phosphate uridylyltransferase OS=Homo sapiens OX=9606 GN=GALT PE=1 SV=3	1	9	9	9	9	4	6	0	1	1	9	4	6	0	1	1	9	4	6	0	1	1	33.2	33.2	33.2	43.363	379	379	6.54						11	13				0	36.141	By MS/MS
P07910;O60812;B2RXH8;P0DMR1;B7ZW38	P07910	21;10;10;9;9	21;10;10;9;9	21;10;10;9;9	Heterogeneous nuclear ribonucleoproteins C1/C2	HNRNPC	Heterogeneous nuclear ribonucleoproteins C1/C2 OS=Homo sapiens OX=9606 GN=HNRNPC PE=1 SV=4	5	21	21	21	18	19	17	7	8	1	18	19	17	7	8	1	18	19	17	7	8	1	65.4	65.4	65.4	33.67	306	306;293;293;293;293	7.73	3		2	1	1	22	78	47	56	21	0	323.31	By MS/MS
P07919;A0A096LP55	P07919	4;1	4;1	4;1	Cytochrome b-c1 complex subunit 6, mitochondrial	UQCRH	Cytochrome b-c1 complex subunit 6, mitochondrial OS=Homo sapiens OX=9606 GN=UQCRH PE=1 SV=2	2	4	4	4	4	4	4	1	1	0	4	4	4	1	1	0	4	4	4	1	1	0	58.2	58.2	58.2	10.739	91	91;91	9.5									10	10	0	323.31	By MS/MS
P07942	P07942	28	28	28	Laminin subunit beta-1	LAMB1	Laminin subunit beta-1 OS=Homo sapiens OX=9606 GN=LAMB1 PE=1 SV=2	1	28	28	28	7	10	21	10	1	1	7	10	21	10	1	1	7	10	21	10	1	1	22	22	22	198.04	1786	1786	2.22	1	46	5	1				1			0	77.434	By MS/MS
P07947	P07947	10	3	3	Tyrosine-protein kinase Yes	YES1	Tyrosine-protein kinase Yes OS=Homo sapiens OX=9606 GN=YES1 PE=1 SV=3	1	10	3	3	8	5	7	2	3	0	2	0	1	0	0	0	2	0	1	0	0	0	24.3	12.5	12.5	60.801	543	543	5					3						0	27.637	By MS/MS
P07948;P08631	P07948	15;3	13;1	13;1	Tyrosine-protein kinase Lyn	LYN	Tyrosine-protein kinase Lyn OS=Homo sapiens OX=9606 GN=LYN PE=1 SV=3	2	15	13	13	13	9	9	3	2	0	11	7	7	1	0	0	11	7	7	1	0	0	34.4	33	33	58.573	512	512;526	5.44			1		12	14					0	59.747	By MS/MS
P07954	P07954	30	30	30	Fumarate hydratase, mitochondrial	FH	Fumarate hydratase, mitochondrial OS=Homo sapiens OX=9606 GN=FH PE=1 SV=3	1	30	30	30	27	24	26	11	14	8	27	24	26	11	14	8	27	24	26	11	14	8	69.8	69.8	69.8	54.636	510	510	5.88				1	45	138	13	3	1		0	323.31	By MS/MS
P08047	P08047	1	1	1	Transcription factor Sp1	SP1	Transcription factor Sp1 OS=Homo sapiens OX=9606 GN=SP1 PE=1 SV=3	1	1	1	1	1	1	0	0	0	0	1	1	0	0	0	0	1	1	0	0	0	0	3.6	3.6	3.6	80.692	785	785	4.5				1	1						0	11.423	By MS/MS
P08123	P08123	3	3	3	Collagen alpha-2(I) chain	COL1A2	Collagen alpha-2(I) chain OS=Homo sapiens OX=9606 GN=COL1A2 PE=1 SV=7	1	3	3	3	1	1	2	2	1	0	1	1	2	2	1	0	1	1	2	2	1	0	2.6	2.6	2.6	129.31	1366	1366	7.29						2	1	4			0	7.7901	By MS/MS
P08133	P08133	2	2	2	Annexin A6	ANXA6	Annexin A6 OS=Homo sapiens OX=9606 GN=ANXA6 PE=1 SV=3	1	2	2	2	1	1	2	0	0	0	1	1	2	0	0	0	1	1	2	0	0	0	5.2	5.2	5.2	75.872	673	673	6.14	1						6				0.00022671	3.9354	By MS/MS
P08134	P08134	15	15	6	Rho-related GTP-binding protein RhoC	RHOC	Rho-related GTP-binding protein RhoC OS=Homo sapiens OX=9606 GN=RHOC PE=1 SV=1	1	15	15	6	13	11	13	7	6	4	13	11	13	7	6	4	4	5	5	2	3	2	82.9	82.9	36.3	22.006	193	193	8.37							12	33	40	2	0	323.31	By MS/MS
P08174	P08174	7	7	7	Complement decay-accelerating factor	CD55	Complement decay-accelerating factor OS=Homo sapiens OX=9606 GN=CD55 PE=1 SV=4	1	7	7	7	6	0	0	0	1	0	6	0	0	0	1	0	6	0	0	0	1	0	30.7	30.7	30.7	41.4	381	381	4				7							0	17.581	By MS/MS
P08195	P08195	47	47	47	4F2 cell-surface antigen heavy chain	SLC3A2	4F2 cell-surface antigen heavy chain OS=Homo sapiens OX=9606 GN=SLC3A2 PE=1 SV=3	1	47	47	47	43	43	36	34	29	22	43	43	36	34	29	22	43	43	36	34	29	22	63.2	63.2	63.2	67.993	630	630	4.26		12	164	229	137	32	11	8	12	3	0	323.31	By MS/MS
P08236	P08236	10	10	10	Beta-glucuronidase	GUSB	Beta-glucuronidase OS=Homo sapiens OX=9606 GN=GUSB PE=1 SV=2	1	10	10	10	9	6	9	0	0	0	9	6	9	0	0	0	9	6	9	0	0	0	19.8	19.8	19.8	74.731	651	651	4.47			7	16	8				3		0	22.157	By MS/MS
P08237	P08237	31	26	26	ATP-dependent 6-phosphofructokinase, muscle type	PFKM	ATP-dependent 6-phosphofructokinase, muscle type OS=Homo sapiens OX=9606 GN=PFKM PE=1 SV=2	1	31	26	26	28	27	22	2	0	1	23	22	18	1	0	0	23	22	18	1	0	0	49.6	44.4	44.4	85.182	780	780	3.98			27	47	3	3	4	1			0	323.31	By MS/MS
P08238;Q58FF7;Q58FF6	P08238	113;41;8	113;41;8	73;22;2	Heat shock protein HSP 90-beta	HSP90AB1	Heat shock protein HSP 90-beta OS=Homo sapiens OX=9606 GN=HSP90AB1 PE=1 SV=4	3	113	113	73	111	109	86	40	52	33	111	109	86	40	52	33	72	71	53	20	28	17	90.7	90.7	76.1	83.263	724	724;597;505	5.16	73	135	431	659	399	355	280	192	149	113	0	323.31	By MS/MS
P08240	P08240	15	15	15	Signal recognition particle receptor subunit alpha	SRPR	Signal recognition particle receptor subunit alpha OS=Homo sapiens OX=9606 GN=SRPRA PE=1 SV=2	1	15	15	15	14	7	11	0	0	0	14	7	11	0	0	0	14	7	11	0	0	0	32.8	32.8	32.8	69.81	638	638	5.53				13	10	7	10	3			0	51.76	By MS/MS
P08243	P08243	48	48	48	Asparagine synthetase [glutamine-hydrolyzing]	ASNS	Asparagine synthetase [glutamine-hydrolyzing] OS=Homo sapiens OX=9606 GN=ASNS PE=1 SV=4	1	48	48	48	44	40	41	10	21	5	44	40	41	10	21	5	44	40	41	10	21	5	74.5	74.5	74.5	64.369	561	561	5.4	1			44	178	107	16	8	5	2	0	323.31	By MS/MS
P08397	P08397	13	13	13	Porphobilinogen deaminase	HMBS	Porphobilinogen deaminase OS=Homo sapiens OX=9606 GN=HMBS PE=1 SV=2	1	13	13	13	8	10	7	0	0	0	8	10	7	0	0	0	8	10	7	0	0	0	47.9	47.9	47.9	39.33	361	361	6.68						9	19				0	30.005	By MS/MS
P08476	P08476	1	1	1	Inhibin beta A chain	INHBA	Inhibin beta A chain OS=Homo sapiens OX=9606 GN=INHBA PE=1 SV=2	1	1	1	1	1	0	0	0	0	0	1	0	0	0	0	0	1	0	0	0	0	0	6.1	6.1	6.1	47.442	426	426	4				1							0.0085609	1.9213	By MS/MS
P08559;P29803	P08559	30;6	30;6	30;6	Pyruvate dehydrogenase E1 component subunit alpha, somatic form, mitochondrial	PDHA1	Pyruvate dehydrogenase E1 component subunit alpha, somatic form, mitochondrial OS=Homo sapiens OX=9606 GN=PDHA1 PE=1 SV=3	2	30	30	30	28	23	23	1	1	1	28	23	23	1	1	1	28	23	23	1	1	1	64.9	64.9	64.9	43.295	390	390;388	6.89						37	61	13	4	1	0	323.31	By MS/MS
P08572	P08572	3	3	3	Collagen alpha-2(IV) chain;Canstatin	COL4A2	Collagen alpha-2(IV) chain OS=Homo sapiens OX=9606 GN=COL4A2 PE=1 SV=4	1	3	3	3	2	1	1	2	2	1	2	1	1	2	2	1	2	1	1	2	2	1	2	2	2	167.55	1712	1712	2.85		5	5	3							0	6.9099	By MS/MS
P08574	P08574	16	16	16	Cytochrome c1, heme protein, mitochondrial	CYC1	Cytochrome c1, heme protein, mitochondrial OS=Homo sapiens OX=9606 GN=CYC1 PE=1 SV=3	1	16	16	16	12	15	14	1	5	3	12	15	14	1	5	3	12	15	14	1	5	3	58.5	58.5	58.5	35.422	325	325	7.59	3	2	1	1	1	1	33	61	22	3	0	323.31	By MS/MS
P08579	P08579	11	8	8	U2 small nuclear ribonucleoprotein B	SNRPB2	U2 small nuclear ribonucleoprotein B OS=Homo sapiens OX=9606 GN=SNRPB2 PE=1 SV=1	1	11	8	8	9	9	9	0	0	0	6	6	7	0	0	0	6	6	7	0	0	0	40	32.4	32.4	25.486	225	225	8.05						1	11	31	8	4	0	171.84	By MS/MS
P08582	P08582	10	10	10	Melanotransferrin	MFI2	Melanotransferrin OS=Homo sapiens OX=9606 GN=MELTF PE=1 SV=2	1	10	10	10	5	5	6	1	0	0	5	5	6	1	0	0	5	5	6	1	0	0	19.1	19.1	19.1	80.214	738	738	3.57		1	7	13							0	26.442	By MS/MS
P08590	P08590	8	8	5	Myosin light chain 3	MYL3	Myosin light chain 3 OS=Homo sapiens OX=9606 GN=MYL3 PE=1 SV=3	1	8	8	5	4	6	5	5	6	4	4	6	5	5	6	4	2	4	3	4	4	3	46.2	46.2	32.3	21.932	195	195	5.21	14	15	7	7	4	5	4	8	12	11	0	323.31	By MS/MS
P08621	P08621	29	29	29	U1 small nuclear ribonucleoprotein 70 kDa	SNRNP70	U1 small nuclear ribonucleoprotein 70 kDa OS=Homo sapiens OX=9606 GN=SNRNP70 PE=1 SV=2	1	29	29	29	26	19	19	3	10	0	26	19	19	3	10	0	26	19	19	3	10	0	42.1	42.1	42.1	51.556	437	437	6.86				1	3	54	66	35	3		0	204.44	By MS/MS
P08648	P08648	19	19	19	Integrin alpha-5;Integrin alpha-5 heavy chain;Integrin alpha-5 light chain	ITGA5	Integrin alpha-5 OS=Homo sapiens OX=9606 GN=ITGA5 PE=1 SV=2	1	19	19	19	17	10	14	8	7	0	17	10	14	8	7	0	17	10	14	8	7	0	23.1	23.1	23.1	114.54	1049	1049	3.65		20	27	4	1			6	4		0	86.411	By MS/MS
P08670	P08670	9	7	5	Vimentin	VIM	Vimentin OS=Homo sapiens OX=9606 GN=VIM PE=1 SV=4	1	9	7	5	6	5	4	8	7	7	5	3	4	7	6	6	4	2	3	5	5	4	18.2	15	10.7	53.651	466	466	4.6	19	14	10	9	6	3	2	6	14	6	0	22.559	By MS/MS
P08708	P08708	12	12	12	40S ribosomal protein S17	RPS17	40S ribosomal protein S17 OS=Homo sapiens OX=9606 GN=RPS17 PE=1 SV=2	1	12	12	12	12	12	11	1	8	3	12	12	11	1	8	3	12	12	11	1	8	3	60	60	60	15.55	135	135	8.62								46	62	4	0	323.31	By MS/MS
P08754;P11488;P19087;A8MTJ3	P08754	17;2;2;2	11;0;0;0	11;0;0;0	Guanine nucleotide-binding protein G(k) subunit alpha	GNAI3	Guanine nucleotide-binding protein G(i) subunit alpha OS=Homo sapiens OX=9606 GN=GNAI3 PE=1 SV=3	4	17	11	11	15	15	15	10	9	3	9	10	10	6	6	2	9	10	10	6	6	2	57.1	39.3	39.3	40.532	354	354;350;354;354	6.87					4	19	46	10	3		0	323.31	By MS/MS
P08758	P08758	31	31	31	Annexin A5	ANXA5	Annexin A5 OS=Homo sapiens OX=9606 GN=ANXA5 PE=1 SV=2	1	31	31	31	24	28	27	19	27	17	24	28	27	19	27	17	24	28	27	19	27	17	85.6	85.6	85.6	35.936	320	320	7.25	2	1			3	72	101	103	25	7	0	323.31	By MS/MS
P08842	P08842	1	1	1	Steryl-sulfatase	STS	Steryl-sulfatase OS=Homo sapiens OX=9606 GN=STS PE=1 SV=2	1	1	1	1	0	0	1	0	0	0	0	0	1	0	0	0	0	0	1	0	0	0	4.8	4.8	4.8	65.492	583	583	5					1						0	10.492
P08861;P09093	P08861;P09093	2;1	2;1	2;1	Chymotrypsin-like elastase family member 3B;Chymotrypsin-like elastase family member 3A	CELA3B;CELA3A	Chymotrypsin-like elastase family member 3B OS=Homo sapiens OX=9606 GN=CELA3B PE=1 SV=3;Chymotrypsin-like elastase family member 3A OS=Homo sapiens OX=9606 GN=CELA3A PE=1 SV=3	2	2	2	2	0	0	0	2	0	0	0	0	0	2	0	0	0	0	0	2	0	0	11.9	11.9	11.9	29.263	270	270;270	7							2				0	15.602
P08865	P08865	23	23	23	40S ribosomal protein SA	RPSA	40S ribosomal protein SA OS=Homo sapiens OX=9606 GN=RPSA PE=1 SV=4	1	23	23	23	19	18	18	11	12	8	19	18	18	11	12	8	19	18	18	11	12	8	65.4	65.4	65.4	32.854	295	295	7.27	5	2	1	1		41	119	55	34	13	0	323.31	By MS/MS
P09001	P09001	7	7	7	39S ribosomal protein L3, mitochondrial	MRPL3	39S ribosomal protein L3, mitochondrial OS=Homo sapiens OX=9606 GN=MRPL3 PE=1 SV=1	1	7	7	7	3	7	5	0	0	0	3	7	5	0	0	0	3	7	5	0	0	0	36.8	36.8	36.8	38.632	348	348	7.12				1			12	3	1		0	14.44	By MS/MS
P09012	P09012	13	13	10	U1 small nuclear ribonucleoprotein A	SNRPA	U1 small nuclear ribonucleoprotein A OS=Homo sapiens OX=9606 GN=SNRPA PE=1 SV=3	1	13	13	10	13	12	11	3	4	1	13	12	11	3	4	1	10	9	9	3	4	1	49.3	49.3	46.1	31.279	282	282	8.21	1						35	34	34	17	0	230.8	By MS/MS
P09104	P09104	24	20	19	Gamma-enolase	ENO2	Gamma-enolase OS=Homo sapiens OX=9606 GN=ENO2 PE=1 SV=3	1	24	20	19	21	15	19	7	8	2	18	11	15	5	6	0	17	11	15	5	6	0	69.6	60.6	58.8	47.268	434	434	5.66	2	1	1		12	53	4				0	323.31	By MS/MS
P09110	P09110	16	16	16	3-ketoacyl-CoA thiolase, peroxisomal	ACAA1	3-ketoacyl-CoA thiolase, peroxisomal OS=Homo sapiens OX=9606 GN=ACAA1 PE=1 SV=2	1	16	16	16	14	12	15	0	1	0	14	12	15	0	1	0	14	12	15	0	1	0	55	55	55	44.292	424	424	7.04					1	15	29	5	7		0	323.31	By MS/MS
P09132	P09132	8	8	8	Signal recognition particle 19 kDa protein	SRP19	Signal recognition particle 19 kDa protein OS=Homo sapiens OX=9606 GN=SRP19 PE=1 SV=3	1	8	8	8	7	5	6	0	1	0	7	5	6	0	1	0	7	5	6	0	1	0	58.3	58.3	58.3	16.156	144	144	8.57								9	12		0	86.176	By MS/MS
P09211	P09211	17	17	17	Glutathione S-transferase P	GSTP1	Glutathione S-transferase P OS=Homo sapiens OX=9606 GN=GSTP1 PE=1 SV=2	1	17	17	17	17	16	17	13	15	11	17	16	17	13	15	11	17	16	17	13	15	11	71.9	71.9	71.9	23.356	210	210	7.72	13	5			8	8	74	102	89	28	0	323.31	By MS/MS
P09234	P09234	3	3	3	U1 small nuclear ribonucleoprotein C	SNRPC	U1 small nuclear ribonucleoprotein C OS=Homo sapiens OX=9606 GN=SNRPC PE=1 SV=1	1	3	3	3	3	3	2	0	0	0	3	3	2	0	0	0	3	3	2	0	0	0	24.5	24.5	24.5	17.394	159	159	8.62								3	5		0	17.949	By MS/MS
P09382	P09382	9	9	9	Galectin-1	LGALS1	Galectin-1 OS=Homo sapiens OX=9606 GN=LGALS1 PE=1 SV=2	1	9	9	9	9	8	9	6	5	1	9	8	9	6	5	1	9	8	9	6	5	1	91.1	91.1	91.1	14.716	135	135	9.04							1	17	31	22	0	323.31	By MS/MS
P09417	P09417	7	7	7	Dihydropteridine reductase	QDPR	Dihydropteridine reductase OS=Homo sapiens OX=9606 GN=QDPR PE=1 SV=2	1	7	7	7	5	6	7	0	0	0	5	6	7	0	0	0	5	6	7	0	0	0	49.6	49.6	49.6	25.789	244	244	7.72							5	13			0	23.4	By MS/MS
P09429;B2RPK0;P23497	P09429;B2RPK0	25;13;4	25;13;4	19;9;4	High mobility group protein B1;Putative high mobility group protein B1-like 1	HMGB1;HMGB1P1	High mobility group protein B1 OS=Homo sapiens OX=9606 GN=HMGB1 PE=1 SV=3;Putative high mobility group protein B1-like 1 OS=Homo sapiens OX=9606 GN=HMGB1P1 PE=5 SV=1	3	25	25	19	25	19	23	1	7	2	25	19	23	1	7	2	19	17	18	1	6	2	73.5	73.5	60	24.893	215	215;211;879	7.91	2	1			1	2	63	118	47	11	0	323.31	By MS/MS
P09455	P09455	16	16	16	Retinol-binding protein 1	RBP1	Retinol-binding protein 1 OS=Homo sapiens OX=9606 GN=RBP1 PE=1 SV=2	1	16	16	16	16	16	15	12	11	3	16	16	15	12	11	3	16	16	15	12	11	3	80	80	80	15.85	135	135	8.92								64	94	47	0	323.31	By MS/MS
P09467	P09467	1	1	1	Fructose-1,6-bisphosphatase 1	FBP1	Fructose-1,6-bisphosphatase 1 OS=Homo sapiens OX=9606 GN=FBP1 PE=1 SV=5	1	1	1	1	0	0	1	0	0	0	0	0	1	0	0	0	0	0	1	0	0	0	4.7	4.7	4.7	36.842	338	338	7							1				0.0043605	2.1703
P09471	P09471	7	5	5	Guanine nucleotide-binding protein G(o) subunit alpha	GNAO1	Guanine nucleotide-binding protein G(o) subunit alpha OS=Homo sapiens OX=9606 GN=GNAO1 PE=1 SV=4	1	7	5	5	3	6	6	2	2	1	1	4	4	0	0	0	1	4	4	0	0	0	27.1	20.6	20.6	40.05	354	354	7							9				0	5.0857	By MS/MS
P09488;Q03013;P46439;P21266	P09488;Q03013	20;10;8;1	20;10;8;1	14;5;7;1	Glutathione S-transferase Mu 1;Glutathione S-transferase Mu 4	GSTM1;GSTM4	Glutathione S-transferase Mu 1 OS=Homo sapiens OX=9606 GN=GSTM1 PE=1 SV=3;Glutathione S-transferase Mu 4 OS=Homo sapiens OX=9606 GN=GSTM4 PE=1 SV=3	4	20	20	14	20	13	16	2	5	0	20	13	16	2	5	0	14	8	12	2	4	0	87.6	87.6	69.7	25.712	218	218;218;218;225	8.15							16	53	29	1	0	89.836	By MS/MS
P09493	P09493	25	10	10	Tropomyosin alpha-1 chain	TPM1	Tropomyosin alpha-1 chain OS=Homo sapiens OX=9606 GN=TPM1 PE=1 SV=2	1	25	10	10	23	18	15	6	8	5	9	5	2	1	2	1	9	5	2	1	2	1	56.7	26.4	26.4	32.708	284	284	6.67	3		3	1	1	2	14	5	1	6	0	153.02	By MS/MS
P09496	P09496	7	7	7	Clathrin light chain A	CLTA	Clathrin light chain A OS=Homo sapiens OX=9606 GN=CLTA PE=1 SV=1	1	7	7	7	7	6	7	1	1	0	7	6	7	1	1	0	7	6	7	1	1	0	18.1	18.1	18.1	27.076	248	248	8.74								11	21	2	0	35.548	By MS/MS
P09497	P09497	6	6	6	Clathrin light chain B	CLTB	Clathrin light chain B OS=Homo sapiens OX=9606 GN=CLTB PE=1 SV=1	1	6	6	6	3	4	5	2	2	1	3	4	5	2	2	1	3	4	5	2	2	1	23.6	23.6	23.6	25.19	229	229	7.86							4	17	1		0	12.608	By MS/MS
P09525	P09525	32	32	32	Annexin A4	ANXA4	Annexin A4 OS=Homo sapiens OX=9606 GN=ANXA4 PE=1 SV=4	1	32	32	32	28	29	19	13	17	8	28	29	19	13	17	8	28	29	19	13	17	8	76.8	76.8	76.8	35.882	319	319	7.13						41	107	61	4		0	323.31	By MS/MS
P09543	P09543	19	19	19	2,3-cyclic-nucleotide 3-phosphodiesterase	CNP	2,3-cyclic-nucleotide 3-phosphodiesterase OS=Homo sapiens OX=9606 GN=CNP PE=1 SV=2	1	19	19	19	15	13	12	6	3	0	15	13	12	6	3	0	15	13	12	6	3	0	46.8	46.8	46.8	47.578	421	421	6.47					1	41	29	2	1		0	94.694	By MS/MS
P09601	P09601	5	5	5	Heme oxygenase 1	HMOX1	Heme oxygenase 1 OS=Homo sapiens OX=9606 GN=HMOX1 PE=1 SV=1	1	5	5	5	1	4	3	0	0	0	1	4	3	0	0	0	1	4	3	0	0	0	23.6	23.6	23.6	32.818	288	288	7.2	1						1	8			0	8.2492	By MS/MS
P09622	P09622	36	36	36	Dihydrolipoyl dehydrogenase, mitochondrial	DLD	Dihydrolipoyl dehydrogenase, mitochondrial OS=Homo sapiens OX=9606 GN=DLD PE=1 SV=2	1	36	36	36	33	20	29	9	14	6	33	20	29	9	14	6	33	20	29	9	14	6	61.9	61.9	61.9	54.177	509	509	5.5		1	1	7	87	100	3	1	1		0	323.31	By MS/MS
P09651;Q32P51	P09651;Q32P51	32;19	31;18	31;18	Heterogeneous nuclear ribonucleoprotein A1;Heterogeneous nuclear ribonucleoprotein A1, N-terminally processed;Heterogeneous nuclear ribonucleoprotein A1-like 2	HNRNPA1;HNRNPA1L2	Heterogeneous nuclear ribonucleoprotein A1 OS=Homo sapiens OX=9606 GN=HNRNPA1 PE=1 SV=5;Heterogeneous nuclear ribonucleoprotein A1-like 2 OS=Homo sapiens OX=9606 GN=HNRNPA1L2 PE=2 SV=2	2	32	31	31	30	26	30	17	18	5	29	25	29	16	17	4	29	25	29	16	17	4	62.1	62.1	62.1	38.746	372	372;320	7.7	15	4	4	4	8	31	194	172	125	66	0	323.31	By MS/MS
P09661	P09661	24	24	24	U2 small nuclear ribonucleoprotein A	SNRPA1	U2 small nuclear ribonucleoprotein A OS=Homo sapiens OX=9606 GN=SNRPA1 PE=1 SV=2	1	24	24	24	24	20	23	1	3	0	24	20	23	1	3	0	24	20	23	1	3	0	70.6	70.6	70.6	28.415	255	255	8							28	63	26	1	0	323.31	By MS/MS
P09668	P09668	11	11	11	Pro-cathepsin H;Cathepsin H mini chain;Cathepsin H;Cathepsin H heavy chain;Cathepsin H light chain	CTSH	Pro-cathepsin H OS=Homo sapiens OX=9606 GN=CTSH PE=1 SV=4	1	11	11	11	9	10	9	1	1	0	9	10	9	1	1	0	9	10	9	1	1	0	42.1	42.1	42.1	37.393	335	335	7.71						1	16	27	4		0	244.26	By MS/MS
P09669	P09669	9	9	9	Cytochrome c oxidase subunit 6C	COX6C	Cytochrome c oxidase subunit 6C OS=Homo sapiens OX=9606 GN=COX6C PE=1 SV=2	1	9	9	9	7	8	9	2	3	0	7	8	9	2	3	0	7	8	9	2	3	0	52	52	52	8.7813	75	75	9.66									23	45	0	56.064	By MS/MS
P09758	P09758	20	20	20	Tumor-associated calcium signal transducer 2	TACSTD2	Tumor-associated calcium signal transducer 2 OS=Homo sapiens OX=9606 GN=TACSTD2 PE=1 SV=3	1	20	20	20	16	15	14	12	12	8	16	15	14	12	12	8	16	15	14	12	12	8	51.7	51.7	51.7	35.709	323	323	6.23			1	5	51	79	42	11	13	2	0	323.31	By MS/MS
P09874	P09874	63	63	63	Poly [ADP-ribose] polymerase 1	PARP1	Poly [ADP-ribose] polymerase 1 OS=Homo sapiens OX=9606 GN=PARP1 PE=1 SV=4	1	63	63	63	56	55	52	8	20	1	56	55	52	8	20	1	56	55	52	8	20	1	67.3	67.3	67.3	113.08	1014	1014	5.29	1	1	62	102	50	68	55	38	9	4	0	323.31	By MS/MS
P09884	P09884	7	7	7	DNA polymerase alpha catalytic subunit	POLA1	DNA polymerase alpha catalytic subunit OS=Homo sapiens OX=9606 GN=POLA1 PE=1 SV=2	1	7	7	7	4	4	7	0	0	0	4	4	7	0	0	0	4	4	7	0	0	0	7.1	7.1	7.1	165.91	1462	1462	2.93		4	8	3							0	17.852	By MS/MS
P09913	P09913	16	16	16	Interferon-induced protein with tetratricopeptide repeats 2	IFIT2	Interferon-induced protein with tetratricopeptide repeats 2 OS=Homo sapiens OX=9606 GN=IFIT2 PE=1 SV=1	1	16	16	16	15	6	4	0	0	0	15	6	4	0	0	0	15	6	4	0	0	0	37.9	37.9	37.9	54.632	472	472	5.44					15	12					0	58.366	By MS/MS
P09914	P09914	20	20	20	Interferon-induced protein with tetratricopeptide repeats 1	IFIT1	Interferon-induced protein with tetratricopeptide repeats 1 OS=Homo sapiens OX=9606 GN=IFIT1 PE=1 SV=2	1	20	20	20	18	10	10	0	0	0	18	10	10	0	0	0	18	10	10	0	0	0	49.6	49.6	49.6	55.36	478	478	5.52					20	22					0	109.9	By MS/MS
P09960	P09960	54	54	54	Leukotriene A-4 hydrolase	LTA4H	Leukotriene A-4 hydrolase OS=Homo sapiens OX=9606 GN=LTA4H PE=1 SV=2	1	54	54	54	45	45	44	18	24	6	45	45	44	18	24	6	45	45	44	18	24	6	73.3	73.3	73.3	69.284	611	611	4.78		1	2	111	152	14	9	6	1		0	323.31	By MS/MS
P09972	P09972	34	28	28	Fructose-bisphosphate aldolase C	ALDOC	Fructose-bisphosphate aldolase C OS=Homo sapiens OX=9606 GN=ALDOC PE=1 SV=2	1	34	28	28	29	21	25	9	13	6	23	17	22	7	10	5	23	17	22	7	10	5	81	65.9	65.9	39.455	364	364	6.31	2	1		2	14	51	65	5			0	323.31	By MS/MS
P0C091	P0C091	1	1	1	FRAS1-related extracellular matrix protein 3	FREM3	FRAS1-related extracellular matrix protein 3 OS=Homo sapiens OX=9606 GN=FREM3 PE=3 SV=2	1	1	1	1	1	0	1	1	1	1	1	0	1	1	1	1	1	0	1	1	1	1	0.7	0.7	0.7	238.18	2139	2139	9.8									1	4	1	-2	By MS/MS
P0C0L4;P0C0L5	P0C0L4;P0C0L5	10;9	1;1	1;1	Complement C4-A;Complement C4 beta chain;Complement C4-A alpha chain;C4a anaphylatoxin;C4b-A;C4d-A;Complement C4 gamma chain;Complement C4-B;Complement C4 beta chain;Complement C4-B alpha chain;C4a anaphylatoxin;C4b-B;C4d-B;Complement C4 gamma chain	C4A;C4B	Complement C4-A OS=Homo sapiens OX=9606 GN=C4A PE=1 SV=2;Complement C4-B OS=Homo sapiens OX=9606 GN=C4B PE=1 SV=2	2	10	1	1	6	7	10	8	4	2	1	1	1	1	0	0	1	1	1	1	0	0	5.7	1.3	1.3	192.78	1744	1744;1744	7.8							1	4			0.00022381	3.6079	By matching
Q71UI9;P0C0S5	Q71UI9;P0C0S5	7;7	5;5	5;5	Histone H2A.V;Histone H2A.Z	H2AFV;H2AFZ	Histone H2A.V OS=Homo sapiens OX=9606 GN=H2AZ2 PE=1 SV=3;Histone H2A.Z OS=Homo sapiens OX=9606 GN=H2AZ1 PE=1 SV=2	2	7	5	5	6	6	6	6	7	4	4	4	4	4	5	2	4	4	4	4	5	2	56.2	49.2	49.2	13.509	128	128;128	7.45	7	4	2	3	3	4	9	17	26	21	0	323.31	By MS/MS
Q96KK5;P20671;P0C0S8;Q99878;Q9BTM1	Q96KK5;P20671;P0C0S8;Q99878;Q9BTM1	13;13;13;12;10	13;13;13;12;10	0;0;0;0;0	Histone H2A type 1-H;Histone H2A type 1-D;Histone H2A type 1;Histone H2A type 1-J;Histone H2A.J	HIST1H2AH;HIST1H2AD;HIST1H2AG;HIST1H2AJ;H2AFJ	Histone H2A type 1-H OS=Homo sapiens OX=9606 GN=H2AC12 PE=1 SV=3;Histone H2A type 1-D OS=Homo sapiens OX=9606 GN=H2AC7 PE=1 SV=2;Histone H2A type 1 OS=Homo sapiens OX=9606 GN=H2AC11 PE=1 SV=2;Histone H2A type 1-J OS=Homo sapiens OX=9606 GN=H2AC14 PE=1 SV=3	5	13	13	0	9	12	8	9	11	8	9	12	8	9	11	8	0	0	0	0	0	0	71.1	71.1	0	13.906	128	128;130;130;128;129	6.42	27	21	19	23	22	27	31	45	53	49	0	323.31	By MS/MS
P0C869	P0C869	1	1	1	Cytosolic phospholipase A2 beta	PLA2G4B	Cytosolic phospholipase A2 beta OS=Homo sapiens OX=9606 GN=PLA2G4B PE=1 SV=2	1	1	1	1	0	1	0	0	0	0	0	1	0	0	0	0	0	1	0	0	0	0	2.9	2.9	2.9	87.977	781	781	1	1										0	5.0124
P0CG30;P0CG29	P0CG30;P0CG29	4;4	4;4	4;4	Glutathione S-transferase theta-2B;Glutathione S-transferase theta-2	GSTT2B;GSTT2	Glutathione S-transferase theta-2B OS=Homo sapiens OX=9606 GN=GSTT2B PE=1 SV=1;Glutathione S-transferase theta-2 OS=Homo sapiens OX=9606 GN=GSTT2 PE=1 SV=1	2	4	4	4	4	1	3	0	0	0	4	1	3	0	0	0	4	1	3	0	0	0	17.2	17.2	17.2	27.507	244	244;244	8.18							1	7	3		0	6.0502	By MS/MS
P0DI82;P0DI81	P0DI82;P0DI81	3;3	3;3	3;3	Trafficking protein particle complex subunit 2B;Trafficking protein particle complex subunit 2	TRAPPC2B;TRAPPC2	Trafficking protein particle complex subunit 2B OS=Homo sapiens OX=9606 GN=TRAPPC2B PE=1 SV=1;Trafficking protein particle complex subunit 2 OS=Homo sapiens OX=9606 GN=TRAPPC2 PE=1 SV=1	2	3	3	3	3	0	0	0	0	0	3	0	0	0	0	0	3	0	0	0	0	0	24.3	24.3	24.3	16.445	140	140;140	9									4		0.00023337	4.5951	By MS/MS
P0DMN0;P0DMM9	P0DMN0;P0DMM9	8;8	8;8	4;4	Sulfotransferase 1A4;Sulfotransferase 1A3	SULT1A4;SULT1A3	Sulfotransferase 1A4 OS=Homo sapiens OX=9606 GN=SULT1A4 PE=1 SV=1;Sulfotransferase 1A3 OS=Homo sapiens OX=9606 GN=SULT1A3 PE=1 SV=1	2	8	8	4	7	5	6	0	0	0	7	5	6	0	0	0	3	3	3	0	0	0	49.5	49.5	28.5	34.196	295	295;295	7.28						1	16	8			0	48.981	By MS/MS
P0DMV9;P0DMV8	P0DMV9;P0DMV8	58;58	53;53	36;36	Heat shock 70 kDa protein 1B;Heat shock 70 kDa protein 1A	HSPA1B;HSPA1A	Heat shock 70 kDa protein 1B OS=Homo sapiens OX=9606 GN=HSPA1B PE=1 SV=1;Heat shock 70 kDa protein 1A OS=Homo sapiens OX=9606 GN=HSPA1A PE=1 SV=1	2	58	53	36	55	56	56	35	36	24	50	51	51	30	32	21	33	35	34	18	19	9	83.2	80	54.8	70.051	641	641;641	5.26	37	43	86	263	329	133	123	81	45	43	0	323.31	By MS/MS
P0DN76;Q01081;Q8WU68	P0DN76;Q01081	11;11;5	11;11;5	11;11;5	Splicing factor U2AF 35 kDa subunit	U2AF1	Splicing factor U2AF 35 kDa subunit-like protein OS=Homo sapiens OX=9606 GN=U2AF1L5 PE=1 SV=1;Splicing factor U2AF 35 kDa subunit OS=Homo sapiens OX=9606 GN=U2AF1 PE=1 SV=3	3	11	11	11	11	11	11	0	0	0	11	11	11	0	0	0	11	11	11	0	0	0	55.8	55.8	55.8	27.872	240	240;240;220	7.83							16	32	5	1	0	243.8	By MS/MS
P0DN79;P35520	P0DN79;P35520	14;14	14;14	14;14	Cystathionine beta-synthase	CBS	Cystathionine beta-synthase-like protein OS=Homo sapiens OX=9606 GN=CBSL PE=1 SV=1;Cystathionine beta-synthase OS=Homo sapiens OX=9606 GN=CBS PE=1 SV=2	2	14	14	14	13	9	11	1	3	0	13	9	11	1	3	0	13	9	11	1	3	0	45.6	45.6	45.6	60.586	551	551;551	4.79				15	34	4					0	238.52	By MS/MS
P0DP25;P0DP24;P0DP23	P0DP25;P0DP24;P0DP23	8;8;8	7;7;7	7;7;7			Calmodulin-3 OS=Homo sapiens OX=9606 GN=CALM3 PE=1 SV=1;Calmodulin-2 OS=Homo sapiens OX=9606 GN=CALM2 PE=1 SV=1;Calmodulin-1 OS=Homo sapiens OX=9606 GN=CALM1 PE=1 SV=1	3	8	7	7	8	7	7	4	3	2	7	6	6	3	3	2	7	6	6	3	3	2	70.5	65.8	65.8	16.837	149	149;149;149	8.22	2	2		1		1	3	16	20	14	0	323.31	By MS/MS
P0DPA2	P0DPA2	2	2	2			V-set and immunoglobulin domain-containing protein 8 OS=Homo sapiens OX=9606 GN=VSIG8 PE=2 SV=1	1	2	2	2	0	0	0	1	1	0	0	0	0	1	1	0	0	0	0	1	1	0	6.8	6.8	6.8	43.89	414	414	7.5						1			1		0.0017138	2.7067
P0DPB6;P0DPB5	P0DPB6	6;1	6;1	6;1			DNA-directed RNA polymerases I and III subunit RPAC2 OS=Homo sapiens OX=9606 GN=POLR1D PE=1 SV=1	2	6	6	6	6	3	3	0	0	0	6	3	3	0	0	0	6	3	3	0	0	0	53.4	53.4	53.4	15.237	133	133;122	9.35									11	6	0	51.696	By MS/MS
P0DPD7;P0DPD8	P0DPD7	3;1	3;1	3;1			EEF1A lysine methyltransferase 4 OS=Homo sapiens OX=9606 GN=EEF1AKMT4 PE=1 SV=1	2	3	3	3	1	3	0	0	0	0	1	3	0	0	0	0	1	3	0	0	0	0	22.4	22.4	22.4	28.306	255	255;883	7.75							1	3			0	32.877	By MS/MS
P10109	P10109	3	3	3	Adrenodoxin, mitochondrial	FDX1	Adrenodoxin, mitochondrial OS=Homo sapiens OX=9606 GN=FDX1 PE=1 SV=1	1	3	3	3	3	1	2	0	0	0	3	1	2	0	0	0	3	1	2	0	0	0	17.4	17.4	17.4	19.393	184	184	9.5									3	3	0	5.1926	By MS/MS
P10155	P10155	29	29	29	60 kDa SS-A/Ro ribonucleoprotein	TROVE2	60 kDa SS-A/Ro ribonucleoprotein OS=Homo sapiens OX=9606 GN=RO60 PE=1 SV=2	1	29	29	29	27	15	21	1	3	0	27	15	21	1	3	0	27	15	21	1	3	0	62.6	62.6	62.6	60.67	538	538	5.57				1	36	42	1	1			0	323.31	By MS/MS
P10243	P10243	1	1	1	Myb-related protein A	MYBL1	Myb-related protein A OS=Homo sapiens OX=9606 GN=MYBL1 PE=1 SV=2	1	1	1	1	0	0	1	0	0	0	0	0	1	0	0	0	0	0	1	0	0	0	1.7	1.7	1.7	85.886	752	752	4				1							1	-2
P10253	P10253	28	28	28	Lysosomal alpha-glucosidase;76 kDa lysosomal alpha-glucosidase;70 kDa lysosomal alpha-glucosidase	GAA	Lysosomal alpha-glucosidase OS=Homo sapiens OX=9606 GN=GAA PE=1 SV=4	1	28	28	28	22	23	24	3	2	1	22	23	24	3	2	1	22	23	24	3	2	1	33.2	33.2	33.2	105.32	952	952	4.82			36	52	26			11	15	1	0	277.81	By MS/MS
P10301	P10301	7	5	5	Ras-related protein R-Ras	RRAS	Ras-related protein R-Ras OS=Homo sapiens OX=9606 GN=RRAS PE=1 SV=1	1	7	5	5	7	4	6	5	4	0	5	2	4	3	2	0	5	2	4	3	2	0	38.1	25.7	25.7	23.48	218	218	7.79							8	7	4		0	9.2185	By MS/MS
P10321	P10321	19	10	10	HLA class I histocompatibility antigen, Cw-7 alpha chain	HLA-C	HLA class I histocompatibility antigen, C alpha chain OS=Homo sapiens OX=9606 GN=HLA-C PE=1 SV=3	1	19	10	10	17	14	16	7	7	5	9	7	9	1	0	0	9	7	9	1	0	0	54.6	30.3	30.3	40.648	366	366	6.54					2	16	19	2			0	133.59	By MS/MS
P10412;P22492	P10412	15;4	2;0	2;0	Histone H1.4	HIST1H1E	Histone H1.4 OS=Homo sapiens OX=9606 GN=H1-4 PE=1 SV=2	2	15	2	2	14	10	10	5	8	3	2	2	1	0	1	0	2	2	1	0	1	0	39.7	9.6	9.6	21.865	219	219;207	8							4	2	2	1	0	18.364	By MS/MS
P10515	P10515	22	22	22	Dihydrolipoyllysine-residue acetyltransferase component of pyruvate dehydrogenase complex, mitochondrial	DLAT	Dihydrolipoyllysine-residue acetyltransferase component of pyruvate dehydrogenase complex, mitochondrial OS=Homo sapiens OX=9606 GN=DLAT PE=1 SV=3	1	22	22	22	20	18	14	1	4	0	20	18	14	1	4	0	20	18	14	1	4	0	41.9	41.9	41.9	68.996	647	647	4.82		1	2	23	36	7	2	2			0	283.38	By MS/MS
P10586;P23468;Q13332	P10586	15;6;4	15;6;4	15;6;4	Receptor-type tyrosine-protein phosphatase F	PTPRF	Receptor-type tyrosine-protein phosphatase F OS=Homo sapiens OX=9606 GN=PTPRF PE=1 SV=2	3	15	15	15	11	12	11	1	0	0	11	12	11	1	0	0	11	12	11	1	0	0	12.5	12.5	12.5	212.88	1907	1907;1912;1948	4.34		2	6	10	18	1	1				0	39.044	By MS/MS
P10599	P10599	12	12	12	Thioredoxin	TXN	Thioredoxin OS=Homo sapiens OX=9606 GN=TXN PE=1 SV=3	1	12	12	12	11	10	11	8	10	5	11	10	11	8	10	5	11	10	11	8	10	5	88.6	88.6	88.6	11.737	105	105	7.9	12	7	3	3	2	7	8	17	58	53	0	323.31	By MS/MS
P10606	P10606	7	7	7	Cytochrome c oxidase subunit 5B, mitochondrial	COX5B	Cytochrome c oxidase subunit 5B, mitochondrial OS=Homo sapiens OX=9606 GN=COX5B PE=1 SV=2	1	7	7	7	7	5	7	3	1	2	7	5	7	3	1	2	7	5	7	3	1	2	46.5	46.5	46.5	13.696	129	129	9.32								2	22	14	0	52.75	By MS/MS
P10619	P10619	7	7	7	Lysosomal protective protein;Lysosomal protective protein 32 kDa chain;Lysosomal protective protein 20 kDa chain	CTSA	Lysosomal protective protein OS=Homo sapiens OX=9606 GN=CTSA PE=1 SV=2	1	7	7	7	6	6	3	0	0	0	6	6	3	0	0	0	6	6	3	0	0	0	16.5	16.5	16.5	54.465	480	480	8.21							2	11	6		0	150.25	By MS/MS
P10644	P10644	7	7	7	cAMP-dependent protein kinase type I-alpha regulatory subunit;cAMP-dependent protein kinase type I-alpha regulatory subunit, N-terminally processed	PRKAR1A	cAMP-dependent protein kinase type I-alpha regulatory subunit OS=Homo sapiens OX=9606 GN=PRKAR1A PE=1 SV=1	1	7	7	7	6	7	4	0	0	0	6	7	4	0	0	0	6	7	4	0	0	0	29.1	29.1	29.1	42.981	381	381	7.28						6	13	7	2	1	0	42.186	By MS/MS
P10768	P10768	15	15	15	S-formylglutathione hydrolase	ESD	S-formylglutathione hydrolase OS=Homo sapiens OX=9606 GN=ESD PE=1 SV=2	1	15	15	15	12	14	14	5	8	0	12	14	14	5	8	0	12	14	14	5	8	0	77.7	77.7	77.7	31.462	282	282	7.51						16	25	41	6	3	0	323.31	By MS/MS
P10809	P10809	80	80	80	60 kDa heat shock protein, mitochondrial	HSPD1	60 kDa heat shock protein, mitochondrial OS=Homo sapiens OX=9606 GN=HSPD1 PE=1 SV=2	1	80	80	80	78	72	76	40	17	24	78	72	76	40	17	24	78	72	76	40	17	24	89.4	89.4	89.4	61.054	573	573	5.7	31	26	55	259	548	381	196	119	94	59	0	323.31	By MS/MS
P10909	P10909	7	7	7	Clusterin;Clusterin beta chain;Clusterin alpha chain	CLU	Clusterin OS=Homo sapiens OX=9606 GN=CLU PE=1 SV=1	1	7	7	7	1	0	0	7	0	0	1	0	0	7	0	0	1	0	0	7	0	0	20.9	20.9	20.9	52.494	449	449	8.25						5			1	6	0	32.461	By matching
P10916;Q9BUA6	P10916;Q9BUA6	4;2	4;2	4;2	Myosin regulatory light chain 2, ventricular/cardiac muscle isoform;Myosin regulatory light chain 10	MYL2;MYL10	Myosin regulatory light chain 2, ventricular/cardiac muscle isoform OS=Homo sapiens OX=9606 GN=MYL2 PE=1 SV=3;Myosin regulatory light chain 10 OS=Homo sapiens OX=9606 GN=MYL10 PE=1 SV=2	2	4	4	4	2	3	3	3	4	3	2	3	3	3	4	3	2	3	3	3	4	3	23.5	23.5	23.5	18.789	166	166;226	5.75	13	13	7	5	6	5	6	5	13	19	0	19.973	By MS/MS
P11021	P11021	64	63	63	78 kDa glucose-regulated protein	HSPA5	Endoplasmic reticulum chaperone BiP OS=Homo sapiens OX=9606 GN=HSPA5 PE=1 SV=2	1	64	63	63	59	59	52	37	36	23	58	58	51	36	35	22	58	58	51	36	35	22	72.6	72.6	72.6	72.332	654	654	4.95	40	32	141	343	332	121	103	51	30	45	0	323.31	By MS/MS
P11047	P11047	22	22	22	Laminin subunit gamma-1	LAMC1	Laminin subunit gamma-1 OS=Homo sapiens OX=9606 GN=LAMC1 PE=1 SV=3	1	22	22	22	12	11	17	11	5	1	12	11	17	11	5	1	12	11	17	11	5	1	19.5	19.5	19.5	177.6	1609	1609	2.29		55	15	3							0	68.566	By MS/MS
P11055	P11055	19	3	0	Myosin-3	MYH3	Myosin-3 OS=Homo sapiens OX=9606 GN=MYH3 PE=1 SV=3	1	19	3	0	8	10	10	5	13	9	0	1	1	0	1	0	0	0	0	0	0	0	9.5	1.9	0	223.9	1940	1940	3.5	1	1	1					1			0.0057708	2.0761	By matching
P11117	P11117	5	5	5	Lysosomal acid phosphatase	ACP2	Lysosomal acid phosphatase OS=Homo sapiens OX=9606 GN=ACP2 PE=1 SV=3	1	5	5	5	4	2	4	0	0	0	4	2	4	0	0	0	4	2	4	0	0	0	14.4	14.4	14.4	48.344	423	423	5				4	6	4					0	5.6786	By MS/MS
P11142	P11142	75	75	56	Heat shock cognate 71 kDa protein	HSPA8	Heat shock cognate 71 kDa protein OS=Homo sapiens OX=9606 GN=HSPA8 PE=1 SV=1	1	75	75	56	66	62	58	41	41	30	66	62	58	41	41	30	47	45	42	27	28	19	89	89	76.9	70.897	646	646	5.28	86	75	166	378	392	193	170	140	81	101	0	323.31	By MS/MS
P11166	P11166	11	11	11	Solute carrier family 2, facilitated glucose transporter member 1	SLC2A1	Solute carrier family 2, facilitated glucose transporter member 1 OS=Homo sapiens OX=9606 GN=SLC2A1 PE=1 SV=2	1	11	11	11	9	7	10	3	0	1	9	7	10	3	0	1	9	7	10	3	0	1	17.5	17.5	17.5	54.083	492	492	5.92		2	5	11	19	33	17	5	7	2	0	259.05	By MS/MS
P11172	P11172	32	32	32	Uridine 5-monophosphate synthase;Orotate phosphoribosyltransferase;Orotidine 5-phosphate decarboxylase	UMPS	Uridine 5-monophosphate synthase OS=Homo sapiens OX=9606 GN=UMPS PE=1 SV=1	1	32	32	32	28	21	27	6	6	2	28	21	27	6	6	2	28	21	27	6	6	2	71.9	71.9	71.9	52.221	480	480	6.29				1	16	93	26	8	1	4	0	300.9	By MS/MS
P11177	P11177	20	20	20	Pyruvate dehydrogenase E1 component subunit beta, mitochondrial	PDHB	Pyruvate dehydrogenase E1 component subunit beta, mitochondrial OS=Homo sapiens OX=9606 GN=PDHB PE=1 SV=3	1	20	20	20	19	16	14	2	0	1	19	16	14	2	0	1	19	16	14	2	0	1	54.3	54.3	54.3	39.233	359	359	7.41							70	38	2	1	0	315.68	By MS/MS
P11182	P11182	18	18	18	Lipoamide acyltransferase component of branched-chain alpha-keto acid dehydrogenase complex, mitochondrial	DBT	Lipoamide acyltransferase component of branched-chain alpha-keto acid dehydrogenase complex, mitochondrial OS=Homo sapiens OX=9606 GN=DBT PE=1 SV=3	1	18	18	18	17	10	13	0	0	0	17	10	13	0	0	0	17	10	13	0	0	0	40.2	40.2	40.2	53.486	482	482	6.04			1	2	4	50	7	2	1		0	96.558	By MS/MS
P11216	P11216	75	60	56	Glycogen phosphorylase, brain form	PYGB	Glycogen phosphorylase, brain form OS=Homo sapiens OX=9606 GN=PYGB PE=1 SV=5	1	75	60	56	62	57	56	19	12	8	48	45	44	14	8	5	46	43	42	14	8	5	77.7	65.7	63.2	96.695	843	843	4		1	79	113	4	10	5	5	2	2	0	323.31	By MS/MS
P11217	P11217	20	1	1	Glycogen phosphorylase, muscle form	PYGM	Glycogen phosphorylase, muscle form OS=Homo sapiens OX=9606 GN=PYGM PE=1 SV=6	1	20	1	1	16	15	15	5	4	3	1	1	1	0	1	0	1	1	1	0	1	0	21.7	1.7	1.7	97.091	842	842	6.25				1		1	1	1			1	-2	By MS/MS
P11233	P11233	12	12	4	Ras-related protein Ral-A	RALA	Ras-related protein Ral-A OS=Homo sapiens OX=9606 GN=RALA PE=1 SV=1	1	12	12	4	11	10	11	5	6	2	11	10	11	5	6	2	4	4	4	3	4	2	56.3	56.3	19.4	23.567	206	206	7.85							29	36	17		0	290.11	By MS/MS
P11234	P11234	12	4	4	Ras-related protein Ral-B	RALB	Ras-related protein Ral-B OS=Homo sapiens OX=9606 GN=RALB PE=1 SV=1	1	12	4	4	10	9	11	3	4	0	3	3	4	1	2	0	3	3	4	1	2	0	56.8	19.9	19.9	23.408	206	206	7.86							7	11	4		0	178.28	By MS/MS
P11274	P11274	3	2	2	Breakpoint cluster region protein	BCR	Breakpoint cluster region protein OS=Homo sapiens OX=9606 GN=BCR PE=1 SV=2	1	3	2	2	2	1	2	0	0	0	1	0	1	0	0	0	1	0	1	0	0	0	2.6	1.8	1.8	142.82	1271	1271	7				1						1	0.006754	1.9845	By MS/MS
P11279	P11279	7	7	7	Lysosome-associated membrane glycoprotein 1	LAMP1	Lysosome-associated membrane glycoprotein 1 OS=Homo sapiens OX=9606 GN=LAMP1 PE=1 SV=3	1	7	7	7	7	6	5	3	3	1	7	6	5	3	3	1	7	6	5	3	3	1	13.7	13.7	13.7	44.882	417	417	3	1	9	24	9	1						0	74.513	By MS/MS
P11310	P11310	23	23	23	Medium-chain specific acyl-CoA dehydrogenase, mitochondrial	ACADM	Medium-chain specific acyl-CoA dehydrogenase, mitochondrial OS=Homo sapiens OX=9606 GN=ACADM PE=1 SV=1	1	23	23	23	19	16	17	4	5	1	19	16	17	4	5	1	19	16	17	4	5	1	57.7	57.7	57.7	46.588	421	421	6.37					8	44	41	1			0	323.31	By MS/MS
P11387	P11387	35	35	31	DNA topoisomerase 1	TOP1	DNA topoisomerase 1 OS=Homo sapiens OX=9606 GN=TOP1 PE=1 SV=2	1	35	35	31	28	25	24	4	11	2	28	25	24	4	11	2	24	22	20	3	8	2	42.1	42.1	39.2	90.725	765	765	3.49	36	25	32	40	23	7	6	8	1	1	0	81.531	By MS/MS
P11388	P11388	45	45	37	DNA topoisomerase 2-alpha	TOP2A	DNA topoisomerase 2-alpha OS=Homo sapiens OX=9606 GN=TOP2A PE=1 SV=3	1	45	45	37	31	36	37	0	0	0	31	36	37	0	0	0	24	29	31	0	0	0	35.8	35.8	32.3	174.38	1531	1531	2.6		52	68			1					0	145.73	By MS/MS
P11413	P11413	53	53	53	Glucose-6-phosphate 1-dehydrogenase	G6PD	Glucose-6-phosphate 1-dehydrogenase OS=Homo sapiens OX=9606 GN=G6PD PE=1 SV=4	1	53	53	53	48	34	44	8	10	4	48	34	44	8	10	4	48	34	44	8	10	4	95.5	95.5	95.5	59.256	515	515	5.63	1			9	109	127	18	3	3		0	323.31	By MS/MS
P11441	P11441	6	6	6	Ubiquitin-like protein 4A	UBL4A	Ubiquitin-like protein 4A OS=Homo sapiens OX=9606 GN=UBL4A PE=1 SV=1	1	6	6	6	5	5	4	0	0	0	5	5	4	0	0	0	5	5	4	0	0	0	41.4	41.4	41.4	17.776	157	157	8.65								6	11		0	17.314	By MS/MS
P11474	P11474	2	2	2	Steroid hormone receptor ERR1	ESRRA	Steroid hormone receptor ERR1 OS=Homo sapiens OX=9606 GN=ESRRA PE=1 SV=3	1	2	2	2	2	0	0	0	0	0	2	0	0	0	0	0	2	0	0	0	0	0	9	9	9	45.509	423	423	6						2					0	7.623	By MS/MS
P11498	P11498	92	92	92	Pyruvate carboxylase, mitochondrial	PC	Pyruvate carboxylase, mitochondrial OS=Homo sapiens OX=9606 GN=PC PE=1 SV=2	1	92	92	92	85	81	82	6	7	0	85	81	82	6	7	0	85	81	82	6	7	0	74.3	74.3	74.3	129.63	1178	1178	2.9	1	119	232	46	3	3	2	1	1		0	323.31	By MS/MS
P11586	P11586	95	95	94	C-1-tetrahydrofolate synthase, cytoplasmic;Methylenetetrahydrofolate dehydrogenase;Methenyltetrahydrofolate cyclohydrolase;Formyltetrahydrofolate synthetase;C-1-tetrahydrofolate synthase, cytoplasmic, N-terminally processed	MTHFD1	C-1-tetrahydrofolate synthase, cytoplasmic OS=Homo sapiens OX=9606 GN=MTHFD1 PE=1 SV=3	1	95	95	94	89	85	58	30	19	3	89	85	58	30	19	3	88	84	58	30	19	3	85.5	85.5	84.4	101.56	935	935	3.97		7	294	148	60	29	34	9	7		0	323.31	By MS/MS
P11717	P11717	106	106	106	Cation-independent mannose-6-phosphate receptor	IGF2R	Cation-independent mannose-6-phosphate receptor OS=Homo sapiens OX=9606 GN=IGF2R PE=1 SV=3	1	106	106	106	72	73	76	12	6	0	72	73	76	12	6	0	72	73	76	12	6	0	46.3	46.3	46.3	274.37	2491	2491	1.64	160	121	6					3	3	1	0	323.31	By MS/MS
P11766	P11766	20	20	20	Alcohol dehydrogenase class-3	ADH5	Alcohol dehydrogenase class-3 OS=Homo sapiens OX=9606 GN=ADH5 PE=1 SV=4	1	20	20	20	14	17	18	5	8	0	14	17	18	5	8	0	14	17	18	5	8	0	59.6	59.6	59.6	39.724	374	374	7.27						18	61	47	3		0	323.31	By MS/MS
P11802	P11802	4	3	3	Cyclin-dependent kinase 4	CDK4	Cyclin-dependent kinase 4 OS=Homo sapiens OX=9606 GN=CDK4 PE=1 SV=2	1	4	3	3	2	4	2	1	1	0	1	3	1	0	0	0	1	3	1	0	0	0	15.8	13.2	13.2	33.729	303	303	7.67							2	4			0.0039633	2.2423	By MS/MS
P11908	P11908	17	17	8	Ribose-phosphate pyrophosphokinase 2	PRPS2	Ribose-phosphate pyrophosphokinase 2 OS=Homo sapiens OX=9606 GN=PRPS2 PE=1 SV=2	1	17	17	8	12	14	14	0	0	0	12	14	14	0	0	0	4	6	6	0	0	0	57.2	57.2	28.3	34.769	318	318	7.43						1	57	21	4	3	0	224.4	By MS/MS
P11940;Q9H361;Q4VXU2;Q96DU9	P11940	35;17;4;1	35;17;4;1	22;14;2;1	Polyadenylate-binding protein 1	PABPC1	Polyadenylate-binding protein 1 OS=Homo sapiens OX=9606 GN=PABPC1 PE=1 SV=2	4	35	35	22	34	32	31	7	11	0	34	32	31	7	11	0	22	20	20	3	7	0	53.3	53.3	34.1	70.67	636	636;631;614;382	5.66			21	73	102	106	70	31	9	3	0	323.31	By MS/MS
P12004	P12004	18	18	18	Proliferating cell nuclear antigen	PCNA	Proliferating cell nuclear antigen OS=Homo sapiens OX=9606 GN=PCNA PE=1 SV=1	1	18	18	18	17	15	15	11	13	3	17	15	15	11	13	3	17	15	15	11	13	3	78.2	78.2	78.2	28.768	261	261	7.42						37	57	66	18	4	0	323.31	By MS/MS
P12074	P12074	2	2	2	Cytochrome c oxidase subunit 6A1, mitochondrial	COX6A1	Cytochrome c oxidase subunit 6A1, mitochondrial OS=Homo sapiens OX=9606 GN=COX6A1 PE=1 SV=4	1	2	2	2	2	2	2	0	0	0	2	2	2	0	0	0	2	2	2	0	0	0	43.1	43.1	43.1	12.155	109	109	9.71									2	5	0.00023207	4.4665	By MS/MS
P12081	P12081	45	45	40	Histidine--tRNA ligase, cytoplasmic	HARS	Histidine--tRNA ligase, cytoplasmic OS=Homo sapiens OX=9606 GN=HARS1 PE=1 SV=2	1	45	45	40	40	25	30	6	10	1	40	25	30	6	10	1	35	21	26	3	7	0	71.9	71.9	68	57.41	509	509	5.64			1	1	62	73	7	2	1		0	323.31	By MS/MS
P12107	P12107	1	1	1	Collagen alpha-1(XI) chain	COL11A1	Collagen alpha-1(XI) chain OS=Homo sapiens OX=9606 GN=COL11A1 PE=1 SV=4	1	1	1	1	1	0	1	0	1	0	1	0	1	0	1	0	1	0	1	0	1	0	1.4	1.4	1.4	181.06	1806	1806	5				1	1	1					0.0061767	2.0667	By MS/MS
P12111	P12111	4	4	4	Collagen alpha-3(VI) chain	COL6A3	Collagen alpha-3(VI) chain OS=Homo sapiens OX=9606 GN=COL6A3 PE=1 SV=5	1	4	4	4	4	1	0	0	0	0	4	1	0	0	0	0	4	1	0	0	0	0	2	2	2	343.67	3177	3177	5.67	1	1			1	1				2	0.00023294	4.5558	By MS/MS
P12235	P12235	18	6	6	ADP/ATP translocase 1	SLC25A4	ADP/ATP translocase 1 OS=Homo sapiens OX=9606 GN=SLC25A4 PE=1 SV=4	1	18	6	6	16	17	16	5	6	7	4	5	4	0	1	1	4	5	4	0	1	1	62.8	23.2	23.2	33.064	298	298	8.39							3	10		5	0	24.355	By MS/MS
P12236	P12236	22	9	5	ADP/ATP translocase 3;ADP/ATP translocase 3, N-terminally processed	SLC25A6	ADP/ATP translocase 3 OS=Homo sapiens OX=9606 GN=SLC25A6 PE=1 SV=4	1	22	9	5	21	19	21	7	5	6	8	7	8	2	1	1	4	3	4	1	0	0	67.4	35.9	18.1	32.866	298	298	8.28				1	1	3	19	40	19	21	0	225.54	By MS/MS
P12268	P12268	38	38	36	Inosine-5-monophosphate dehydrogenase 2	IMPDH2	Inosine-5-monophosphate dehydrogenase 2 OS=Homo sapiens OX=9606 GN=IMPDH2 PE=1 SV=2	1	38	38	36	37	33	37	10	7	2	37	33	37	10	7	2	35	31	35	10	6	1	72	72	70.2	55.804	514	514	6.21			2	3	78	113	50	25	14	2	0	323.31	By MS/MS
P12270	P12270	162	162	162	Nucleoprotein TPR	TPR	Nucleoprotein TPR OS=Homo sapiens OX=9606 GN=TPR PE=1 SV=3	1	162	162	162	112	122	126	2	11	1	112	122	126	2	11	1	112	122	126	2	11	1	59.4	59.4	59.4	267.29	2363	2363	2.46	9	433	125	41	8	8	5	1	1		0	323.31	By MS/MS
P12273	P12273	7	7	7	Prolactin-inducible protein	PIP	Prolactin-inducible protein OS=Homo sapiens OX=9606 GN=PIP PE=1 SV=1	1	7	7	7	1	1	1	7	3	3	1	1	1	7	3	3	1	1	1	7	3	3	45.9	45.9	45.9	16.572	146	146	6.83	3	1	3	3	3	2	3	2	1	14	0	25.92	By MS/MS
P12277	P12277	9	9	8	Creatine kinase B-type	CKB	Creatine kinase B-type OS=Homo sapiens OX=9606 GN=CKB PE=1 SV=1	1	9	9	8	5	3	7	2	1	1	5	3	7	2	1	1	5	3	7	1	0	0	31.8	31.8	28.3	42.644	381	381	5.84	1		3	1	2	7	10			1	0	42.189	By MS/MS
P12429	P12429	33	33	33	Annexin A3	ANXA3	Annexin A3 OS=Homo sapiens OX=9606 GN=ANXA3 PE=1 SV=3	1	33	33	33	31	26	22	16	19	8	31	26	22	16	19	8	31	26	22	16	19	8	80.5	80.5	80.5	36.375	323	323	7.21					4	42	142	62	16	4	0	323.31	By MS/MS
P12532	P12532	28	28	25	Creatine kinase U-type, mitochondrial	CKMT1A	Creatine kinase U-type, mitochondrial OS=Homo sapiens OX=9606 GN=CKMT1A PE=1 SV=1	1	28	28	25	27	21	20	11	12	5	27	21	20	11	12	5	24	18	17	10	10	5	66.9	66.9	58.5	47.036	417	417	6.29	1				33	83	78	7	2		0	323.31	By MS/MS
P12694	P12694	12	12	12	2-oxoisovalerate dehydrogenase subunit alpha, mitochondrial	BCKDHA	2-oxoisovalerate dehydrogenase subunit alpha, mitochondrial OS=Homo sapiens OX=9606 GN=BCKDHA PE=1 SV=2	1	12	12	12	9	7	7	0	0	0	9	7	7	0	0	0	9	7	7	0	0	0	40.4	40.4	40.4	50.47	445	445	6.19				1	1	18	6	1			0	54.402	By MS/MS
P12814	P12814	125	81	76	Alpha-actinin-1	ACTN1	Alpha-actinin-1 OS=Homo sapiens OX=9606 GN=ACTN1 PE=1 SV=2	1	125	81	76	112	108	88	61	60	30	74	66	57	39	40	18	70	63	52	36	36	17	97.5	82.6	80.9	103.06	892	892	4.07	2	15	404	312	121	71	38	16	8	5	0	323.31	By MS/MS
P12830	P12830	10	9	9	Cadherin-1;E-Cad/CTF1;E-Cad/CTF2;E-Cad/CTF3	CDH1	Cadherin-1 OS=Homo sapiens OX=9606 GN=CDH1 PE=1 SV=3	1	10	9	9	9	6	7	2	0	2	8	5	6	2	0	2	8	5	6	2	0	2	14.4	13	13	97.455	882	882	7.91			1	1	2		3	11	15		0	92.424	By MS/MS
P12883;P12882;Q9Y623;Q9H6N6	P12883	40;16;14;3	4;0;0;0	3;0;0;0	Myosin-7	MYH7	Myosin-7 OS=Homo sapiens OX=9606 GN=MYH7 PE=1 SV=5	4	40	4	3	26	25	22	21	26	24	2	3	2	3	2	2	1	2	1	2	1	1	24	3.4	2.4	223.09	1935	1935;1939;1939;1097	4.92	9	8	6	2	5	2	3	4	5	6	0	20.059	By MS/MS
P12931;P06241;Q9H3Y6;P06239	P12931	24;4;1;1	24;4;1;1	16;0;0;0	Proto-oncogene tyrosine-protein kinase Src	SRC	Proto-oncogene tyrosine-protein kinase Src OS=Homo sapiens OX=9606 GN=SRC PE=1 SV=3	4	24	24	16	19	11	18	3	3	0	19	11	18	3	3	0	12	5	11	1	0	0	64.7	64.7	52.8	59.834	536	536;537;488;509	5.6				4	29	30	5	2			0	255.04	By MS/MS
P12955	P12955	18	18	18	Xaa-Pro dipeptidase	PEPD	Xaa-Pro dipeptidase OS=Homo sapiens OX=9606 GN=PEPD PE=1 SV=3	1	18	18	18	14	12	7	0	2	0	14	12	7	0	2	0	14	12	7	0	2	0	43.8	43.8	43.8	54.548	493	493	5.55					17	21					0	228.64	By MS/MS
P12956	P12956	59	59	59	X-ray repair cross-complementing protein 6	XRCC6	X-ray repair cross-complementing protein 6 OS=Homo sapiens OX=9606 GN=XRCC6 PE=1 SV=2	1	59	59	59	51	52	50	11	23	5	51	52	50	11	23	5	51	52	50	11	23	5	77.3	77.3	77.3	69.842	609	609	5.42	1	1	13	120	179	53	74	26	11	7	0	323.31	By MS/MS
P13010	P13010	66	66	66	X-ray repair cross-complementing protein 5	XRCC5	X-ray repair cross-complementing protein 5 OS=Homo sapiens OX=9606 GN=XRCC5 PE=1 SV=3	1	66	66	66	62	61	52	3	27	4	62	61	52	3	27	4	62	61	52	3	27	4	82.2	82.2	82.2	82.704	732	732	4.46		12	129	252	116	42	27	21	13	1	0	323.31	By MS/MS
P13051	P13051	3	3	3	Uracil-DNA glycosylase	UNG	Uracil-DNA glycosylase OS=Homo sapiens OX=9606 GN=UNG PE=1 SV=2	1	3	3	3	2	1	3	0	0	0	2	1	3	0	0	0	2	1	3	0	0	0	19.5	19.5	19.5	34.645	313	313	7.43							4	3			0	6.339	By MS/MS
P13073	P13073	14	14	14	Cytochrome c oxidase subunit 4 isoform 1, mitochondrial	COX4I1	Cytochrome c oxidase subunit 4 isoform 1, mitochondrial OS=Homo sapiens OX=9606 GN=COX4I1 PE=1 SV=1	1	14	14	14	13	10	10	3	4	3	13	10	10	3	4	3	13	10	10	3	4	3	53.3	53.3	53.3	19.576	169	169	8.91							1	32	55	24	0	152.47	By MS/MS
P13473	P13473	5	5	5	Lysosome-associated membrane glycoprotein 2	LAMP2	Lysosome-associated membrane glycoprotein 2 OS=Homo sapiens OX=9606 GN=LAMP2 PE=1 SV=2	1	5	5	5	3	2	4	0	0	0	3	2	4	0	0	0	3	2	4	0	0	0	11	11	11	44.96	410	410	4.17		2	6	6			3	1			0	5.7014	By MS/MS
P13489	P13489	38	38	38	Ribonuclease inhibitor	RNH1	Ribonuclease inhibitor OS=Homo sapiens OX=9606 GN=RNH1 PE=1 SV=2	1	38	38	38	34	35	35	9	11	2	34	35	35	9	11	2	34	35	35	9	11	2	96.3	96.3	96.3	49.973	461	461	6.11	2		1	1	30	148	33	8	6	1	0	323.31	By MS/MS
P13497	P13497	3	3	3	Bone morphogenetic protein 1	BMP1	Bone morphogenetic protein 1 OS=Homo sapiens OX=9606 GN=BMP1 PE=1 SV=2	1	3	3	3	0	0	0	3	0	0	0	0	0	3	0	0	0	0	0	3	0	0	4.5	4.5	4.5	111.25	986	986	4.17			1	3	2						0.00066108	3.3046
P13533	P13533	48	45	12	Myosin-6	MYH6	Myosin-6 OS=Homo sapiens OX=9606 GN=MYH6 PE=1 SV=5	1	48	45	12	33	30	28	26	34	29	30	27	25	26	33	29	9	8	8	8	10	7	28.4	27.1	7.8	223.73	1939	1939	5.13	95	77	74	40	41	30	23	37	49	98	0	323.31	By MS/MS
P13639	P13639	93	93	91	Elongation factor 2	EEF2	Elongation factor 2 OS=Homo sapiens OX=9606 GN=EEF2 PE=1 SV=4	1	93	93	91	87	85	74	39	42	22	87	85	74	39	42	22	85	83	72	38	41	21	83.2	83.2	82.1	95.337	858	858	5.02	22	40	287	320	195	208	162	89	36	36	0	323.31	By MS/MS
P13667	P13667	76	76	76	Protein disulfide-isomerase A4	PDIA4	Protein disulfide-isomerase A4 OS=Homo sapiens OX=9606 GN=PDIA4 PE=1 SV=2	1	76	76	76	72	70	65	4	35	1	72	70	65	4	35	1	72	70	65	4	35	1	74.4	74.4	74.4	72.932	645	645	4.27	1	2	102	250	159	35	8		1		0	323.31	By MS/MS
P13674	P13674	24	24	24	Prolyl 4-hydroxylase subunit alpha-1	P4HA1	Prolyl 4-hydroxylase subunit alpha-1 OS=Homo sapiens OX=9606 GN=P4HA1 PE=1 SV=2	1	24	24	24	23	19	22	0	0	0	23	19	22	0	0	0	23	19	22	0	0	0	63.3	63.3	63.3	61.049	534	534	4.89			1	20	59	9		1			0	207.65	By MS/MS
P13693;Q9HAU6;Q56UQ5	P13693	12;2;2	12;2;2	12;2;2	Translationally-controlled tumor protein	TPT1	Translationally-controlled tumor protein OS=Homo sapiens OX=9606 GN=TPT1 PE=1 SV=1	3	12	12	12	12	8	11	4	5	3	12	8	11	4	5	3	12	8	11	4	5	3	62.8	62.8	62.8	19.595	172	172;139;140	8.04	2		1				22	36	41	2	0	323.31	By MS/MS
P13716	P13716	6	6	6	Delta-aminolevulinic acid dehydratase	ALAD	Delta-aminolevulinic acid dehydratase OS=Homo sapiens OX=9606 GN=ALAD PE=1 SV=1	1	6	6	6	1	5	5	0	0	0	1	5	5	0	0	0	1	5	5	0	0	0	25.8	25.8	25.8	36.294	330	330	7.38							8	5			0	13.282	By MS/MS
P13726	P13726	13	13	13	Tissue factor	F3	Tissue factor OS=Homo sapiens OX=9606 GN=F3 PE=1 SV=1	1	13	13	13	10	8	11	4	5	3	10	8	11	4	5	3	10	8	11	4	5	3	41	41	41	33.067	295	295	6.02				3	17	32	8	2	4		0	323.31	By MS/MS
P13747	P13747	10	8	8	HLA class I histocompatibility antigen, alpha chain E	HLA-E	HLA class I histocompatibility antigen, alpha chain E OS=Homo sapiens OX=9606 GN=HLA-E PE=1 SV=4	1	10	8	8	8	9	9	2	2	2	6	7	7	0	0	0	6	7	7	0	0	0	37.7	30.2	30.2	40.057	358	358	6.73						7	14	1			0	28.452	By MS/MS
P13796	P13796	42	35	34	Plastin-2	LCP1	Plastin-2 OS=Homo sapiens OX=9606 GN=LCP1 PE=1 SV=6	1	42	35	34	37	33	31	7	19	3	30	26	26	5	16	0	29	26	25	5	16	0	76.4	71.3	69.4	70.288	627	627	4.98				39	72	8	2	2	1	3	0	323.31	By MS/MS
P13797	P13797	53	53	44	Plastin-3	PLS3	Plastin-3 OS=Homo sapiens OX=9606 GN=PLS3 PE=1 SV=4	1	53	53	44	51	40	42	17	25	7	51	40	42	17	25	7	42	31	35	13	20	3	80.2	80.2	71	70.81	630	630	5.04	1	2	6	98	187	53	10	8	6	3	0	323.31	By MS/MS
P13798	P13798	27	27	27	Acylamino-acid-releasing enzyme	APEH	Acylamino-acid-releasing enzyme OS=Homo sapiens OX=9606 GN=APEH PE=1 SV=4	1	27	27	27	24	19	21	3	10	3	24	19	21	3	10	3	24	19	21	3	10	3	53.8	53.8	53.8	81.224	732	732	4.3		1	27	45	30	5	5	1	1		0	323.31	By MS/MS
P13804	P13804	22	22	22	Electron transfer flavoprotein subunit alpha, mitochondrial	ETFA	Electron transfer flavoprotein subunit alpha, mitochondrial OS=Homo sapiens OX=9606 GN=ETFA PE=1 SV=1	1	22	22	22	21	19	17	8	7	2	21	19	17	8	7	2	21	19	17	8	7	2	71.2	71.2	71.2	35.079	333	333	7.45						11	80	43	5	8	0	250.57	By MS/MS
P13807;P54840	P13807	22;1	22;1	22;1	Glycogen [starch] synthase, muscle	GYS1	Glycogen [starch] synthase, muscle OS=Homo sapiens OX=9606 GN=GYS1 PE=1 SV=2	2	22	22	22	20	15	14	0	0	0	20	15	14	0	0	0	20	15	14	0	0	0	43.8	43.8	43.8	83.785	737	737;703	4.05			19	34	23						0	197.7	By MS/MS
P13861;P31323	P13861	20;3	20;3	20;3	cAMP-dependent protein kinase type II-alpha regulatory subunit	PRKAR2A	cAMP-dependent protein kinase type II-alpha regulatory subunit OS=Homo sapiens OX=9606 GN=PRKAR2A PE=1 SV=2	2	20	20	20	20	14	16	0	0	0	20	14	16	0	0	0	20	14	16	0	0	0	62.9	62.9	62.9	45.518	404	404;418	6.58						43	24	4	1	2	0	184.51	By MS/MS
P13928	P13928	28	3	3	Annexin A8	ANXA8	Annexin A8 OS=Homo sapiens OX=9606 GN=ANXA8 PE=1 SV=3	1	28	3	3	26	28	25	17	18	9	2	3	2	2	2	0	2	3	2	2	2	0	75.5	14.1	14.1	36.881	327	327	6.93						4	7	3			0	237.77	By MS/MS
P13929	P13929	7	2	2	Beta-enolase	ENO3	Beta-enolase OS=Homo sapiens OX=9606 GN=ENO3 PE=1 SV=5	1	7	2	2	5	4	5	3	2	3	1	0	1	1	0	1	1	0	1	1	0	1	21.2	6.2	6.2	46.986	434	434	3.86	1	2	1	1	1					1	0	7.1113	By MS/MS
P13984	P13984	11	11	11	General transcription factor IIF subunit 2	GTF2F2	General transcription factor IIF subunit 2 OS=Homo sapiens OX=9606 GN=GTF2F2 PE=1 SV=2	1	11	11	11	10	9	8	0	0	0	10	9	8	0	0	0	10	9	8	0	0	0	55.8	55.8	55.8	28.38	249	249	8.37							7	23	13	6	0	47.515	By MS/MS
P13987	P13987	3	3	3	CD59 glycoprotein	CD59	CD59 glycoprotein OS=Homo sapiens OX=9606 GN=CD59 PE=1 SV=1	1	3	3	3	2	2	3	2	1	1	2	2	3	2	1	1	2	2	3	2	1	1	25	25	25	14.177	128	128	8.21							3	9	7		0	10.596	By MS/MS
P13995	P13995	11	11	11	Bifunctional methylenetetrahydrofolate dehydrogenase/cyclohydrolase, mitochondrial;NAD-dependent methylenetetrahydrofolate dehydrogenase;Methenyltetrahydrofolate cyclohydrolase	MTHFD2	Bifunctional methylenetetrahydrofolate dehydrogenase/cyclohydrolase, mitochondrial OS=Homo sapiens OX=9606 GN=MTHFD2 PE=1 SV=2	1	11	11	11	8	8	9	0	1	0	8	8	9	0	1	0	8	8	9	0	1	0	54	54	54	37.895	350	350	7.48					1		26	14	5		0	125.11	By MS/MS
P14174	P14174	5	5	5	Macrophage migration inhibitory factor	MIF	Macrophage migration inhibitory factor OS=Homo sapiens OX=9606 GN=MIF PE=1 SV=4	1	5	5	5	5	3	4	3	3	3	5	3	4	3	3	3	5	3	4	3	3	3	54.8	54.8	54.8	12.476	115	115	8.47	5	3	2			2		16	53	34	0	117.94	By MS/MS
P14314	P14314	30	30	30	Glucosidase 2 subunit beta	PRKCSH	Glucosidase 2 subunit beta OS=Homo sapiens OX=9606 GN=PRKCSH PE=1 SV=2	1	30	30	30	26	29	24	3	12	2	26	29	24	3	12	2	26	29	24	3	12	2	57.2	57.2	57.2	59.425	528	528	4.43	1	6	33	94	85	15	6	5			0	323.31	By MS/MS
P14324	P14324	11	11	11	Farnesyl pyrophosphate synthase	FDPS	Farnesyl pyrophosphate synthase OS=Homo sapiens OX=9606 GN=FDPS PE=1 SV=4	1	11	11	11	10	9	10	5	5	2	10	9	10	5	5	2	10	9	10	5	5	2	32.5	32.5	32.5	48.275	419	419	7.46						1	58	15	13		0	323.31	By MS/MS
P14406	P14406	4	4	4	Cytochrome c oxidase subunit 7A2, mitochondrial	COX7A2	Cytochrome c oxidase subunit 7A2, mitochondrial OS=Homo sapiens OX=9606 GN=COX7A2 PE=1 SV=1	1	4	4	4	3	2	4	0	0	0	3	2	4	0	0	0	3	2	4	0	0	0	59	59	59	9.3959	83	83	10										9	0	36.009	By MS/MS
P14543	P14543	2	2	2	Nidogen-1	NID1	Nidogen-1 OS=Homo sapiens OX=9606 GN=NID1 PE=1 SV=3	1	2	2	2	0	0	0	2	2	1	0	0	0	2	2	1	0	0	0	2	2	1	2.2	2.2	2.2	136.38	1247	1247	5				1	4	1					0.0091352	1.8615
P14550	P14550	26	26	26	Alcohol dehydrogenase [NADP(+)]	AKR1A1	Aldo-keto reductase family 1 member A1 OS=Homo sapiens OX=9606 GN=AKR1A1 PE=1 SV=3	1	26	26	26	22	25	22	14	15	0	22	25	22	14	15	0	22	25	22	14	15	0	86.8	86.8	86.8	36.573	325	325	7.1					4	33	109	44	5	2	0	323.31	By MS/MS
P14618;P30613	P14618	64;2	64;2	64;2	Pyruvate kinase PKM	PKM	Pyruvate kinase PKM OS=Homo sapiens OX=9606 GN=PKM PE=1 SV=4	2	64	64	64	56	55	55	43	42	28	56	55	55	43	42	28	56	55	55	43	42	28	87.2	87.2	87.2	57.936	531	531;574	5.52	68	52	81	233	509	407	161	120	87	62	0	323.31	By MS/MS
P14621	P14621	3	3	3	Acylphosphatase-2	ACYP2	Acylphosphatase-2 OS=Homo sapiens OX=9606 GN=ACYP2 PE=1 SV=2	1	3	3	3	3	2	2	0	0	0	3	2	2	0	0	0	3	2	2	0	0	0	29.3	29.3	29.3	11.139	99	99	9.57									3	4	0	8.2188	By MS/MS
P14625	P14625	105	103	89	Endoplasmin	HSP90B1	Endoplasmin OS=Homo sapiens OX=9606 GN=HSP90B1 PE=1 SV=1	1	105	103	89	96	96	70	17	27	10	94	94	68	15	25	8	81	81	62	12	21	6	83.2	81.4	77.1	92.468	803	803	4.37	11	22	303	353	88	90	42	41	23	12	0	323.31	By MS/MS
P14635	P14635	4	4	4	G2/mitotic-specific cyclin-B1	CCNB1	G2/mitotic-specific cyclin-B1 OS=Homo sapiens OX=9606 GN=CCNB1 PE=1 SV=1	1	4	4	4	3	2	3	0	0	0	3	2	3	0	0	0	3	2	3	0	0	0	17.1	17.1	17.1	48.337	433	433	6.15					3	7	1	2			0	20.798	By MS/MS
P63162;P14678	P63162;P14678	10;10	10;10	10;10	Small nuclear ribonucleoprotein-associated protein N;Small nuclear ribonucleoprotein-associated proteins B and B	SNRPN;SNRPB	Small nuclear ribonucleoprotein-associated protein N OS=Homo sapiens OX=9606 GN=SNRPN PE=1 SV=1;Small nuclear ribonucleoprotein-associated proteins B and B OS=Homo sapiens OX=9606 GN=SNRPB PE=1 SV=2	2	10	10	10	8	9	10	3	3	1	8	9	10	3	3	1	8	9	10	3	3	1	29.2	29.2	29.2	24.614	240	240;240	7.88	1						18	42	10	3	0	76.487	By MS/MS
P14735	P14735	51	51	51	Insulin-degrading enzyme	IDE	Insulin-degrading enzyme OS=Homo sapiens OX=9606 GN=IDE PE=1 SV=4	1	51	51	51	36	29	34	2	2	1	36	29	34	2	2	1	36	29	34	2	2	1	45.4	45.4	45.4	117.97	1019	1019	3.33	3		73	42		1					0	129.39	By MS/MS
P14854	P14854	4	4	4	Cytochrome c oxidase subunit 6B1	COX6B1	Cytochrome c oxidase subunit 6B1 OS=Homo sapiens OX=9606 GN=COX6B1 PE=1 SV=2	1	4	4	4	3	4	2	0	1	0	3	4	2	0	1	0	3	4	2	0	1	0	58.1	58.1	58.1	10.192	86	86	9.6									4	6	0	87.993	By MS/MS
P14866	P14866	32	32	31	Heterogeneous nuclear ribonucleoprotein L	HNRNPL	Heterogeneous nuclear ribonucleoprotein L OS=Homo sapiens OX=9606 GN=HNRNPL PE=1 SV=2	1	32	32	31	30	28	28	10	9	3	30	28	28	10	9	3	30	27	28	10	9	3	70.5	70.5	69.3	64.132	589	589	6.16	3	3	3	58	134	62	99	92	16	8	0	323.31	By MS/MS
P14868	P14868	56	56	56	Aspartate--tRNA ligase, cytoplasmic	DARS	Aspartate--tRNA ligase, cytoplasmic OS=Homo sapiens OX=9606 GN=DARS1 PE=1 SV=2	1	56	56	56	56	37	43	18	22	0	56	37	43	18	22	0	56	37	43	18	22	0	80.2	80.2	80.2	57.136	501	501	5.78				11	117	151	37	9	3	1	0	323.31	By MS/MS
P14923	P14923	51	51	46	Junction plakoglobin	JUP	Junction plakoglobin OS=Homo sapiens OX=9606 GN=JUP PE=1 SV=3	1	51	51	46	47	44	46	22	28	17	47	44	46	22	28	17	42	39	41	19	24	16	78.9	78.9	75.6	81.744	745	745	5.16	51	29	39	132	216	107	34	28	39	40	0	323.31	By MS/MS
P14927	P14927	10	10	10	Cytochrome b-c1 complex subunit 7	UQCRB	Cytochrome b-c1 complex subunit 7 OS=Homo sapiens OX=9606 GN=UQCRB PE=1 SV=2	1	10	10	10	9	7	9	0	0	0	9	7	9	0	0	0	9	7	9	0	0	0	59.5	59.5	59.5	13.53	111	111	9.52									21	23	0	322.61	By MS/MS
P15090;P02689	P15090	3;1	3;1	3;1	Fatty acid-binding protein, adipocyte	FABP4	Fatty acid-binding protein, adipocyte OS=Homo sapiens OX=9606 GN=FABP4 PE=1 SV=3	2	3	3	3	3	2	1	0	0	0	3	2	1	0	0	0	3	2	1	0	0	0	31.8	31.8	31.8	14.719	132	132;132	9.5									3	3	0	6.9013	By MS/MS
P15104	P15104	7	7	7	Glutamine synthetase	GLUL	Glutamine synthetase OS=Homo sapiens OX=9606 GN=GLUL PE=1 SV=4	1	7	7	7	6	4	6	0	1	0	6	4	6	0	1	0	6	4	6	0	1	0	23.1	23.1	23.1	42.064	373	373	6.26	1					8	10				0	79.389	By MS/MS
P15121;C9JRZ8	P15121	17;1	17;1	17;1	Aldose reductase	AKR1B1	Aldo-keto reductase family 1 member B1 OS=Homo sapiens OX=9606 GN=AKR1B1 PE=1 SV=3	2	17	17	17	14	14	15	4	11	0	14	14	15	4	11	0	14	14	15	4	11	0	72.5	72.5	72.5	35.853	316	316;316	7.05						16	64	14	2	1	0	323.31	By MS/MS
P15151	P15151	6	6	6	Poliovirus receptor	PVR	Poliovirus receptor OS=Homo sapiens OX=9606 GN=PVR PE=1 SV=2	1	6	6	6	5	4	4	3	5	1	5	4	4	3	5	1	5	4	4	3	5	1	17	17	17	45.302	417	417	3.88			13	19	8						0	21.723	By MS/MS
P15153	P15153	9	5	5	Ras-related C3 botulinum toxin substrate 2	RAC2	Ras-related C3 botulinum toxin substrate 2 OS=Homo sapiens OX=9606 GN=RAC2 PE=1 SV=1	1	9	5	5	9	8	8	7	5	4	5	4	4	4	2	1	5	4	4	4	2	1	45.3	24	24	21.429	192	192	8.19							6	10	11		0	15.193	By MS/MS
P15170	P15170	31	31	16	Eukaryotic peptide chain release factor GTP-binding subunit ERF3A	GSPT1	Eukaryotic peptide chain release factor GTP-binding subunit ERF3A OS=Homo sapiens OX=9606 GN=GSPT1 PE=1 SV=1	1	31	31	16	28	22	24	2	4	1	28	22	24	2	4	1	14	12	12	2	1	0	59.3	59.3	33.3	55.755	499	499	5.45		1	1	36	62	47	25	5	1	1	0	323.31	By MS/MS
P15289	P15289	4	4	4	Arylsulfatase A;Arylsulfatase A component B;Arylsulfatase A component C	ARSA	Arylsulfatase A OS=Homo sapiens OX=9606 GN=ARSA PE=1 SV=3	1	4	4	4	4	1	3	0	0	0	4	1	3	0	0	0	4	1	3	0	0	0	11.4	11.4	11.4	53.588	507	507	5.5					4	4					0	7.0816	By MS/MS
P15291	P15291	2	2	2	Beta-1,4-galactosyltransferase 1;Lactose synthase A protein;N-acetyllactosamine synthase;Beta-N-acetylglucosaminylglycopeptide beta-1,4-galactosyltransferase;Beta-N-acetylglucosaminyl-glycolipid beta-1,4-galactosyltransferase;Processed beta-1,4-galactosyltransferase 1	B4GALT1	Beta-1,4-galactosyltransferase 1 OS=Homo sapiens OX=9606 GN=B4GALT1 PE=1 SV=5	1	2	2	2	2	1	1	0	0	0	2	1	1	0	0	0	2	1	1	0	0	0	12.3	12.3	12.3	43.92	398	398	5.5					2	2					0	27.959	By MS/MS
P15311	P15311	82	82	62	Ezrin	EZR	Ezrin OS=Homo sapiens OX=9606 GN=EZR PE=1 SV=4	1	82	82	62	72	73	60	24	32	16	72	73	60	24	32	16	53	54	45	13	20	8	81.1	81.1	65	69.412	586	586	5.03	6	12	119	306	285	151	119	51	18	5	0	323.31	By MS/MS
P15374	P15374	11	11	11	Ubiquitin carboxyl-terminal hydrolase isozyme L3	UCHL3	Ubiquitin carboxyl-terminal hydrolase isozyme L3 OS=Homo sapiens OX=9606 GN=UCHL3 PE=1 SV=1	1	11	11	11	10	10	10	1	4	0	10	10	10	1	4	0	10	10	10	1	4	0	60.9	60.9	60.9	26.182	230	230	7.74							13	33	1		0	228.8	By MS/MS
P15407	P15407	4	4	4	Fos-related antigen 1	FOSL1	Fos-related antigen 1 OS=Homo sapiens OX=9606 GN=FOSL1 PE=1 SV=1	1	4	4	4	4	2	2	1	2	0	4	2	2	1	2	0	4	2	2	1	2	0	16.2	16.2	16.2	29.413	271	271	5.6	1	1		1	3	5	2	1		1	0	20.567	By MS/MS
P15529	P15529	1	1	1	Membrane cofactor protein	CD46	Membrane cofactor protein OS=Homo sapiens OX=9606 GN=CD46 PE=1 SV=3	1	1	1	1	1	0	1	0	0	0	1	0	1	0	0	0	1	0	1	0	0	0	2.6	2.6	2.6	43.747	392	392	8.25				1					1	2	0.00022528	3.7892	By MS/MS
P15531	P15531	16	16	9	Nucleoside diphosphate kinase A	NME1	Nucleoside diphosphate kinase A OS=Homo sapiens OX=9606 GN=NME1 PE=1 SV=1	1	16	16	9	15	15	14	8	11	5	15	15	14	8	11	5	9	9	8	3	6	1	86.2	86.2	55.3	17.149	152	152	8.08	5	4	2	1	1	1	22	73	80	18	0	271.2	By MS/MS
P15559	P15559	16	16	16	NAD(P)H dehydrogenase [quinone] 1	NQO1	NAD(P)H dehydrogenase [quinone] 1 OS=Homo sapiens OX=9606 GN=NQO1 PE=1 SV=1	1	16	16	16	14	16	16	5	8	2	14	16	16	5	8	2	14	16	16	5	8	2	44.2	44.2	44.2	30.867	274	274	7.67						15	36	58	16	4	0	323.31	By MS/MS
P15586	P15586	8	8	8	N-acetylglucosamine-6-sulfatase	GNS	N-acetylglucosamine-6-sulfatase OS=Homo sapiens OX=9606 GN=GNS PE=1 SV=3	1	8	8	8	6	6	5	0	1	1	6	6	5	0	1	1	6	6	5	0	1	1	15.6	15.6	15.6	62.081	552	552	4.97			5	10	4	7	3	2			0	21.506	By MS/MS
P15735	P15735	2	2	2	Phosphorylase b kinase gamma catalytic chain, liver/testis isoform	PHKG2	Phosphorylase b kinase gamma catalytic chain, liver/testis isoform OS=Homo sapiens OX=9606 GN=PHKG2 PE=1 SV=1	1	2	2	2	0	1	2	0	0	0	0	1	2	0	0	0	0	1	2	0	0	0	7.4	7.4	7.4	46.442	406	406	7							3				0.00066021	3.2722
P15880	P15880	18	18	18	40S ribosomal protein S2	RPS2	40S ribosomal protein S2 OS=Homo sapiens OX=9606 GN=RPS2 PE=1 SV=2	1	18	18	18	18	18	18	8	13	3	18	18	18	8	13	3	18	18	18	8	13	3	55.6	55.6	55.6	31.324	293	293	7.72	2	1	1		7	16	62	82	36	20	0	323.31	By MS/MS
P15924	P15924	275	275	275	Desmoplakin	DSP	Desmoplakin OS=Homo sapiens OX=9606 GN=DSP PE=1 SV=3	1	275	275	275	226	218	193	64	100	69	226	218	193	64	100	69	226	218	193	64	100	69	75.8	75.8	75.8	331.77	2871	2871	3.77	334	653	347	153	139	117	69	74	91	138	0	323.31	By MS/MS
P15927	P15927	12	12	12	Replication protein A 32 kDa subunit	RPA2	Replication protein A 32 kDa subunit OS=Homo sapiens OX=9606 GN=RPA2 PE=1 SV=1	1	12	12	12	9	9	10	1	0	0	9	9	10	1	0	0	9	9	10	1	0	0	63.3	63.3	63.3	29.247	270	270	7.76							13	26	3		0	206.93	By MS/MS
P16070	P16070	14	14	14	CD44 antigen	CD44	CD44 antigen OS=Homo sapiens OX=9606 GN=CD44 PE=1 SV=3	1	14	14	14	9	9	14	5	1	0	9	9	14	5	1	0	9	9	14	5	1	0	17.4	17.4	17.4	81.537	742	742	5.59	27	24	13	9	2	3		19	43	15	0	238.85	By MS/MS
P16083	P16083	6	6	6	Ribosyldihydronicotinamide dehydrogenase [quinone]	NQO2	Ribosyldihydronicotinamide dehydrogenase [quinone] OS=Homo sapiens OX=9606 GN=NQO2 PE=1 SV=5	1	6	6	6	5	6	6	0	4	0	5	6	6	0	4	0	5	6	6	0	4	0	33.3	33.3	33.3	25.918	231	231	7.92							11	20	8		0	286.62	By MS/MS
P16104;Q96QV6	P16104;Q96QV6	8;5	2;2	0;0	Histone H2AX;Histone H2A type 1-A	H2AFX;HIST1H2AA	Histone H2AX OS=Homo sapiens OX=9606 GN=H2AX PE=1 SV=2;Histone H2A type 1-A OS=Homo sapiens OX=9606 GN=H2AC1 PE=1 SV=3	2	8	2	0	7	8	5	6	8	4	2	2	1	2	2	0	0	0	0	0	0	0	57.3	21	0	15.144	143	143;131	5.8	2	4	2		1			4	7		0	313.15	By MS/MS
P16144	P16144	99	99	99	Integrin beta-4	ITGB4	Integrin beta-4 OS=Homo sapiens OX=9606 GN=ITGB4 PE=1 SV=5	1	99	99	99	81	74	81	43	41	26	81	74	81	43	41	26	81	74	81	43	41	26	57.6	57.6	57.6	202.16	1822	1822	4.38	1	83	233	82	80	69	77	42	7	1	0	323.31	By MS/MS
P16152	P16152	19	19	16	Carbonyl reductase [NADPH] 1	CBR1	Carbonyl reductase [NADPH] 1 OS=Homo sapiens OX=9606 GN=CBR1 PE=1 SV=3	1	19	19	16	17	17	16	10	14	4	17	17	16	10	14	4	14	14	14	8	12	2	76.2	76.2	63.2	30.375	277	277	7.53	1					31	51	70	26	4	0	323.31	By MS/MS
P16219	P16219	4	4	4	Short-chain specific acyl-CoA dehydrogenase, mitochondrial	ACADS	Short-chain specific acyl-CoA dehydrogenase, mitochondrial OS=Homo sapiens OX=9606 GN=ACADS PE=1 SV=1	1	4	4	4	1	2	3	0	0	0	1	2	3	0	0	0	1	2	3	0	0	0	15.3	15.3	15.3	44.297	412	412	6.86						1	6				0	5.929	By matching
P16220;P18846	P16220;P18846	2;1	2;1	2;1	Cyclic AMP-responsive element-binding protein 1;Cyclic AMP-dependent transcription factor ATF-1	CREB1;ATF1	Cyclic AMP-responsive element-binding protein 1 OS=Homo sapiens OX=9606 GN=CREB1 PE=1 SV=2;Cyclic AMP-dependent transcription factor ATF-1 OS=Homo sapiens OX=9606 GN=ATF1 PE=1 SV=2	2	2	2	2	2	2	2	0	0	0	2	2	2	0	0	0	2	2	2	0	0	0	11.1	11.1	11.1	36.688	341	341;271	9.14							1		3	3	0	6.3297	By MS/MS
P16233	P16233	4	4	4	Pancreatic triacylglycerol lipase	PNLIP	Pancreatic triacylglycerol lipase OS=Homo sapiens OX=9606 GN=PNLIP PE=1 SV=1	1	4	4	4	2	1	1	3	2	0	2	1	1	3	2	0	2	1	1	3	2	0	8.2	8.2	8.2	51.156	465	465	7.8			1	1				3	3	2	0	47.182	By MS/MS
P16278	P16278	9	9	9	Beta-galactosidase	GLB1	Beta-galactosidase OS=Homo sapiens OX=9606 GN=GLB1 PE=1 SV=2	1	9	9	9	9	7	6	0	1	0	9	7	6	0	1	0	9	7	6	0	1	0	20.8	20.8	20.8	76.074	677	677	4.73			2	7	22	2					0	54.363	By MS/MS
P16333	P16333	13	13	12	Cytoplasmic protein NCK1	NCK1	Cytoplasmic protein NCK1 OS=Homo sapiens OX=9606 GN=NCK1 PE=1 SV=1	1	13	13	12	11	9	11	0	0	0	11	9	11	0	0	0	10	8	10	0	0	0	45.6	45.6	43.5	42.864	377	377	7.97							18	10	5	6	0	61.029	By MS/MS
P16383	P16383	2	2	2	GC-rich sequence DNA-binding factor 2	GCFC2	GC-rich sequence DNA-binding factor 2 OS=Homo sapiens OX=9606 GN=GCFC2 PE=1 SV=2	1	2	2	2	2	1	1	0	0	0	2	1	1	0	0	0	2	1	1	0	0	0	3.5	3.5	3.5	89.384	781	781	5.43			1	1	2	1	1	1			0.0010804	2.8861	By MS/MS
P16401	P16401	15	12	12	Histone H1.5	HIST1H1B	Histone H1.5 OS=Homo sapiens OX=9606 GN=H1-5 PE=1 SV=3	1	15	12	12	14	9	10	5	7	0	11	9	10	5	5	0	11	9	10	5	5	0	46	35	35	22.58	226	226	7.99	1						29	29	23	6	0	67.251	By MS/MS
P16402	P16402	16	4	3	Histone H1.3	HIST1H1D	Histone H1.3 OS=Homo sapiens OX=9606 GN=H1-3 PE=1 SV=2	1	16	4	3	15	10	11	5	7	3	4	2	2	0	0	0	3	2	2	0	0	0	39.4	15.8	9.5	22.35	221	221	7.7							5	3	2		0	14.812	By MS/MS
P16403	P16403	18	18	6	Histone H1.2	HIST1H1C	Histone H1.2 OS=Homo sapiens OX=9606 GN=H1-2 PE=1 SV=2	1	18	18	6	15	12	13	7	11	3	15	12	13	7	11	3	4	4	4	2	4	0	51.2	51.2	20.7	21.364	213	213	7.5	5	3	3	2	3	5	36	36	18	23	0	149.67	By MS/MS
P16422	P16422	6	6	6	Epithelial cell adhesion molecule	EPCAM	Epithelial cell adhesion molecule OS=Homo sapiens OX=9606 GN=EPCAM PE=1 SV=2	1	6	6	6	3	1	4	4	3	1	3	1	4	4	3	1	3	1	4	4	3	1	20.1	20.1	20.1	34.932	314	314	6.35					1	9	7				0	47.286	By MS/MS
P16435	P16435	40	40	40	NADPH--cytochrome P450 reductase	POR	NADPH--cytochrome P450 reductase OS=Homo sapiens OX=9606 GN=POR PE=1 SV=2	1	40	40	40	37	32	31	0	10	0	37	32	31	0	10	0	37	32	31	0	10	0	65.3	65.3	65.3	76.689	677	677	4.24			27	85	68	1					0	323.31	By MS/MS
P16455	P16455	6	6	6	Methylated-DNA--protein-cysteine methyltransferase	MGMT	Methylated-DNA--protein-cysteine methyltransferase OS=Homo sapiens OX=9606 GN=MGMT PE=1 SV=1	1	6	6	6	6	3	3	0	0	0	6	3	3	0	0	0	6	3	3	0	0	0	39.1	39.1	39.1	21.646	207	207	8.44								9	7		0	10.9	By MS/MS
P16615;O14983;Q93084	P16615	60;13;8	60;13;8	60;13;8	Sarcoplasmic/endoplasmic reticulum calcium ATPase 2	ATP2A2	Sarcoplasmic/endoplasmic reticulum calcium ATPase 2 OS=Homo sapiens OX=9606 GN=ATP2A2 PE=1 SV=1	3	60	60	60	58	52	46	7	15	7	58	52	46	7	15	7	58	52	46	7	15	7	51.2	51.2	51.2	114.76	1042	1042;1001;1043	4.74	3	19	122	144	52	27	26	28	22	17	0	323.31	By MS/MS
P16885	P16885	26	26	26	1-phosphatidylinositol 4,5-bisphosphate phosphodiesterase gamma-2	PLCG2	1-phosphatidylinositol 4,5-bisphosphate phosphodiesterase gamma-2 OS=Homo sapiens OX=9606 GN=PLCG2 PE=1 SV=4	1	26	26	26	23	20	23	0	0	0	23	20	23	0	0	0	23	20	23	0	0	0	26.6	26.6	26.6	147.87	1265	1265	2.75		23	43	5							0	96.77	By MS/MS
P16930	P16930	15	15	15	Fumarylacetoacetase	FAH	Fumarylacetoacetase OS=Homo sapiens OX=9606 GN=FAH PE=1 SV=2	1	15	15	15	11	12	14	3	2	0	11	12	14	3	2	0	11	12	14	3	2	0	60.6	60.6	60.6	46.374	419	419	6.41					4	21	24				0	65.402	By MS/MS
P16949	P16949	13	13	11	Stathmin	STMN1	Stathmin OS=Homo sapiens OX=9606 GN=STMN1 PE=1 SV=3	1	13	13	11	10	11	13	1	1	1	10	11	13	1	1	1	8	9	11	1	1	1	51.7	51.7	45	17.302	149	149	8.71	2						2	14	33	15	0	235.82	By MS/MS
P16989	P16989	21	13	13	Y-box-binding protein 3	YBX3	Y-box-binding protein 3 OS=Homo sapiens OX=9606 GN=YBX3 PE=1 SV=4	1	21	13	13	18	18	19	0	0	0	10	12	12	0	0	0	10	12	12	0	0	0	71.5	65.1	65.1	40.089	372	372	7.49					6	11	20	22	13	4	0	323.31	By MS/MS
P17028	P17028	2	2	2	Zinc finger protein 24	ZNF24	Zinc finger protein 24 OS=Homo sapiens OX=9606 GN=ZNF24 PE=1 SV=4	1	2	2	2	2	0	2	0	0	0	2	0	2	0	0	0	2	0	2	0	0	0	10.3	10.3	10.3	42.155	368	368	9.5									2	2	0.0061716	2.0507	By MS/MS
P17050	P17050	3	3	3	Alpha-N-acetylgalactosaminidase	NAGA	Alpha-N-acetylgalactosaminidase OS=Homo sapiens OX=9606 GN=NAGA PE=1 SV=2	1	3	3	3	2	0	1	0	0	0	2	0	1	0	0	0	2	0	1	0	0	0	11.7	11.7	11.7	46.564	411	411	6						3					0	13.351	By MS/MS
P17066;P48741	P17066	14;6	1;1	1;1	Heat shock 70 kDa protein 6	HSPA6	Heat shock 70 kDa protein 6 OS=Homo sapiens OX=9606 GN=HSPA6 PE=1 SV=2	2	14	1	1	14	13	14	11	12	11	1	1	1	1	1	1	1	1	1	1	1	1	17.4	1.7	1.7	71.027	643	643;367	5.96	6	2	3	5	4	3	5	6	6	6	0	31.106	By MS/MS
P17096	P17096	4	4	4	High mobility group protein HMG-I/HMG-Y	HMGA1	High mobility group protein HMG-I/HMG-Y OS=Homo sapiens OX=9606 GN=HMGA1 PE=1 SV=3	1	4	4	4	4	4	4	0	1	0	4	4	4	0	1	0	4	4	4	0	1	0	41.1	41.1	41.1	11.676	107	107	9.07								8	22	11	0	323.31	By MS/MS
P17152	P17152	2	2	2	Transmembrane protein 11, mitochondrial	TMEM11	Transmembrane protein 11, mitochondrial OS=Homo sapiens OX=9606 GN=TMEM11 PE=1 SV=1	1	2	2	2	2	1	1	0	0	0	2	1	1	0	0	0	2	1	1	0	0	0	12.5	12.5	12.5	21.541	192	192	8.5								2	2		0	5.7564	By MS/MS
P17174	P17174	33	33	33	Aspartate aminotransferase, cytoplasmic	GOT1	Aspartate aminotransferase, cytoplasmic OS=Homo sapiens OX=9606 GN=GOT1 PE=1 SV=3	1	33	33	33	31	24	28	14	17	11	31	24	28	14	17	11	31	24	28	14	17	11	86.9	86.9	86.9	46.247	413	413	6.18					44	75	68	1		2	0	323.31	By MS/MS
P17275	P17275	4	4	4	Transcription factor jun-B	JUNB	Transcription factor jun-B OS=Homo sapiens OX=9606 GN=JUNB PE=1 SV=1	1	4	4	4	2	3	2	0	0	0	2	3	2	0	0	0	2	3	2	0	0	0	23.9	23.9	23.9	35.879	347	347	8						1	3	1	1	2	0	45.928	By MS/MS
P17301	P17301	49	49	49	Integrin alpha-2	ITGA2	Integrin alpha-2 OS=Homo sapiens OX=9606 GN=ITGA2 PE=1 SV=1	1	49	49	49	39	35	43	28	24	13	39	35	43	28	24	13	39	35	43	28	24	13	43.5	43.5	43.5	129.29	1181	1181	2.99	2	119	137	10	4	15	7	3	1	1	0	323.31	By MS/MS
P17480	P17480	13	13	13	Nucleolar transcription factor 1	UBTF	Nucleolar transcription factor 1 OS=Homo sapiens OX=9606 GN=UBTF PE=1 SV=1	1	13	13	13	11	9	8	0	1	0	11	9	8	0	1	0	11	9	8	0	1	0	20.9	20.9	20.9	89.405	764	764	4.8			9	12	16	7	2	3			0	27.082	By MS/MS
P17516	P17516	6	1	1	Aldo-keto reductase family 1 member C4	AKR1C4	Aldo-keto reductase family 1 member C4 OS=Homo sapiens OX=9606 GN=AKR1C4 PE=1 SV=3	1	6	1	1	6	3	4	4	4	0	1	0	1	0	0	0	1	0	1	0	0	0	17.6	5.9	5.9	37.066	323	323	6.5						1	1				1	-2	By MS/MS
P17540	P17540	10	7	7	Creatine kinase S-type, mitochondrial	CKMT2	Creatine kinase S-type, mitochondrial OS=Homo sapiens OX=9606 GN=CKMT2 PE=1 SV=2	1	10	7	7	9	5	3	1	2	2	6	2	0	0	0	2	6	2	0	0	0	2	34.8	26.5	26.5	47.504	419	419	8.82	1					1				9	0	28.586	By MS/MS
P17568	P17568	5	5	5	NADH dehydrogenase [ubiquinone] 1 beta subcomplex subunit 7	NDUFB7	NADH dehydrogenase [ubiquinone] 1 beta subcomplex subunit 7 OS=Homo sapiens OX=9606 GN=NDUFB7 PE=1 SV=4	1	5	5	5	5	0	4	0	0	0	5	0	4	0	0	0	5	0	4	0	0	0	44.5	44.5	44.5	16.402	137	137	8.4								6	4		0	19.516	By MS/MS
P17612	P17612	13	13	5	cAMP-dependent protein kinase catalytic subunit alpha	PRKACA	cAMP-dependent protein kinase catalytic subunit alpha OS=Homo sapiens OX=9606 GN=PRKACA PE=1 SV=2	1	13	13	5	8	9	10	2	2	1	8	9	10	2	2	1	4	4	4	0	1	0	38.7	38.7	15.4	40.589	351	351	6.78	1	1			1	9	23	2	1	3	0	54.33	By MS/MS
P17655	P17655	54	54	54	Calpain-2 catalytic subunit	CAPN2	Calpain-2 catalytic subunit OS=Homo sapiens OX=9606 GN=CAPN2 PE=1 SV=6	1	54	54	54	48	47	41	5	9	1	48	47	41	5	9	1	48	47	41	5	9	1	78.6	78.6	78.6	79.994	700	700	4.55			56	150	87	25	10	9	4	4	0	323.31	By MS/MS
P17661	P17661	4	2	2	Desmin	DES	Desmin OS=Homo sapiens OX=9606 GN=DES PE=1 SV=3	1	4	2	2	2	1	0	1	0	1	2	0	0	0	0	0	2	0	0	0	0	0	9.8	6.2	6.2	53.535	470	470	8						1				1	0.0033599	2.339	By MS/MS
P17676	P17676	3	3	3	CCAAT/enhancer-binding protein beta	CEBPB	CCAAT/enhancer-binding protein beta OS=Homo sapiens OX=9606 GN=CEBPB PE=1 SV=2	1	3	3	3	2	3	1	0	0	0	2	3	1	0	0	0	2	3	1	0	0	0	9.9	9.9	9.9	36.105	345	345	8.57							1	2	3	1	0.00022386	3.6213	By MS/MS
P17693	P17693	2	1	1	HLA class I histocompatibility antigen, alpha chain G	HLA-G	HLA class I histocompatibility antigen, alpha chain G OS=Homo sapiens OX=9606 GN=HLA-G PE=1 SV=1	1	2	1	1	2	2	2	2	2	2	1	1	1	1	1	1	1	1	1	1	1	1	6.8	3	3	38.224	338	338	5.89					3	4	2				0.00022401	3.6358	By matching
P17706	P17706	5	5	5	Tyrosine-protein phosphatase non-receptor type 2	PTPN2	Tyrosine-protein phosphatase non-receptor type 2 OS=Homo sapiens OX=9606 GN=PTPN2 PE=1 SV=2	1	5	5	5	3	1	5	0	0	0	3	1	5	0	0	0	3	1	5	0	0	0	13.5	13.5	13.5	48.473	415	415	6.8						4	5		1		0	14.828	By MS/MS
P17812	P17812	35	35	32	CTP synthase 1	CTPS1	CTP synthase 1 OS=Homo sapiens OX=9606 GN=CTPS1 PE=1 SV=2	1	35	35	32	32	29	33	0	0	0	32	29	33	0	0	0	29	26	30	0	0	0	72.9	72.9	70.2	66.69	591	591	4.78			1	47	78	10	1	1	1		0	323.31	By MS/MS
P17844	P17844	42	30	30	Probable ATP-dependent RNA helicase DDX5	DDX5	Probable ATP-dependent RNA helicase DDX5 OS=Homo sapiens OX=9606 GN=DDX5 PE=1 SV=1	1	42	30	30	40	36	33	11	14	3	29	25	23	5	6	1	29	25	23	5	6	1	57.7	47.1	47.1	69.147	614	614	5.3	8	1	2	31	83	69	18	3	2	3	0	323.31	By MS/MS
P17858	P17858	48	44	42	ATP-dependent 6-phosphofructokinase, liver type	PFKL	ATP-dependent 6-phosphofructokinase, liver type OS=Homo sapiens OX=9606 GN=PFKL PE=1 SV=6	1	48	44	42	42	44	33	3	1	2	38	40	29	1	0	1	36	38	28	1	0	0	69	64.4	62.2	85.018	780	780	3.94		1	58	106	27	6	3				0	323.31	By MS/MS
P17900	P17900	4	4	4	Ganglioside GM2 activator;Ganglioside GM2 activator isoform short	GM2A	Ganglioside GM2 activator OS=Homo sapiens OX=9606 GN=GM2A PE=1 SV=4	1	4	4	4	4	3	1	1	0	1	4	3	1	1	0	1	4	3	1	1	0	1	37.3	37.3	37.3	20.838	193	193	7.91			1			1		4	4	1	0	16.779	By MS/MS
P17931	P17931	8	8	8	Galectin-3	LGALS3	Galectin-3 OS=Homo sapiens OX=9606 GN=LGALS3 PE=1 SV=5	1	8	8	8	7	8	7	6	6	3	7	8	7	6	6	3	7	8	7	6	6	3	38	38	38	26.152	250	250	7.69			1	2	2	5	29	63	17	2	0	323.31	By MS/MS
P17936	P17936	4	4	4	Insulin-like growth factor-binding protein 3	IGFBP3	Insulin-like growth factor-binding protein 3 OS=Homo sapiens OX=9606 GN=IGFBP3 PE=1 SV=2	1	4	4	4	0	0	0	4	1	3	0	0	0	4	1	3	0	0	0	4	1	3	16.2	16.2	16.2	31.674	291	291	8.27							2	7	6		0	7.721
P17980	P17980	33	33	33	26S protease regulatory subunit 6A	PSMC3	26S proteasome regulatory subunit 6A OS=Homo sapiens OX=9606 GN=PSMC3 PE=1 SV=3	1	33	33	33	31	31	29	5	7	0	31	31	29	5	7	0	31	31	29	5	7	0	69.9	69.9	69.9	49.203	439	439	6.38					21	123	32	22	6	1	0	323.31	By MS/MS
P17987	P17987	47	47	47	T-complex protein 1 subunit alpha	TCP1	T-complex protein 1 subunit alpha OS=Homo sapiens OX=9606 GN=TCP1 PE=1 SV=1	1	47	47	47	45	42	41	15	26	6	45	42	41	15	26	6	45	42	41	15	26	6	88.5	88.5	88.5	60.343	556	556	5.52	5	1	7	59	209	134	61	13	14	2	0	323.31	By MS/MS
P18031	P18031	24	24	24	Tyrosine-protein phosphatase non-receptor type 1	PTPN1	Tyrosine-protein phosphatase non-receptor type 1 OS=Homo sapiens OX=9606 GN=PTPN1 PE=1 SV=1	1	24	24	24	21	21	19	1	0	0	21	21	19	1	0	0	21	21	19	1	0	0	57.9	57.9	57.9	49.966	435	435	6.32					15	64	38	1	2	2	0	298.34	By MS/MS
P18065	P18065	3	3	3	Insulin-like growth factor-binding protein 2	IGFBP2	Insulin-like growth factor-binding protein 2 OS=Homo sapiens OX=9606 GN=IGFBP2 PE=1 SV=2	1	3	3	3	0	1	3	2	2	2	0	1	3	2	2	2	0	1	3	2	2	2	9.5	9.5	9.5	34.814	325	325	7.27	4						6	5	7	4	0	19.985
P18074	P18074	13	13	13	TFIIH basal transcription factor complex helicase XPD subunit	ERCC2	General transcription and DNA repair factor IIH helicase subunit XPD OS=Homo sapiens OX=9606 GN=ERCC2 PE=1 SV=1	1	13	13	13	11	8	8	0	0	0	11	8	8	0	0	0	11	8	8	0	0	0	22.5	22.5	22.5	86.908	760	760	3.63			12	17	1						0	43.239	By MS/MS
P18077	P18077	8	8	8	60S ribosomal protein L35a	RPL35A	60S ribosomal protein L35a OS=Homo sapiens OX=9606 GN=RPL35A PE=1 SV=2	1	8	8	8	8	5	7	2	4	1	8	5	7	2	4	1	8	5	7	2	4	1	48.2	48.2	48.2	12.538	110	110	8.96							1	13	22	13	0	22.811	By MS/MS
P18084	P18084	6	6	6	Integrin beta-5	ITGB5	Integrin beta-5 OS=Homo sapiens OX=9606 GN=ITGB5 PE=1 SV=1	1	6	6	6	3	2	6	0	0	0	3	2	6	0	0	0	3	2	6	0	0	0	16.6	16.6	16.6	88.053	799	799	3.62			5	8							0	22.579	By MS/MS
P18085	P18085	13	8	8	ADP-ribosylation factor 4	ARF4	ADP-ribosylation factor 4 OS=Homo sapiens OX=9606 GN=ARF4 PE=1 SV=3	1	13	8	8	11	9	7	4	4	4	6	5	3	1	1	1	6	5	3	1	1	1	81.1	51.1	51.1	20.511	180	180	8.5							1	8	8	1	0	22.864	By MS/MS
P18124	P18124	25	25	25	60S ribosomal protein L7	RPL7	60S ribosomal protein L7 OS=Homo sapiens OX=9606 GN=RPL7 PE=1 SV=1	1	25	25	25	23	25	25	6	16	3	23	25	25	6	16	3	23	25	25	6	16	3	65.3	65.3	65.3	29.225	248	248	7.44	3	1	2	3	8	21	56	96	20	13	0	323.31	By MS/MS
P18206	P18206	140	140	140	Vinculin	VCL	Vinculin OS=Homo sapiens OX=9606 GN=VCL PE=1 SV=4	1	140	140	140	125	126	132	56	54	17	125	126	132	56	54	17	125	126	132	56	54	17	85.6	85.6	85.6	123.8	1134	1134	3.34	7	256	613	199	81	47	14	6	1	14	0	323.31	By MS/MS
P18283	P18283	6	6	6	Glutathione peroxidase 2	GPX2	Glutathione peroxidase 2 OS=Homo sapiens OX=9606 GN=GPX2 PE=1 SV=3	1	6	6	6	5	3	4	0	0	0	5	3	4	0	0	0	5	3	4	0	0	0	37.9	37.9	37.9	21.954	190	190	8.58								5	7		0	7.7584	By MS/MS
P18433	P18433	8	8	8	Receptor-type tyrosine-protein phosphatase alpha	PTPRA	Receptor-type tyrosine-protein phosphatase alpha OS=Homo sapiens OX=9606 GN=PTPRA PE=1 SV=3	1	8	8	8	8	4	5	0	0	0	8	4	5	0	0	0	8	4	5	0	0	0	13.8	13.8	13.8	90.718	802	802	2.81		8	11		2						0	11.137	By MS/MS
P18510	P18510	7	7	7	Interleukin-1 receptor antagonist protein	IL1RN	Interleukin-1 receptor antagonist protein OS=Homo sapiens OX=9606 GN=IL1RN PE=1 SV=1	1	7	7	7	7	7	7	5	3	1	7	7	7	5	3	1	7	7	7	5	3	1	38.4	38.4	38.4	20.055	177	177	8.47							5	18	24	2	0	323.31	By MS/MS
P18564	P18564	14	14	14	Integrin beta-6	ITGB6	Integrin beta-6 OS=Homo sapiens OX=9606 GN=ITGB6 PE=1 SV=2	1	14	14	14	7	7	11	5	4	2	7	7	11	5	4	2	7	7	11	5	4	2	25.3	25.3	25.3	85.935	788	788	3.41	1	4	27	15	3				1		0	108.52	By MS/MS
P18583	P18583	4	4	4	Protein SON	SON	Protein SON OS=Homo sapiens OX=9606 GN=SON PE=1 SV=4	1	4	4	4	4	2	3	0	0	0	4	2	3	0	0	0	4	2	3	0	0	0	3.5	3.5	3.5	263.83	2426	2426	4.07	4	2	2	1		2	2	1	1		0	21.561	By MS/MS
P18615	P18615	7	7	7	Negative elongation factor E	NELFE	Negative elongation factor E OS=Homo sapiens OX=9606 GN=NELFE PE=1 SV=3	1	7	7	7	5	5	4	0	0	0	5	5	4	0	0	0	5	5	4	0	0	0	28.4	28.4	28.4	43.239	380	380	8.59						2	2	3	4	6	0	14.705	By MS/MS
P18621	P18621	15	15	15	60S ribosomal protein L17	RPL17	60S ribosomal protein L17 OS=Homo sapiens OX=9606 GN=RPL17 PE=1 SV=3	1	15	15	15	14	14	14	1	3	1	14	14	14	1	3	1	14	14	14	1	3	1	58.7	58.7	58.7	21.397	184	184	8.12	4	1	1			2	21	73	63	11	0	323.31	By MS/MS
P18669;Q8N0Y7;P15259	P18669	22;8;7	22;8;7	22;8;7	Phosphoglycerate mutase 1	PGAM1	Phosphoglycerate mutase 1 OS=Homo sapiens OX=9606 GN=PGAM1 PE=1 SV=2	3	22	22	22	22	21	22	14	14	10	22	21	22	14	14	10	22	21	22	14	14	10	83.1	83.1	83.1	28.804	254	254;254;253	7.5	11	1	3	3	2	40	127	171	60	22	0	323.31	By MS/MS
P18754	P18754	24	24	24	Regulator of chromosome condensation	RCC1	Regulator of chromosome condensation OS=Homo sapiens OX=9606 GN=RCC1 PE=1 SV=1	1	24	24	24	24	23	24	5	0	1	24	23	24	5	0	1	24	23	24	5	0	1	66	66	66	44.969	421	421	6.83					4	129	71	43	18	4	0	323.31	By MS/MS
P18827	P18827	1	1	1	Syndecan-1	SDC1	Syndecan-1 OS=Homo sapiens OX=9606 GN=SDC1 PE=1 SV=3	1	1	1	1	0	0	1	0	0	0	0	0	1	0	0	0	0	0	1	0	0	0	5.5	5.5	5.5	32.461	310	310	1	1										0.0027507	2.4756
P18858	P18858	14	14	14	DNA ligase 1	LIG1	DNA ligase 1 OS=Homo sapiens OX=9606 GN=LIG1 PE=1 SV=1	1	14	14	14	9	11	8	0	0	0	9	11	8	0	0	0	9	11	8	0	0	0	19.6	19.6	19.6	101.73	919	919	3.57		1	18	17				1			0	22.34	By MS/MS
P18859	P18859	3	3	3	ATP synthase-coupling factor 6, mitochondrial	ATP5J	ATP synthase-coupling factor 6, mitochondrial OS=Homo sapiens OX=9606 GN=ATP5PF PE=1 SV=1	1	3	3	3	3	2	3	0	0	0	3	2	3	0	0	0	3	2	3	0	0	0	44.4	44.4	44.4	12.587	108	108	9.64									4	7	0	14.948	By MS/MS
P18887	P18887	9	9	9	DNA repair protein XRCC1	XRCC1	DNA repair protein XRCC1 OS=Homo sapiens OX=9606 GN=XRCC1 PE=1 SV=2	1	9	9	9	7	4	7	0	0	0	7	4	7	0	0	0	7	4	7	0	0	0	21.5	21.5	21.5	69.476	633	633	6.48			1		4	7	2	6	1		0	13.358	By MS/MS
P19022	P19022	1	1	1	Cadherin-2	CDH2	Cadherin-2 OS=Homo sapiens OX=9606 GN=CDH2 PE=1 SV=4	1	1	1	1	0	0	1	0	0	0	0	0	1	0	0	0	0	0	1	0	0	0	2.9	2.9	2.9	99.808	906	906	4				1							0.0010823	2.9185
P19174	P19174	14	14	14	1-phosphatidylinositol 4,5-bisphosphate phosphodiesterase gamma-1	PLCG1	1-phosphatidylinositol 4,5-bisphosphate phosphodiesterase gamma-1 OS=Homo sapiens OX=9606 GN=PLCG1 PE=1 SV=1	1	14	14	14	13	7	11	0	0	0	13	7	11	0	0	0	13	7	11	0	0	0	15.3	15.3	15.3	148.53	1290	1290	3.03	1	11	17	4	2	2					0	26.409	By MS/MS
P19224;O60656;P22309;P35504;P35503;P22310	P19224;O60656;P22309;P35504;P35503;P22310	16;10;10;10;10;10	16;10;10;10;10;10	6;0;0;0;0;0	UDP-glucuronosyltransferase 1-6;UDP-glucuronosyltransferase 1-9;UDP-glucuronosyltransferase 1-1;UDP-glucuronosyltransferase 1-5;UDP-glucuronosyltransferase 1-3;UDP-glucuronosyltransferase 1-4	UGT1A6;UGT1A9;UGT1A1;UGT1A5;UGT1A3;UGT1A4	UDP-glucuronosyltransferase 1-6 OS=Homo sapiens OX=9606 GN=UGT1A6 PE=1 SV=2;UDP-glucuronosyltransferase 1-9 OS=Homo sapiens OX=9606 GN=UGT1A9 PE=1 SV=1;UDP-glucuronosyltransferase 1-1 OS=Homo sapiens OX=9606 GN=UGT1A1 PE=1 SV=1;UDP-glucuronosyltransferase	6	16	16	6	15	11	11	1	3	0	15	11	11	1	3	0	5	4	3	0	0	0	35.9	35.9	13.2	60.75	532	532;530;533;534;534;534	5.78					22	35	8				0	323.31	By MS/MS
P19338	P19338	67	67	67	Nucleolin	NCL	Nucleolin OS=Homo sapiens OX=9606 GN=NCL PE=1 SV=3	1	67	67	67	63	62	51	12	21	6	63	62	51	12	21	6	63	62	51	12	21	6	57.5	57.5	57.5	76.613	710	710	5.91	7	17	148	186	137	139	116	132	121	54	0	323.31	By MS/MS
P19367;Q2TB90	P19367	85;6	85;6	81;5	Hexokinase-1	HK1	Hexokinase-1 OS=Homo sapiens OX=9606 GN=HK1 PE=1 SV=3	2	85	85	81	73	72	54	22	27	13	73	72	54	22	27	13	69	68	50	20	23	11	69.6	69.6	67.5	102.48	917	917;917	3.74	3	7	228	163	43	18	9	3	1	1	0	323.31	By MS/MS
P19387	P19387	11	11	11	DNA-directed RNA polymerase II subunit RPB3	POLR2C	DNA-directed RNA polymerase II subunit RPB3 OS=Homo sapiens OX=9606 GN=POLR2C PE=1 SV=2	1	11	11	11	7	10	8	0	0	0	7	10	8	0	0	0	7	10	8	0	0	0	67.3	67.3	67.3	31.441	275	275	7.6							13	16	1		0	41.58	By MS/MS
P19388	P19388	10	10	10	DNA-directed RNA polymerases I, II, and III subunit RPABC1	POLR2E	DNA-directed RNA polymerases I, II, and III subunit RPABC1 OS=Homo sapiens OX=9606 GN=POLR2E PE=1 SV=4	1	10	10	10	8	9	5	0	0	0	8	9	5	0	0	0	8	9	5	0	0	0	67.1	67.1	67.1	24.551	210	210	8.58								11	15		0	83.285	By MS/MS
P19404	P19404	9	9	9	NADH dehydrogenase [ubiquinone] flavoprotein 2, mitochondrial	NDUFV2	NADH dehydrogenase [ubiquinone] flavoprotein 2, mitochondrial OS=Homo sapiens OX=9606 GN=NDUFV2 PE=1 SV=2	1	9	9	9	9	8	5	0	1	0	9	8	5	0	1	0	9	8	5	0	1	0	47	47	47	27.391	249	249	8.46							1	12	13		0	113.86	By MS/MS
P19447	P19447	8	8	8	TFIIH basal transcription factor complex helicase XPB subunit	ERCC3	General transcription and DNA repair factor IIH helicase subunit XPB OS=Homo sapiens OX=9606 GN=ERCC3 PE=1 SV=1	1	8	8	8	3	4	4	0	0	0	3	4	4	0	0	0	3	4	4	0	0	0	18.9	18.9	18.9	89.277	782	782	3.73			3	8							0	65.496	By MS/MS
P19474	P19474	11	11	11	E3 ubiquitin-protein ligase TRIM21	TRIM21	E3 ubiquitin-protein ligase TRIM21 OS=Homo sapiens OX=9606 GN=TRIM21 PE=1 SV=1	1	11	11	11	7	8	4	0	0	0	7	8	4	0	0	0	7	8	4	0	0	0	32.4	32.4	32.4	54.169	475	475	5.67					7	14					0	40.355	By MS/MS
P19525	P19525	16	16	16	Interferon-induced, double-stranded RNA-activated protein kinase	EIF2AK2	Interferon-induced, double-stranded RNA-activated protein kinase OS=Homo sapiens OX=9606 GN=EIF2AK2 PE=1 SV=2	1	16	16	16	14	12	13	1	1	0	14	12	13	1	1	0	14	12	13	1	1	0	35.9	35.9	35.9	62.094	551	551	7.01				7	6	1	25	22	5	1	0	323.31	By MS/MS
P19623	P19623	15	15	15	Spermidine synthase	SRM	Spermidine synthase OS=Homo sapiens OX=9606 GN=SRM PE=1 SV=1	1	15	15	15	10	13	13	2	4	0	10	13	13	2	4	0	10	13	13	2	4	0	53	53	53	33.824	302	302	7.4						1	36	21	2		0	323.31	By MS/MS
P19634	P19634	2	2	2	Sodium/hydrogen exchanger 1	SLC9A1	Sodium/hydrogen exchanger 1 OS=Homo sapiens OX=9606 GN=SLC9A1 PE=1 SV=2	1	2	2	2	2	2	2	0	0	0	2	2	2	0	0	0	2	2	2	0	0	0	7.1	7.1	7.1	90.762	815	815	4.12			2	3	3						0	43.453	By MS/MS
P19784	P19784	17	17	17	Casein kinase II subunit alpha	CSNK2A2	Casein kinase II subunit alpha OS=Homo sapiens OX=9606 GN=CSNK2A2 PE=1 SV=1	1	17	17	17	11	16	14	0	2	0	11	16	14	0	2	0	11	16	14	0	2	0	60.6	60.6	60.6	41.213	350	350	6.86						8	49				0	191.33	By MS/MS
P19793;P48443;P28702;P10588	P19793;P48443	7;4;3;1	7;4;3;1	6;3;2;0	Retinoic acid receptor RXR-alpha;Retinoic acid receptor RXR-gamma	RXRA;RXRG	Retinoic acid receptor RXR-alpha OS=Homo sapiens OX=9606 GN=RXRA PE=1 SV=1;Retinoic acid receptor RXR-gamma OS=Homo sapiens OX=9606 GN=RXRG PE=1 SV=1	4	7	7	6	6	6	5	0	0	0	6	6	5	0	0	0	5	5	4	0	0	0	17.3	17.3	15.4	50.811	462	462;463;533;404	5.95				1	5	10	4	1			0	11.751	By MS/MS
P19838	P19838	12	12	12	Nuclear factor NF-kappa-B p105 subunit;Nuclear factor NF-kappa-B p50 subunit	NFKB1	Nuclear factor NF-kappa-B p105 subunit OS=Homo sapiens OX=9606 GN=NFKB1 PE=1 SV=2	1	12	12	12	9	8	7	0	0	0	9	8	7	0	0	0	9	8	7	0	0	0	20.8	20.8	20.8	105.35	968	968	5.86			4	3	1	16	11		1		0	74.716	By MS/MS
P19971	P19971	24	24	24	Thymidine phosphorylase	TYMP	Thymidine phosphorylase OS=Homo sapiens OX=9606 GN=TYMP PE=1 SV=2	1	24	24	24	24	17	17	5	7	2	24	17	17	5	7	2	24	17	17	5	7	2	63.7	63.7	63.7	49.955	482	482	5.49	12				32	73	11	5	1		0	211	By MS/MS
P20020;Q16720;Q01814	P20020	13;6;5	3;0;0	3;0;0	Plasma membrane calcium-transporting ATPase 1	ATP2B1	Plasma membrane calcium-transporting ATPase 1 OS=Homo sapiens OX=9606 GN=ATP2B1 PE=1 SV=4	3	13	3	3	8	10	11	3	2	1	0	2	1	0	0	0	0	2	1	0	0	0	12.7	5.2	5.2	134.68	1220	1220;1220;1243	4.33			1	1		1					0.0039707	2.2605	By matching
P20042	P20042	33	33	33	Eukaryotic translation initiation factor 2 subunit 2	EIF2S2	Eukaryotic translation initiation factor 2 subunit 2 OS=Homo sapiens OX=9606 GN=EIF2S2 PE=1 SV=2	1	33	33	33	32	23	27	2	0	1	32	23	27	2	0	1	32	23	27	2	0	1	80.8	80.8	80.8	38.388	333	333	6.75				1		84	47	36	4		0	323.31	By MS/MS
P20073	P20073	20	20	20	Annexin A7	ANXA7	Annexin A7 OS=Homo sapiens OX=9606 GN=ANXA7 PE=1 SV=3	1	20	20	20	19	17	15	7	11	2	19	17	15	7	11	2	19	17	15	7	11	2	42.4	42.4	42.4	52.739	488	488	6.13					15	84	22	3	1		0	323.31	By MS/MS
P20226	P20226	1	1	1	TATA-box-binding protein	TBP	TATA-box-binding protein OS=Homo sapiens OX=9606 GN=TBP PE=1 SV=2	1	1	1	1	0	1	1	0	0	0	0	1	1	0	0	0	0	1	1	0	0	0	5	5	5	37.698	339	339	7							2				0.0025489	2.5495
P20290	P20290	11	11	11	Transcription factor BTF3	BTF3	Transcription factor BTF3 OS=Homo sapiens OX=9606 GN=BTF3 PE=1 SV=1	1	11	11	11	11	9	9	1	0	2	11	9	9	1	0	2	11	9	9	1	0	2	52.9	52.9	52.9	22.168	206	206	9.1							1	15	43	25	0	323.31	By MS/MS
P20338	P20338	7	7	6	Ras-related protein Rab-4A	RAB4A	Ras-related protein Rab-4A OS=Homo sapiens OX=9606 GN=RAB4A PE=1 SV=3	1	7	7	6	6	2	2	0	0	0	6	2	2	0	0	0	5	2	2	0	0	0	39.9	39.9	33.5	24.389	218	218	8.4								6	4		0	16.234	By MS/MS
P20339	P20339	8	5	5	Ras-related protein Rab-5A	RAB5A	Ras-related protein Rab-5A OS=Homo sapiens OX=9606 GN=RAB5A PE=1 SV=2	1	8	5	5	7	8	7	1	0	1	4	5	4	0	0	0	4	5	4	0	0	0	53.5	38.6	38.6	23.658	215	215	7.7	1						4	10	5		0	36.976	By MS/MS
P20340;Q9NRW1	P20340	14;6	14;6	11;5	Ras-related protein Rab-6A	RAB6A	Ras-related protein Rab-6A OS=Homo sapiens OX=9606 GN=RAB6A PE=1 SV=3	2	14	14	11	14	11	10	3	3	1	14	11	10	3	3	1	11	8	7	2	1	0	73.6	73.6	63.5	23.593	208	208;208	8.66							7	34	41	15	0	323.31	By MS/MS
P20585	P20585	3	3	3	DNA mismatch repair protein Msh3	MSH3	DNA mismatch repair protein Msh3 OS=Homo sapiens OX=9606 GN=MSH3 PE=1 SV=4	1	3	3	3	2	3	2	0	0	0	2	3	2	0	0	0	2	3	2	0	0	0	4.3	4.3	4.3	127.41	1137	1137	4.5			1	2	5						0.00065905	3.217	By MS/MS
P20591;P20592	P20591;P20592	4;2	4;2	4;2	Interferon-induced GTP-binding protein Mx1;Interferon-induced GTP-binding protein Mx1, N-terminally processed;Interferon-induced GTP-binding protein Mx2	MX1;MX2	Interferon-induced GTP-binding protein Mx1 OS=Homo sapiens OX=9606 GN=MX1 PE=1 SV=4;Interferon-induced GTP-binding protein Mx2 OS=Homo sapiens OX=9606 GN=MX2 PE=1 SV=1	2	4	4	4	4	1	3	0	0	0	4	1	3	0	0	0	4	1	3	0	0	0	10.6	10.6	10.6	75.519	662	662;715	4.3			1	5	4						0	14.607	By MS/MS
P20618	P20618	15	15	15	Proteasome subunit beta type-1	PSMB1	Proteasome subunit beta type-1 OS=Homo sapiens OX=9606 GN=PSMB1 PE=1 SV=2	1	15	15	15	14	13	9	5	8	2	14	13	9	5	8	2	14	13	9	5	8	2	71	71	71	26.489	241	241	8.24							20	34	41	1	0	323.31	By MS/MS
P20645	P20645	7	7	7	Cation-dependent mannose-6-phosphate receptor	M6PR	Cation-dependent mannose-6-phosphate receptor OS=Homo sapiens OX=9606 GN=M6PR PE=1 SV=1	1	7	7	7	5	7	6	2	1	1	5	7	6	2	1	1	5	7	6	2	1	1	38.3	38.3	38.3	30.993	277	277	5.93					11	22	8				0	85.274	By MS/MS
P20674	P20674	9	9	9	Cytochrome c oxidase subunit 5A, mitochondrial	COX5A	Cytochrome c oxidase subunit 5A, mitochondrial OS=Homo sapiens OX=9606 GN=COX5A PE=1 SV=2	1	9	9	9	8	6	8	3	5	1	8	6	8	3	5	1	8	6	8	3	5	1	58	58	58	16.762	150	150	9.44								2	23	23	0	77.618	By MS/MS
P20700	P20700	56	54	50	Lamin-B1	LMNB1	Lamin-B1 OS=Homo sapiens OX=9606 GN=LMNB1 PE=1 SV=2	1	56	54	50	55	44	44	5	12	2	53	42	42	5	12	2	49	40	40	5	12	2	70.3	70.3	66.4	66.408	586	586	7.97						25	83	114	100	11	0	323.31	By MS/MS
P20810	P20810	14	14	14	Calpastatin	CAST	Calpastatin OS=Homo sapiens OX=9606 GN=CAST PE=1 SV=4	1	14	14	14	10	7	9	0	0	0	10	7	9	0	0	0	10	7	9	0	0	0	29.7	29.7	29.7	76.572	708	708	6.36				8	8	8	13	11	1	1	0	40.556	By MS/MS
P20839	P20839	20	18	18	Inosine-5-monophosphate dehydrogenase 1	IMPDH1	Inosine-5-monophosphate dehydrogenase 1 OS=Homo sapiens OX=9606 GN=IMPDH1 PE=1 SV=2	1	20	18	18	18	16	10	1	3	1	16	14	8	1	2	0	16	14	8	1	2	0	47.3	45.5	45.5	55.405	514	514	5.55					22	27					0	323.31	By MS/MS
P20908	P20908	2	2	2	Collagen alpha-1(V) chain	COL5A1	Collagen alpha-1(V) chain OS=Homo sapiens OX=9606 GN=COL5A1 PE=1 SV=3	1	2	2	2	1	1	2	0	0	0	1	1	2	0	0	0	1	1	2	0	0	0	1.9	1.9	1.9	183.56	1838	1838	7.8							1	4			0.0010844	2.95	By MS/MS
P20933	P20933	3	3	3	N(4)-(beta-N-acetylglucosaminyl)-L-asparaginase;Glycosylasparaginase alpha chain;Glycosylasparaginase beta chain	AGA	N(4)-(beta-N-acetylglucosaminyl)-L-asparaginase OS=Homo sapiens OX=9606 GN=AGA PE=1 SV=2	1	3	3	3	3	0	2	0	1	0	3	0	2	0	1	0	3	0	2	0	1	0	15.6	15.6	15.6	37.208	346	346	8.86								3	2	2	0	15.488	By MS/MS
P20936	P20936	4	4	4	Ras GTPase-activating protein 1	RASA1	Ras GTPase-activating protein 1 OS=Homo sapiens OX=9606 GN=RASA1 PE=1 SV=1	1	4	4	4	1	3	1	0	0	0	1	3	1	0	0	0	1	3	1	0	0	0	5.5	5.5	5.5	116.4	1047	1047	6				1	1		3				0	9.0481	By MS/MS
P20962	P20962	1	1	1	Parathymosin	PTMS	Parathymosin OS=Homo sapiens OX=9606 GN=PTMS PE=1 SV=2	1	1	1	1	1	1	1	0	0	0	1	1	1	0	0	0	1	1	1	0	0	0	12.7	12.7	12.7	11.53	102	102	8.67								1	2		0.0067512	1.9834	By MS/MS
P21127;Q9UQ88;Q13882	P21127;Q9UQ88	4;4;1	4;4;1	4;4;1	Cyclin-dependent kinase 11B;Cyclin-dependent kinase 11A	CDK11B;CDK11A	Cyclin-dependent kinase 11B OS=Homo sapiens OX=9606 GN=CDK11B PE=1 SV=4;Cyclin-dependent kinase 11A OS=Homo sapiens OX=9606 GN=CDK11A PE=1 SV=4	3	4	4	4	1	3	4	1	0	0	1	3	4	1	0	0	1	3	4	1	0	0	5.9	5.9	5.9	92.619	795	795;783;451	5		1	3	2		1	5				0.00066328	3.3782	By MS/MS
P21281;P15313	P21281	32;8	32;8	32;8	V-type proton ATPase subunit B, brain isoform	ATP6V1B2	V-type proton ATPase subunit B, brain isoform OS=Homo sapiens OX=9606 GN=ATP6V1B2 PE=1 SV=3	2	32	32	32	32	21	26	2	2	0	32	21	26	2	2	0	32	21	26	2	2	0	79.6	79.6	79.6	56.5	511	511;513	6.31	5				36	52	9	26	15		0	323.31	By MS/MS
P21283;Q8NEY4	P21283	27;1	27;1	27;1	V-type proton ATPase subunit C 1	ATP6V1C1	V-type proton ATPase subunit C 1 OS=Homo sapiens OX=9606 GN=ATP6V1C1 PE=1 SV=4	2	27	27	27	22	21	22	0	5	0	22	21	22	0	5	0	22	21	22	0	5	0	76.7	76.7	76.7	43.941	382	382;427	6.89						23	45	10	2		0	323.31	By MS/MS
P21291	P21291	8	8	8	Cysteine and glycine-rich protein 1	CSRP1	Cysteine and glycine-rich protein 1 OS=Homo sapiens OX=9606 GN=CSRP1 PE=1 SV=3	1	8	8	8	8	6	7	1	2	0	8	6	7	1	2	0	8	6	7	1	2	0	64.2	64.2	64.2	20.567	193	193	8.94							2	16	32	16	0	230.81	By MS/MS
P21333	P21333	288	272	266	Filamin-A	FLNA	Filamin-A OS=Homo sapiens OX=9606 GN=FLNA PE=1 SV=4	1	288	272	266	249	242	270	137	136	65	236	230	258	129	129	64	231	225	253	126	125	63	85.5	84.2	83.9	280.74	2647	2647	3.21	618	1204	980	431	233	184	150	65	43	94	0	323.31	By MS/MS
21726;421727;421728;421729;421730;421731;421732;421733;421734;421735;421736;421737;421738;421739;421740;421741;421742;421743;421744;421745;421746;421747;421748;421749;424756;424757;424758;424759;424760;424761;424762;424763;424764;424765;424766;424767;424768;424769;424770;424771;424772;424773;424774;424775;424776;424777;424778;424779;424780;424781;424782;424783;424784;424785;424786;424787;424788;4…	1304;6873;7360;7669;7883;7919;7931;9577;11665;12516;12697;13078;13080;14065;14842;14865;17131;17132;17133;20732;23978;26126;26143;26149;27265;27272;27835;27843;31536;32314;32347;33901;33922;39308;39756;39778;40700;40717;40725;44534;44558;44748;45871;46372;46382;46403;46467;46926;46941;47513;47537;51949;51974;54670;54683;55385;55404;55409;56348;56349;60234;61532;65004;65048;68450;68480;68482;69440…	612;1822;1823;1824;1825;1826;1827;1828;1829;1830;1831;1832;1833;1834;1835;1836;1837	102;229;258;297;450;660;746;849;1462;1842;1958;1960;2174;2207;2474;2490;2589	-1
P21359	P21359	1	1	1	Neurofibromin;Neurofibromin truncated	NF1	Neurofibromin OS=Homo sapiens OX=9606 GN=NF1 PE=1 SV=2	1	1	1	1	1	0	1	0	0	0	1	0	1	0	0	0	1	0	1	0	0	0	0.8	0.8	0.8	319.37	2839	2839	2.5		1	1								0	31.456	By MS/MS
P21397	P21397	24	24	22	Amine oxidase [flavin-containing] A	MAOA	Amine oxidase [flavin-containing] A OS=Homo sapiens OX=9606 GN=MAOA PE=1 SV=1	1	24	24	22	24	19	17	0	1	0	24	19	17	0	1	0	22	18	16	0	1	0	56.4	56.4	54.1	59.681	527	527	5.21				9	61	30					0	241.32	By MS/MS
P21399;O00408	P21399	46;1	46;1	46;1	Cytoplasmic aconitate hydratase	ACO1	Cytoplasmic aconitate hydratase OS=Homo sapiens OX=9606 GN=ACO1 PE=1 SV=3	2	46	46	46	36	30	34	10	6	2	36	30	34	10	6	2	36	30	34	10	6	2	55.1	55.1	55.1	98.398	889	889;941	3.71	4		57	76	8	2		2		1	0	323.31	By MS/MS
P21589	P21589	14	14	14	5-nucleotidase	NT5E	5-nucleotidase OS=Homo sapiens OX=9606 GN=NT5E PE=1 SV=1	1	14	14	14	14	9	3	2	4	0	14	9	3	2	4	0	14	9	3	2	4	0	41.1	41.1	41.1	63.367	574	574	4.38			1	19	14						0	61.077	By MS/MS
P21741	P21741	4	4	4	Midkine	MDK	Midkine OS=Homo sapiens OX=9606 GN=MDK PE=1 SV=1	1	4	4	4	0	0	0	4	1	1	0	0	0	4	1	1	0	0	0	4	1	1	23.8	23.8	23.8	15.585	143	143	7.62	2						1	5	7	1	0	53.114
P21796	P21796	28	28	28	Voltage-dependent anion-selective channel protein 1	VDAC1	Voltage-dependent anion-selective channel protein 1 OS=Homo sapiens OX=9606 GN=VDAC1 PE=1 SV=2	1	28	28	28	28	22	23	12	14	10	28	22	23	12	14	10	28	22	23	12	14	10	90.5	90.5	90.5	30.772	283	283	7.48	5	5	2	2	4	42	110	128	54	21	0	323.31	By MS/MS
P21912	P21912	13	13	13	Succinate dehydrogenase [ubiquinone] iron-sulfur subunit, mitochondrial	SDHB	Succinate dehydrogenase [ubiquinone] iron-sulfur subunit, mitochondrial OS=Homo sapiens OX=9606 GN=SDHB PE=1 SV=3	1	13	13	13	10	8	9	0	0	0	10	8	9	0	0	0	10	8	9	0	0	0	48.9	48.9	48.9	31.629	280	280	7.63							13	22			0	78.278	By MS/MS
P21926	P21926	6	6	6	CD9 antigen	CD9	CD9 antigen OS=Homo sapiens OX=9606 GN=CD9 PE=1 SV=4	1	6	6	6	5	4	4	5	4	5	5	4	4	5	4	5	5	4	4	5	4	5	25.4	25.4	25.4	25.416	228	228	7.87					2	2	11	24	14		0	323.31	By MS/MS
P21953	P21953	4	4	4	2-oxoisovalerate dehydrogenase subunit beta, mitochondrial	BCKDHB	2-oxoisovalerate dehydrogenase subunit beta, mitochondrial OS=Homo sapiens OX=9606 GN=BCKDHB PE=1 SV=2	1	4	4	4	2	4	2	1	0	0	2	4	2	1	0	0	2	4	2	1	0	0	21.4	21.4	21.4	43.122	392	392	7							9				0	6.164	By MS/MS
P21964	P21964	27	27	27	Catechol O-methyltransferase	COMT	Catechol O-methyltransferase OS=Homo sapiens OX=9606 GN=COMT PE=1 SV=2	1	27	27	27	27	23	25	0	1	0	27	23	25	0	1	0	27	23	25	0	1	0	77.9	77.9	77.9	30.037	271	271	8.08							31	87	36	4	0	323.31	By MS/MS
P22033	P22033	31	31	31	Methylmalonyl-CoA mutase, mitochondrial	MUT	Methylmalonyl-CoA mutase, mitochondrial OS=Homo sapiens OX=9606 GN=MMUT PE=1 SV=4	1	31	31	31	25	21	25	3	1	0	25	21	25	3	1	0	25	21	25	3	1	0	54.5	54.5	54.5	83.134	750	750	4.08		1	27	57	31	2	1				0	323.31	By MS/MS
P22059	P22059	24	24	24	Oxysterol-binding protein 1	OSBP	Oxysterol-binding protein 1 OS=Homo sapiens OX=9606 GN=OSBP PE=1 SV=1	1	24	24	24	21	16	17	0	1	0	21	16	17	0	1	0	21	16	17	0	1	0	41.6	41.6	41.6	89.42	807	807	4.19			27	36	6	9	5	1			0	293.19	By MS/MS
P22061	P22061	14	14	14	Protein-L-isoaspartate(D-aspartate) O-methyltransferase	PCMT1	Protein-L-isoaspartate(D-aspartate) O-methyltransferase OS=Homo sapiens OX=9606 GN=PCMT1 PE=1 SV=4	1	14	14	14	12	12	14	4	5	0	12	12	14	4	5	0	12	12	14	4	5	0	70.9	70.9	70.9	24.636	227	227	8.05							26	63	32		0	323.01	By MS/MS
P22087	P22087	16	16	15	rRNA 2-O-methyltransferase fibrillarin	FBL	rRNA 2-O-methyltransferase fibrillarin OS=Homo sapiens OX=9606 GN=FBL PE=1 SV=2	1	16	16	15	15	13	12	3	4	0	15	13	12	3	4	0	14	12	11	2	4	0	62	62	58.6	33.784	321	321	7.01						3	62	4			0	104.2	By MS/MS
P22090	P22090	13	1	1	40S ribosomal protein S4, Y isoform 1	RPS4Y1	40S ribosomal protein S4, Y isoform 1 OS=Homo sapiens OX=9606 GN=RPS4Y1 PE=1 SV=2	1	13	1	1	11	10	10	2	4	1	1	0	0	0	0	0	1	0	0	0	0	0	33.1	8.7	8.7	29.455	263	263	3			1								1	-2	By MS/MS
P22102	P22102	77	77	77	Trifunctional purine biosynthetic protein adenosine-3;Phosphoribosylamine--glycine ligase;Phosphoribosylformylglycinamidine cyclo-ligase;Phosphoribosylglycinamide formyltransferase	GART	Trifunctional purine biosynthetic protein adenosine-3 OS=Homo sapiens OX=9606 GN=GART PE=1 SV=1	1	77	77	77	58	68	56	17	32	6	58	68	56	17	32	6	58	68	56	17	32	6	76.7	76.7	76.7	107.77	1010	1010	4.62	1	17	158	105	86	129	38	11	2	4	0	323.31	By MS/MS
P22223	P22223	24	24	23	Cadherin-3	CDH3	Cadherin-3 OS=Homo sapiens OX=9606 GN=CDH3 PE=1 SV=2	1	24	24	23	18	14	23	0	1	0	18	14	23	0	1	0	17	13	22	0	1	0	42.7	42.7	41.3	91.417	829	829	5.49			22	30	2		1	11	19	1	0	309.77	By MS/MS
P22234	P22234	39	39	39	Multifunctional protein ADE2;Phosphoribosylaminoimidazole-succinocarboxamide synthase;Phosphoribosylaminoimidazole carboxylase	PAICS	Multifunctional protein ADE2 OS=Homo sapiens OX=9606 GN=PAICS PE=1 SV=3	1	39	39	39	32	30	33	10	16	3	32	30	33	10	16	3	32	30	33	10	16	3	80.2	80.2	80.2	47.079	425	425	6.56					4	121	85	15	2	3	0	323.31	By MS/MS
P22307	P22307	31	31	31	Non-specific lipid-transfer protein	SCP2	Non-specific lipid-transfer protein OS=Homo sapiens OX=9606 GN=SCP2 PE=1 SV=2	1	31	31	31	26	20	25	1	1	1	26	20	25	1	1	1	26	20	25	1	1	1	66.7	66.7	66.7	58.993	547	547	8.22						35	5	4	44	28	0	323.31	By MS/MS
P22314	P22314	90	90	90	Ubiquitin-like modifier-activating enzyme 1	UBA1	Ubiquitin-like modifier-activating enzyme 1 OS=Homo sapiens OX=9606 GN=UBA1 PE=1 SV=3	1	90	90	90	78	76	63	32	27	13	78	76	63	32	27	13	78	76	63	32	27	13	86.3	86.3	86.3	117.85	1058	1058	3.97	8	58	322	156	91	58	41	18	6	1	0	323.31	By MS/MS
P22392;O60361	P22392;O60361	15;10	8;6	8;6	Nucleoside diphosphate kinase B;Putative nucleoside diphosphate kinase	NME2;NME2P1	Nucleoside diphosphate kinase B OS=Homo sapiens OX=9606 GN=NME2 PE=1 SV=1;Putative nucleoside diphosphate kinase OS=Homo sapiens OX=9606 GN=NME2P1 PE=5 SV=1	2	15	8	8	13	13	13	11	13	10	7	7	7	6	8	6	7	7	7	6	8	6	79.6	48.7	48.7	17.298	152	152;137	8.15	2				1	1	12	33	36	4	0	109.78	By MS/MS
P22528;P35321	P22528;P35321	3;2	3;2	3;2	Cornifin-B;Cornifin-A	SPRR1B;SPRR1A	Cornifin-B OS=Homo sapiens OX=9606 GN=SPRR1B PE=1 SV=2;Cornifin-A OS=Homo sapiens OX=9606 GN=SPRR1A PE=1 SV=2	2	3	3	3	3	1	2	1	1	2	3	1	2	1	1	2	3	1	2	1	1	2	43.8	43.8	43.8	9.8875	89	89;89	6	4		1					3	3	2	0	17.908	By MS/MS
P35326;P35325;P22532;P22531;Q9BYE4;Q96RM1	P35326;P35325;P22532;P22531;Q9BYE4;Q96RM1	2;2;2;2;2;1	2;2;2;2;2;1	2;2;2;2;2;1	Small proline-rich protein 2A;Small proline-rich protein 2B;Small proline-rich protein 2D;Small proline-rich protein 2E;Small proline-rich protein 2G;Small proline-rich protein 2F	SPRR2A;SPRR2B;SPRR2D;SPRR2E;SPRR2G;SPRR2F	Small proline-rich protein 2A OS=Homo sapiens OX=9606 GN=SPRR2A PE=1 SV=1;Small proline-rich protein 2B OS=Homo sapiens OX=9606 GN=SPRR2B PE=2 SV=1;Small proline-rich protein 2D OS=Homo sapiens OX=9606 GN=SPRR2D PE=2 SV=2;Small proline-rich protein 2E OS=H	6	2	2	2	2	0	0	2	2	1	2	0	0	2	2	1	2	0	0	2	2	1	43.1	43.1	43.1	7.9653	72	72;72;72;72;73;72	2.82	6	2	1					1		1	0.0010884	3.0161	By MS/MS
P22570	P22570	23	23	23	NADPH:adrenodoxin oxidoreductase, mitochondrial	FDXR	NADPH:adrenodoxin oxidoreductase, mitochondrial OS=Homo sapiens OX=9606 GN=FDXR PE=1 SV=3	1	23	23	23	20	15	18	0	1	0	20	15	18	0	1	0	20	15	18	0	1	0	58.9	58.9	58.9	53.836	491	491	5.97					5	68	3				0	251.71	By MS/MS
P22626	P22626	37	37	36	Heterogeneous nuclear ribonucleoproteins A2/B1	HNRNPA2B1	Heterogeneous nuclear ribonucleoproteins A2/B1 OS=Homo sapiens OX=9606 GN=HNRNPA2B1 PE=1 SV=2	1	37	37	36	37	32	33	19	18	3	37	32	33	19	18	3	36	31	32	18	17	2	73.9	73.9	73.9	37.429	353	353	7.41	26	10	9	8	4	59	293	219	153	49	0	323.31	By MS/MS
P22676;P05937	P22676	14;1	14;1	14;1	Calretinin	CALB2	Calretinin OS=Homo sapiens OX=9606 GN=CALB2 PE=2 SV=2	2	14	14	14	7	12	8	0	0	0	7	12	8	0	0	0	7	12	8	0	0	0	54.2	54.2	54.2	31.54	271	271;261	7.78							8	23	1		0	61.439	By MS/MS
P22694	P22694	12	4	4	cAMP-dependent protein kinase catalytic subunit beta	PRKACB	cAMP-dependent protein kinase catalytic subunit beta OS=Homo sapiens OX=9606 GN=PRKACB PE=1 SV=2	1	12	4	4	5	8	9	2	1	1	1	3	3	0	0	0	1	3	3	0	0	0	42.5	19.1	19.1	40.622	351	351	6.86						1	6				0	7.4701	By matching
P22695	P22695	30	30	30	Cytochrome b-c1 complex subunit 2, mitochondrial	UQCRC2	Cytochrome b-c1 complex subunit 2, mitochondrial OS=Homo sapiens OX=9606 GN=UQCRC2 PE=1 SV=3	1	30	30	30	29	24	27	1	5	3	29	24	27	1	5	3	29	24	27	1	5	3	73.3	73.3	73.3	48.442	453	453	6.4	1	1	1	1	1	126	38	11	5	4	0	323.31	By MS/MS
P22735	P22735	6	6	6	Protein-glutamine gamma-glutamyltransferase K	TGM1	Protein-glutamine gamma-glutamyltransferase K OS=Homo sapiens OX=9606 GN=TGM1 PE=1 SV=4	1	6	6	6	1	1	1	1	3	6	1	1	1	1	3	6	1	1	1	1	3	6	9.7	9.7	9.7	89.786	817	817	5.9	4	2	2	1		7	4	2	3	4	0	8.0877	By MS/MS
P22830	P22830	5	5	5	Ferrochelatase, mitochondrial	FECH	Ferrochelatase, mitochondrial OS=Homo sapiens OX=9606 GN=FECH PE=1 SV=2	1	5	5	5	3	3	2	0	0	0	3	3	2	0	0	0	3	3	2	0	0	0	24.1	24.1	24.1	47.862	423	423	7.12						2	5			1	0	7.7772	By MS/MS
P23142	P23142	10	1	1	Fibulin-1	FBLN1	Fibulin-1 OS=Homo sapiens OX=9606 GN=FBLN1 PE=1 SV=4	1	10	1	1	6	6	9	6	0	4	0	0	1	0	0	0	0	0	1	0	0	0	17.9	4.7	4.7	77.213	703	703	4				1							0	37.713	By matching
P23193;Q15560	P23193	19;2	19;2	19;2	Transcription elongation factor A protein 1	TCEA1	Transcription elongation factor A protein 1 OS=Homo sapiens OX=9606 GN=TCEA1 PE=1 SV=2	2	19	19	19	16	16	15	0	1	0	16	16	15	0	1	0	16	16	15	0	1	0	66.1	66.1	66.1	33.969	301	301;299	7.39						11	52	22	7	4	0	323.31	By MS/MS
P23219;P35354	P23219	15;1	15;1	15;1	Prostaglandin G/H synthase 1	PTGS1	Prostaglandin G/H synthase 1 OS=Homo sapiens OX=9606 GN=PTGS1 PE=1 SV=2	2	15	15	15	15	7	8	0	2	0	15	7	8	0	2	0	15	7	8	0	2	0	34.2	34.2	34.2	68.686	599	599;604	4.76				19	20	4	2				0	192.44	By MS/MS
P23229	P23229	57	57	57	Integrin alpha-6;Integrin alpha-6 heavy chain;Integrin alpha-6 light chain;Processed integrin alpha-6	ITGA6	Integrin alpha-6 OS=Homo sapiens OX=9606 GN=ITGA6 PE=1 SV=5	1	57	57	57	42	39	41	35	36	26	42	39	41	35	36	26	42	39	41	35	36	26	53.5	53.5	53.5	126.6	1130	1130	4.58		39	77	113	64	36	22	39	3	2	0	323.31	By MS/MS
P23246	P23246	58	58	56	Splicing factor, proline- and glutamine-rich	SFPQ	Splicing factor, proline- and glutamine-rich OS=Homo sapiens OX=9606 GN=SFPQ PE=1 SV=2	1	58	58	56	53	55	39	12	17	2	53	55	39	12	17	2	51	53	37	11	16	2	57.6	57.6	56.2	76.149	707	707	4.93	2	8	102	159	60	104	63	18	10	7	0	323.31	By MS/MS
P23258;Q9NRH3	P23258;Q9NRH3	21;14	21;14	21;14	Tubulin gamma-1 chain;Tubulin gamma-2 chain	TUBG1;TUBG2	Tubulin gamma-1 chain OS=Homo sapiens OX=9606 GN=TUBG1 PE=1 SV=2;Tubulin gamma-2 chain OS=Homo sapiens OX=9606 GN=TUBG2 PE=2 SV=1	2	21	21	21	15	14	15	0	0	0	15	14	15	0	0	0	15	14	15	0	0	0	67	67	67	51.169	451	451;451	6.02						47	1				0	323.31	By MS/MS
P23284	P23284	15	15	15	Peptidyl-prolyl cis-trans isomerase B	PPIB	Peptidyl-prolyl cis-trans isomerase B OS=Homo sapiens OX=9606 GN=PPIB PE=1 SV=2	1	15	15	15	14	12	12	8	12	2	14	12	12	8	12	2	14	12	12	8	12	2	58.3	58.3	58.3	23.742	216	216	8.31							32	40	55	10	0	323.31	By MS/MS
P23368	P23368	28	28	27	NAD-dependent malic enzyme, mitochondrial	ME2	NAD-dependent malic enzyme, mitochondrial OS=Homo sapiens OX=9606 GN=ME2 PE=1 SV=1	1	28	28	27	26	21	21	0	6	0	26	21	21	0	6	0	26	20	21	0	6	0	71.4	71.4	69.9	65.443	584	584	5.02				20	75	22					0	323.31	By MS/MS
P23381	P23381	45	45	45	Tryptophan--tRNA ligase, cytoplasmic;T1-TrpRS;T2-TrpRS	WARS	Tryptophan--tRNA ligase, cytoplasmic OS=Homo sapiens OX=9606 GN=WARS1 PE=1 SV=2	1	45	45	45	43	34	41	14	15	2	43	34	41	14	15	2	43	34	41	14	15	2	92.8	92.8	92.8	53.165	471	471	6.16				9	106	187	78	28	14	4	0	323.31	By MS/MS
P23396	P23396	31	31	31	40S ribosomal protein S3	RPS3	40S ribosomal protein S3 OS=Homo sapiens OX=9606 GN=RPS3 PE=1 SV=2	1	31	31	31	29	27	29	17	20	9	29	27	29	17	20	9	29	27	29	17	20	9	88.5	88.5	88.5	26.688	243	243	7.05	13	3	4	3	11	46	80	121	32	6	0	323.31	By MS/MS
P23434	P23434	3	3	3	Glycine cleavage system H protein, mitochondrial	GCSH	Glycine cleavage system H protein, mitochondrial OS=Homo sapiens OX=9606 GN=GCSH PE=1 SV=2	1	3	3	3	3	3	3	0	2	0	3	3	3	0	2	0	3	3	3	0	2	0	38.7	38.7	38.7	18.884	173	173	9.42								2	10	12	0	142.12	By MS/MS
P23490	P23490	3	3	3	Loricrin	LOR	Loricrin OS=Homo sapiens OX=9606 GN=LORICRIN PE=1 SV=2	1	3	3	3	2	0	0	1	2	1	2	0	0	1	2	1	2	0	0	1	2	1	6.7	6.7	6.7	25.76	312	312	4.83	2	1						2	1		0.0091296	1.8598	By MS/MS
P23526	P23526	37	37	37	Adenosylhomocysteinase	AHCY	Adenosylhomocysteinase OS=Homo sapiens OX=9606 GN=AHCY PE=1 SV=4	1	37	37	37	32	28	35	12	19	8	32	28	35	12	19	8	32	28	35	12	19	8	63.2	63.2	63.2	47.716	432	432	6.17				3	45	199	61	6	10	1	0	323.31	By MS/MS
P23528	P23528	24	24	20	Cofilin-1	CFL1	Cofilin-1 OS=Homo sapiens OX=9606 GN=CFL1 PE=1 SV=3	1	24	24	20	21	16	19	15	13	9	21	16	19	15	13	9	17	12	15	11	9	7	91	91	68.1	18.502	166	166	7.77	13	5	3	2	3	5	47	77	90	28	0	323.31	By MS/MS
P23588	P23588	20	20	20	Eukaryotic translation initiation factor 4B	EIF4B	Eukaryotic translation initiation factor 4B OS=Homo sapiens OX=9606 GN=EIF4B PE=1 SV=2	1	20	20	20	18	12	11	8	12	4	18	12	11	8	12	4	18	12	11	8	12	4	35.2	35.2	35.2	69.15	611	611	8.5	1			1	7	9	14	18	22	52	0	323.31	By MS/MS
P23634	P23634	30	30	20	Plasma membrane calcium-transporting ATPase 4	ATP2B4	Plasma membrane calcium-transporting ATPase 4 OS=Homo sapiens OX=9606 GN=ATP2B4 PE=1 SV=2	1	30	30	20	23	22	28	5	4	3	23	22	28	5	4	3	15	14	18	2	2	2	29.3	29.3	21.8	137.92	1241	1241	3.57		25	63	26	6	3	4	4	3		0	173	By MS/MS
P23743	P23743	18	18	18	Diacylglycerol kinase alpha	DGKA	Diacylglycerol kinase alpha OS=Homo sapiens OX=9606 GN=DGKA PE=1 SV=3	1	18	18	18	14	13	11	0	0	0	14	13	11	0	0	0	14	13	11	0	0	0	38.9	38.9	38.9	82.629	735	735	3.9			16	29	5		2				0	113.21	By MS/MS
P23786	P23786	24	24	24	Carnitine O-palmitoyltransferase 2, mitochondrial	CPT2	Carnitine O-palmitoyltransferase 2, mitochondrial OS=Homo sapiens OX=9606 GN=CPT2 PE=1 SV=2	1	24	24	24	22	16	18	0	1	0	22	16	18	0	1	0	22	16	18	0	1	0	45.6	45.6	45.6	73.776	658	658	4.6				26	35	1					0	141.77	By MS/MS
P23919	P23919	16	16	16	Thymidylate kinase	DTYMK	Thymidylate kinase OS=Homo sapiens OX=9606 GN=DTYMK PE=1 SV=4	1	16	16	16	15	13	12	0	1	0	15	13	12	0	1	0	15	13	12	0	1	0	67.5	67.5	67.5	23.819	212	212	8.78								19	33	6	0	58.027	By MS/MS
P23921	P23921	41	41	41	Ribonucleoside-diphosphate reductase large subunit	RRM1	Ribonucleoside-diphosphate reductase large subunit OS=Homo sapiens OX=9606 GN=RRM1 PE=1 SV=1	1	41	41	41	32	25	32	0	0	0	32	25	32	0	0	0	32	25	32	0	0	0	64.8	64.8	64.8	90.069	792	792	3.66			34	67							0	323.31	By MS/MS
P24043	P24043	2	2	2	Laminin subunit alpha-2	LAMA2	Laminin subunit alpha-2 OS=Homo sapiens OX=9606 GN=LAMA2 PE=1 SV=4	1	2	2	2	2	2	0	0	1	0	2	2	0	0	1	0	2	2	0	0	1	0	0.6	0.6	0.6	343.9	3122	3122	10										6	0	10.4	By MS/MS
P24386	P24386	2	2	2	Rab proteins geranylgeranyltransferase component A 1	CHM	Rab proteins geranylgeranyltransferase component A 1 OS=Homo sapiens OX=9606 GN=CHM PE=1 SV=3	1	2	2	2	2	1	0	0	0	0	2	1	0	0	0	0	2	1	0	0	0	0	7.2	7.2	7.2	73.475	653	653	4			1	1	1						0	5.0452	By MS/MS
P24390	P24390	1	1	1	ER lumen protein-retaining receptor 1	KDELR1	ER lumen protein-retaining receptor 1 OS=Homo sapiens OX=9606 GN=KDELR1 PE=1 SV=1	1	1	1	1	1	1	1	0	0	1	1	1	1	0	0	1	1	1	1	0	0	1	9	9	9	24.542	212	212	9.2								1	2	2	0	134.77	By MS/MS
P24534	P24534	19	17	17	Elongation factor 1-beta	EEF1B2	Elongation factor 1-beta OS=Homo sapiens OX=9606 GN=EEF1B2 PE=1 SV=3	1	19	17	17	17	18	18	4	6	0	15	16	16	3	5	0	15	16	16	3	5	0	87.6	83.6	83.6	24.763	225	225	8.06							30	72	22	8	0	323.31	By MS/MS
P24539	P24539	15	15	15	ATP synthase F(0) complex subunit B1, mitochondrial	ATP5F1	ATP synthase F(0) complex subunit B1, mitochondrial OS=Homo sapiens OX=9606 GN=ATP5PB PE=1 SV=2	1	15	15	15	15	10	10	3	3	1	15	10	10	3	3	1	15	10	10	3	3	1	49.6	49.6	49.6	28.908	256	256	8.39							2	38	26	1	0	323.31	By MS/MS
P24666	P24666	12	12	12	Low molecular weight phosphotyrosine protein phosphatase	ACP1	Low molecular weight phosphotyrosine protein phosphatase OS=Homo sapiens OX=9606 GN=ACP1 PE=1 SV=3	1	12	12	12	11	10	11	0	3	0	11	10	11	0	3	0	11	10	11	0	3	0	76.6	76.6	76.6	18.042	158	158	8.62								21	31	1	0	323.31	By MS/MS
P24752	P24752	30	30	30	Acetyl-CoA acetyltransferase, mitochondrial	ACAT1	Acetyl-CoA acetyltransferase, mitochondrial OS=Homo sapiens OX=9606 GN=ACAT1 PE=1 SV=1	1	30	30	30	24	20	22	1	1	1	24	20	22	1	1	1	24	20	22	1	1	1	73.5	73.5	73.5	45.199	427	427	6.66						34	57	2			0	323.31	By MS/MS
P24821	P24821	34	34	34	Tenascin	TNC	Tenascin OS=Homo sapiens OX=9606 GN=TNC PE=1 SV=3	1	34	34	34	1	2	2	34	5	3	1	2	2	34	5	3	1	2	2	34	5	3	22.9	22.9	22.9	240.85	2201	2201	2.46	3	45	26	4	2						0	323.31	By MS/MS
P24844	P24844	9	3	3	Myosin regulatory light polypeptide 9	MYL9	Myosin regulatory light polypeptide 9 OS=Homo sapiens OX=9606 GN=MYL9 PE=1 SV=4	1	9	3	3	9	9	8	1	2	1	3	3	3	0	0	0	3	3	3	0	0	0	62.2	23.8	23.8	19.827	172	172	8.71								5	8	1	0	27.865	By MS/MS
P24928	P24928	66	66	66	DNA-directed RNA polymerase II subunit RPB1	POLR2A	DNA-directed RNA polymerase II subunit RPB1 OS=Homo sapiens OX=9606 GN=POLR2A PE=1 SV=2	1	66	66	66	50	41	49	1	1	1	50	41	49	1	1	1	50	41	49	1	1	1	43.6	43.6	43.6	217.17	1970	1970	2.31		146	41	9	1						0	297.46	By MS/MS
P24941;Q00526	P24941	14;3	12;1	12;1	Cyclin-dependent kinase 2	CDK2	Cyclin-dependent kinase 2 OS=Homo sapiens OX=9606 GN=CDK2 PE=1 SV=2	2	14	12	12	10	9	11	1	1	0	9	8	9	0	0	0	9	8	9	0	0	0	57	50.7	50.7	33.929	298	298;305	7.54						1	17	20	1		0	27.986	By MS/MS
P25098;P35626	P25098	11;4	11;4	11;4	Beta-adrenergic receptor kinase 1	ADRBK1	Beta-adrenergic receptor kinase 1 OS=Homo sapiens OX=9606 GN=GRK2 PE=1 SV=2	2	11	11	11	10	9	6	1	0	0	10	9	6	1	0	0	10	9	6	1	0	0	20.9	20.9	20.9	79.573	689	689;688	3.74			11	17	3						0	37.025	By MS/MS
P25205	P25205	40	40	40	DNA replication licensing factor MCM3	MCM3	DNA replication licensing factor MCM3 OS=Homo sapiens OX=9606 GN=MCM3 PE=1 SV=3	1	40	40	40	32	23	27	0	4	1	32	23	27	0	4	1	32	23	27	0	4	1	58.7	58.7	58.7	90.98	808	808	4.56			32	52	16	10	3	2	6	3	0	323.31	By MS/MS
P25208	P25208	2	2	2	Nuclear transcription factor Y subunit beta	NFYB	Nuclear transcription factor Y subunit beta OS=Homo sapiens OX=9606 GN=NFYB PE=1 SV=2	1	2	2	2	2	1	1	0	0	0	2	1	1	0	0	0	2	1	1	0	0	0	16.4	16.4	16.4	22.831	207	207	8.5								2	2		0	14.464	By MS/MS
P25311	P25311	10	10	10	Zinc-alpha-2-glycoprotein	AZGP1	Zinc-alpha-2-glycoprotein OS=Homo sapiens OX=9606 GN=AZGP1 PE=1 SV=2	1	10	10	10	3	3	3	10	8	7	3	3	3	10	8	7	3	3	3	10	8	7	45	45	45	34.258	298	298	6.31	13	7	7	5	2	11	7	9	13	23	0	60.82	By MS/MS
P25325	P25325	13	13	13	3-mercaptopyruvate sulfurtransferase	MPST	3-mercaptopyruvate sulfurtransferase OS=Homo sapiens OX=9606 GN=MPST PE=1 SV=3	1	13	13	13	10	12	11	0	0	0	10	12	11	0	0	0	10	12	11	0	0	0	63	63	63	33.178	297	297	7.46						1	31	26	1		0	207.94	By MS/MS
P25398	P25398	11	11	11	40S ribosomal protein S12	RPS12	40S ribosomal protein S12 OS=Homo sapiens OX=9606 GN=RPS12 PE=1 SV=3	1	11	11	11	10	8	10	6	8	3	10	8	10	6	8	3	10	8	10	6	8	3	78	78	78	14.515	132	132	8.74	3	1						32	59	30	0	323.31	By MS/MS
P25490;Q96MM3;O15391	P25490	3;1;1	3;1;1	3;1;1	Transcriptional repressor protein YY1	YY1	Transcriptional repressor protein YY1 OS=Homo sapiens OX=9606 GN=YY1 PE=1 SV=2	3	3	3	3	2	2	1	0	1	0	2	2	1	0	1	0	2	2	1	0	1	0	6	6	6	44.712	414	414;310;372	8.2							3	3	3	1	0.0031539	2.3775	By MS/MS
P25685	P25685	20	20	19	DnaJ homolog subfamily B member 1	DNAJB1	DnaJ homolog subfamily B member 1 OS=Homo sapiens OX=9606 GN=DNAJB1 PE=1 SV=4	1	20	20	19	20	13	17	2	4	0	20	13	17	2	4	0	19	12	16	2	4	0	64.1	64.1	60.6	38.044	340	340	7.83						17	28	31	35	4	0	128.44	By MS/MS
P25686	P25686	1	1	1	DnaJ homolog subfamily B member 2	DNAJB2	DnaJ homolog subfamily B member 2 OS=Homo sapiens OX=9606 GN=DNAJB2 PE=1 SV=3	1	1	1	1	1	1	0	0	0	0	1	1	0	0	0	0	1	1	0	0	0	0	7.7	7.7	7.7	35.58	324	324	7						1		1			0.00022847	4.1621	By MS/MS
P25705	P25705	66	66	66	ATP synthase subunit alpha, mitochondrial	ATP5A1	ATP synthase subunit alpha, mitochondrial OS=Homo sapiens OX=9606 GN=ATP5F1A PE=1 SV=1	1	66	66	66	62	44	53	24	24	17	62	44	53	24	24	17	62	44	53	24	24	17	75.4	75.4	75.4	59.75	553	553	6	47	34	29	44	172	249	114	67	73	62	0	323.31	By MS/MS
P25786	P25786	27	27	27	Proteasome subunit alpha type-1	PSMA1	Proteasome subunit alpha type-1 OS=Homo sapiens OX=9606 GN=PSMA1 PE=1 SV=1	1	27	27	27	25	24	26	6	10	5	25	24	26	6	10	5	25	24	26	6	10	5	89.7	89.7	89.7	29.555	263	263	7.67				1	1	14	62	112	16	6	0	323.31	By MS/MS
P25787	P25787	16	16	16	Proteasome subunit alpha type-2	PSMA2	Proteasome subunit alpha type-2 OS=Homo sapiens OX=9606 GN=PSMA2 PE=1 SV=2	1	16	16	16	15	14	15	7	5	1	15	14	15	7	5	1	15	14	15	7	5	1	67.5	67.5	67.5	25.898	234	234	8.11						1	27	50	42		0	323.31	By MS/MS
P25788	P25788	15	15	15	Proteasome subunit alpha type-3	PSMA3	Proteasome subunit alpha type-3 OS=Homo sapiens OX=9606 GN=PSMA3 PE=1 SV=2	1	15	15	15	14	13	14	5	5	1	14	13	14	5	5	1	14	13	14	5	5	1	62.4	62.4	62.4	28.433	255	255	7.67						1	41	52	9		0	323.31	By MS/MS
P25789	P25789	14	14	14	Proteasome subunit alpha type-4	PSMA4	Proteasome subunit alpha type-4 OS=Homo sapiens OX=9606 GN=PSMA4 PE=1 SV=1	1	14	14	14	11	14	12	4	4	2	11	14	12	4	4	2	11	14	12	4	4	2	60.2	60.2	60.2	29.483	261	261	7.44	1			1	1	10	19	37	6	2	0	323.31	By MS/MS
P25815	P25815	9	9	9	Protein S100-P	S100P	Protein S100-P OS=Homo sapiens OX=9606 GN=S100P PE=1 SV=2	1	9	9	9	5	7	9	4	4	2	5	7	9	4	4	2	5	7	9	4	4	2	82.1	82.1	82.1	10.4	95	95	9.36	3	2	1	1					15	89	0	323.31	By MS/MS
P26006	P26006	28	28	28	Integrin alpha-3;Integrin alpha-3 heavy chain;Integrin alpha-3 light chain	ITGA3	Integrin alpha-3 OS=Homo sapiens OX=9606 GN=ITGA3 PE=1 SV=5	1	28	28	28	22	18	22	15	12	8	22	18	22	15	12	8	22	18	22	15	12	8	24.4	24.4	24.4	116.61	1051	1051	3.11	1	52	99	21	4	3	4	4			0	323.31	By MS/MS
P26038	P26038	63	48	43	Moesin	MSN	Moesin OS=Homo sapiens OX=9606 GN=MSN PE=1 SV=3	1	63	48	43	57	59	52	25	30	9	43	44	40	15	20	2	38	41	37	15	19	2	79	63.6	58.9	67.819	577	577	4.83		1	33	141	173	40	36	7	1		0	323.31	By MS/MS
P26196	P26196	28	28	28	Probable ATP-dependent RNA helicase DDX6	DDX6	Probable ATP-dependent RNA helicase DDX6 OS=Homo sapiens OX=9606 GN=DDX6 PE=1 SV=2	1	28	28	28	27	18	23	3	3	0	27	18	23	3	3	0	27	18	23	3	3	0	83	83	83	54.416	483	483	5.85				2	43	65	25	1			0	323.31	By MS/MS
P26232;REV__Q9P2T0	P26232	16;1	2;0	2;0	Catenin alpha-2	CTNNA2	Catenin alpha-2 OS=Homo sapiens OX=9606 GN=CTNNA2 PE=1 SV=5	2	16	2	2	16	13	14	4	3	2	2	1	1	0	0	0	2	1	1	0	0	0	17.3	2.9	2.9	105.31	953	953;379	3.8		1	1	1	2						0	34.653	By MS/MS
P26358	P26358	21	21	21	DNA (cytosine-5)-methyltransferase 1	DNMT1	DNA (cytosine-5)-methyltransferase 1 OS=Homo sapiens OX=9606 GN=DNMT1 PE=1 SV=2	1	21	21	21	19	13	15	1	1	1	19	13	15	1	1	1	19	13	15	1	1	1	17.2	17.2	17.2	183.16	1616	1616	3.9		21	23	3	1	1		3	4	4	0	41.893	By MS/MS
P26368	P26368	21	21	21	Splicing factor U2AF 65 kDa subunit	U2AF2	Splicing factor U2AF 65 kDa subunit OS=Homo sapiens OX=9606 GN=U2AF2 PE=1 SV=4	1	21	21	21	20	16	17	2	2	0	20	16	17	2	2	0	20	16	17	2	2	0	56.2	56.2	56.2	53.5	475	475	6.99					3	25	61	8	8	2	0	323.31	By MS/MS
P26373	P26373	16	16	16	60S ribosomal protein L13	RPL13	60S ribosomal protein L13 OS=Homo sapiens OX=9606 GN=RPL13 PE=1 SV=4	1	16	16	16	15	13	15	4	12	4	15	13	15	4	12	4	15	13	15	4	12	4	55.9	55.9	55.9	24.261	211	211	7.54	8	2	1		4	9	39	77	38	9	0	323.31	By MS/MS
P26440	P26440	8	8	8	Isovaleryl-CoA dehydrogenase, mitochondrial	IVD	Isovaleryl-CoA dehydrogenase, mitochondrial OS=Homo sapiens OX=9606 GN=IVD PE=1 SV=2	1	8	8	8	4	8	3	0	0	0	4	8	3	0	0	0	4	8	3	0	0	0	26.8	26.8	26.8	46.65	426	426	6.72						5	13				0	56.876	By MS/MS
P26447	P26447	2	2	2	Protein S100-A4	S100A4	Protein S100-A4 OS=Homo sapiens OX=9606 GN=S100A4 PE=1 SV=1	1	2	2	2	2	2	2	0	0	1	2	2	2	0	0	1	2	2	2	0	0	1	18.8	18.8	18.8	11.728	101	101	7.58	2	1							3	6	0.0025499	2.5557	By MS/MS
P26572	P26572	7	7	7	Alpha-1,3-mannosyl-glycoprotein 2-beta-N-acetylglucosaminyltransferase	MGAT1	Alpha-1,3-mannosyl-glycoprotein 2-beta-N-acetylglucosaminyltransferase OS=Homo sapiens OX=9606 GN=MGAT1 PE=1 SV=2	1	7	7	7	6	4	5	0	0	0	6	4	5	0	0	0	6	4	5	0	0	0	20.7	20.7	20.7	50.878	445	445	6.58					5	12	1	1	4	1	0	55.497	By MS/MS
P26583	P26583	24	18	18	High mobility group protein B2	HMGB2	High mobility group protein B2 OS=Homo sapiens OX=9606 GN=HMGB2 PE=1 SV=2	1	24	18	18	24	16	21	2	5	1	18	14	16	2	4	1	18	14	16	2	4	1	68.4	54.1	54.1	24.033	209	209	8.02							37	67	22	9	0	323.31	By MS/MS
P26599	P26599	27	27	24	Polypyrimidine tract-binding protein 1	PTBP1	Polypyrimidine tract-binding protein 1 OS=Homo sapiens OX=9606 GN=PTBP1 PE=1 SV=1	1	27	27	24	26	20	21	10	12	3	26	20	21	10	12	3	23	17	19	9	10	3	69.1	69.1	65.3	57.221	531	531	7.57	6				5	42	82	55	65	20	0	323.31	By MS/MS
P26639;A2RTX5	P26639	70;5	70;5	70;5	Threonine--tRNA ligase, cytoplasmic	TARS	Threonine--tRNA ligase 1, cytoplasmic OS=Homo sapiens OX=9606 GN=TARS1 PE=1 SV=3	2	70	70	70	60	56	43	27	23	14	60	56	43	27	23	14	60	56	43	27	23	14	74.6	74.6	74.6	83.434	723	723;802	3.97		2	119	154	41	15	10	3			0	323.31	By MS/MS
P26640	P26640	75	75	75	Valine--tRNA ligase	VARS	Valine--tRNA ligase OS=Homo sapiens OX=9606 GN=VARS1 PE=1 SV=4	1	75	75	75	68	65	70	7	6	0	68	65	70	7	6	0	68	65	70	7	6	0	63.9	63.9	63.9	140.47	1264	1264	2.9		89	185	24	6	3			1	1	0	323.31	By MS/MS
P26641	P26641	40	40	40	Elongation factor 1-gamma	EEF1G	Elongation factor 1-gamma OS=Homo sapiens OX=9606 GN=EEF1G PE=1 SV=3	1	40	40	40	35	32	33	16	21	10	35	32	33	16	21	10	35	32	33	16	21	10	85.6	85.6	85.6	50.118	437	437	6.63	16	9	10	9	35	185	96	95	62	16	0	323.31	By MS/MS
P26885	P26885	11	11	11	Peptidyl-prolyl cis-trans isomerase FKBP2	FKBP2	Peptidyl-prolyl cis-trans isomerase FKBP2 OS=Homo sapiens OX=9606 GN=FKBP2 PE=1 SV=2	1	11	11	11	9	8	9	0	1	0	9	8	9	0	1	0	9	8	9	0	1	0	73.2	73.2	73.2	15.649	142	142	9.28								2	29	15	0	100.79	By MS/MS
P27105	P27105	15	15	15	Erythrocyte band 7 integral membrane protein	STOM	Erythrocyte band 7 integral membrane protein OS=Homo sapiens OX=9606 GN=STOM PE=1 SV=3	1	15	15	15	13	10	11	6	3	3	13	10	11	6	3	3	13	10	11	6	3	3	62.2	62.2	62.2	31.73	288	288	7.29						8	23	24			0	258.23	By MS/MS
P27144	P27144	16	16	16	Adenylate kinase 4, mitochondrial	AK4	Adenylate kinase 4, mitochondrial OS=Homo sapiens OX=9606 GN=AK4 PE=1 SV=1	1	16	16	16	16	14	14	1	3	0	16	14	14	1	3	0	16	14	14	1	3	0	74.4	74.4	74.4	25.268	223	223	8.04							22	51	26		0	323.31	By MS/MS
P27348	P27348	30	25	24	14-3-3 protein theta	YWHAQ	14-3-3 protein theta OS=Homo sapiens OX=9606 GN=YWHAQ PE=1 SV=1	1	30	25	24	28	23	24	13	13	8	23	19	20	9	9	5	22	18	19	9	8	5	90.2	86.5	83.7	27.764	245	245	7.85			1	1	2	6	53	84	39	6	0	323.31	By MS/MS
P27361;P31152;Q16659	P27361	20;1;1	15;0;0	15;0;0	Mitogen-activated protein kinase 3	MAPK3	Mitogen-activated protein kinase 3 OS=Homo sapiens OX=9606 GN=MAPK3 PE=1 SV=4	3	20	15	15	20	14	15	1	2	0	15	9	11	0	0	0	15	9	11	0	0	0	64.1	55.1	55.1	43.135	379	379;587;721	6.51					2	21	28				0	112.34	By MS/MS
P27448;Q7KZI7;Q9P0L2	P27448	3;1;1	3;1;1	3;1;1	MAP/microtubule affinity-regulating kinase 3	MARK3	MAP/microtubule affinity-regulating kinase 3 OS=Homo sapiens OX=9606 GN=MARK3 PE=1 SV=5	3	3	3	3	1	2	0	0	0	0	1	2	0	0	0	0	1	2	0	0	0	0	7.8	7.8	7.8	84.428	753	753;788;795	7.67						1	1			1	0.00023403	4.6898	By MS/MS
P27449	P27449	2	2	2	V-type proton ATPase 16 kDa proteolipid subunit	ATP6V0C	V-type proton ATPase 16 kDa proteolipid subunit OS=Homo sapiens OX=9606 GN=ATP6V0C PE=1 SV=1	1	2	2	2	2	1	1	0	2	1	2	1	1	0	2	1	2	1	1	0	2	1	30.3	30.3	30.3	15.736	155	155	9.58									10	14	0	113.55	By MS/MS
P27482	P27482	17	17	16	Calmodulin-like protein 3	CALML3	Calmodulin-like protein 3 OS=Homo sapiens OX=9606 GN=CALML3 PE=1 SV=2	1	17	17	16	14	16	13	8	5	3	14	16	13	8	5	3	13	15	12	7	5	3	91.9	91.9	87.2	16.891	149	149	8.25	10				1			21	52	24	0	323.31	By MS/MS
P27635;Q96L21	P27635	15;6	15;6	15;6	60S ribosomal protein L10	RPL10	60S ribosomal protein L10 OS=Homo sapiens OX=9606 GN=RPL10 PE=1 SV=4	2	15	15	15	15	14	15	1	3	0	15	14	15	1	3	0	15	14	15	1	3	0	55.1	55.1	55.1	24.604	214	214;214	8.22	1				1	3	20	63	59	5	0	323.31	By MS/MS
P27694	P27694	23	23	23	Replication protein A 70 kDa DNA-binding subunit;Replication protein A 70 kDa DNA-binding subunit, N-terminally processed	RPA1	Replication protein A 70 kDa DNA-binding subunit OS=Homo sapiens OX=9606 GN=RPA1 PE=1 SV=2	1	23	23	23	23	19	17	1	7	0	23	19	17	1	7	0	23	19	17	1	7	0	44.3	44.3	44.3	68.137	616	616	5				28	46	20			2		0	323.31	By MS/MS
P27695	P27695	25	25	25	DNA-(apurinic or apyrimidinic site) lyase;DNA-(apurinic or apyrimidinic site) lyase, mitochondrial	APEX1	DNA-(apurinic or apyrimidinic site) lyase OS=Homo sapiens OX=9606 GN=APEX1 PE=1 SV=2	1	25	25	25	20	23	23	8	10	1	20	23	23	8	10	1	20	23	23	8	10	1	72.6	72.6	72.6	35.554	318	318	6.83	2	1		1	2	29	91	25	1		0	323.31	By MS/MS
P27707	P27707	8	8	8	Deoxycytidine kinase	DCK	Deoxycytidine kinase OS=Homo sapiens OX=9606 GN=DCK PE=1 SV=1	1	8	8	8	5	7	8	0	0	0	5	7	8	0	0	0	5	7	8	0	0	0	47.7	47.7	47.7	30.518	260	260	7.82							5	16	1		0	43.543	By MS/MS
P27708	P27708	64	64	64	CAD protein;Glutamine-dependent carbamoyl-phosphate synthase;Aspartate carbamoyltransferase;Dihydroorotase	CAD	CAD protein OS=Homo sapiens OX=9606 GN=CAD PE=1 SV=3	1	64	64	64	51	51	54	6	6	1	51	51	54	6	6	1	51	51	54	6	6	1	38.2	38.2	38.2	242.98	2225	2225	2.75		120	109	11	11	2	4				0	323.31	By MS/MS
P27797	P27797	32	32	32	Calreticulin	CALR	Calreticulin OS=Homo sapiens OX=9606 GN=CALR PE=1 SV=1	1	32	32	32	31	24	28	9	12	7	31	24	28	9	12	7	31	24	28	9	12	7	75.3	75.3	75.3	48.141	417	417	5.62	1	1	2	14	106	113	14	3	3	5	0	323.31	By MS/MS
P27816	P27816	33	33	33	Microtubule-associated protein 4	MAP4	Microtubule-associated protein 4 OS=Homo sapiens OX=9606 GN=MAP4 PE=1 SV=3	1	33	33	33	30	21	28	1	1	1	30	21	28	1	1	1	30	21	28	1	1	1	37.2	37.2	37.2	121	1152	1152	5.51	2	13	37	40	23	20	33	26	16	9	0	242.71	By MS/MS
P27824;O14967	P27824	48;1	48;1	48;1	Calnexin	CANX	Calnexin OS=Homo sapiens OX=9606 GN=CANX PE=1 SV=2	2	48	48	48	38	38	38	5	17	6	38	38	38	5	17	6	38	38	38	5	17	6	69.9	69.9	69.9	67.567	592	592;610	4.59	2	3	68	149	91	31	12	16	8	2	0	323.31	By MS/MS
P27986;Q92569	P27986	6;1	6;1	6;1	Phosphatidylinositol 3-kinase regulatory subunit alpha	PIK3R1	Phosphatidylinositol 3-kinase regulatory subunit alpha OS=Homo sapiens OX=9606 GN=PIK3R1 PE=1 SV=2	2	6	6	6	3	2	5	0	0	0	3	2	5	0	0	0	3	2	5	0	0	0	15.6	15.6	15.6	83.597	724	724;461	3.73			4	6	1						0	15.218	By MS/MS
P28062	P28062	15	15	15	Proteasome subunit beta type-8	PSMB8	Proteasome subunit beta type-8 OS=Homo sapiens OX=9606 GN=PSMB8 PE=1 SV=3	1	15	15	15	15	11	12	1	2	1	15	11	12	1	2	1	15	11	12	1	2	1	60.1	60.1	60.1	30.354	276	276	8.42							7	27	37		0	323.31	By MS/MS
P28065	P28065	8	8	8	Proteasome subunit beta type-9	PSMB9	Proteasome subunit beta type-9 OS=Homo sapiens OX=9606 GN=PSMB9 PE=1 SV=2	1	8	8	8	8	5	7	1	2	0	8	5	7	1	2	0	8	5	7	1	2	0	52.5	52.5	52.5	23.264	219	219	8.47							3	13	17	1	0	86.836	By MS/MS
P28066	P28066	14	14	14	Proteasome subunit alpha type-5	PSMA5	Proteasome subunit alpha type-5 OS=Homo sapiens OX=9606 GN=PSMA5 PE=1 SV=3	1	14	14	14	10	14	13	4	8	1	10	14	13	4	8	1	10	14	13	4	8	1	69.3	69.3	69.3	26.411	241	241	7.96							33	53	24	2	0	323.31	By MS/MS
P28070	P28070	9	9	9	Proteasome subunit beta type-4	PSMB4	Proteasome subunit beta type-4 OS=Homo sapiens OX=9606 GN=PSMB4 PE=1 SV=4	1	9	9	9	9	9	9	4	5	1	9	9	9	4	5	1	9	9	9	4	5	1	50.4	50.4	50.4	29.204	264	264	8.39							11	24	35	2	0	323.31	By MS/MS
P28072	P28072	8	8	8	Proteasome subunit beta type-6	PSMB6	Proteasome subunit beta type-6 OS=Homo sapiens OX=9606 GN=PSMB6 PE=1 SV=4	1	8	8	8	8	6	8	2	4	1	8	6	8	2	4	1	8	6	8	2	4	1	60.7	60.7	60.7	25.357	239	239	8.43							7	16	19	4	0	214.29	By MS/MS
P28074	P28074	13	13	13	Proteasome subunit beta type-5	PSMB5	Proteasome subunit beta type-5 OS=Homo sapiens OX=9606 GN=PSMB5 PE=1 SV=3	1	13	13	13	12	7	9	3	3	0	12	7	9	3	3	0	12	7	9	3	3	0	60.5	60.5	60.5	28.48	263	263	8.28							7	17	19		0	323.31	By MS/MS
P28161	P28161	7	1	1	Glutathione S-transferase Mu 2	GSTM2	Glutathione S-transferase Mu 2 OS=Homo sapiens OX=9606 GN=GSTM2 PE=1 SV=2	1	7	1	1	7	6	5	0	2	0	1	1	1	0	1	0	1	1	1	0	1	0	24.3	6.4	6.4	25.744	218	218	10										4	0.00066593	3.4291	By MS/MS
P28288	P28288	28	28	28	ATP-binding cassette sub-family D member 3	ABCD3	ATP-binding cassette sub-family D member 3 OS=Homo sapiens OX=9606 GN=ABCD3 PE=1 SV=1	1	28	28	28	26	17	13	0	0	0	26	17	13	0	0	0	26	17	13	0	0	0	45.7	45.7	45.7	75.475	659	659	4.77				29	35		5	1			0	224.04	By MS/MS
P28331	P28331	24	24	24	NADH-ubiquinone oxidoreductase 75 kDa subunit, mitochondrial	NDUFS1	NADH-ubiquinone oxidoreductase 75 kDa subunit, mitochondrial OS=Homo sapiens OX=9606 GN=NDUFS1 PE=1 SV=3	1	24	24	24	21	21	21	1	2	0	21	21	21	1	2	0	21	21	21	1	2	0	44.4	44.4	44.4	79.467	727	727	4.09			19	53	28						0	94.551	By MS/MS
P28340	P28340	28	28	28	DNA polymerase delta catalytic subunit	POLD1	DNA polymerase delta catalytic subunit OS=Homo sapiens OX=9606 GN=POLD1 PE=1 SV=2	1	28	28	28	20	23	27	0	0	0	20	23	27	0	0	0	20	23	27	0	0	0	37	37	37	123.63	1107	1107	2.96		19	57	15							0	134.45	By MS/MS
P28370	P28370	18	5	5	Probable global transcription activator SNF2L1	SMARCA1	Probable global transcription activator SNF2L1 OS=Homo sapiens OX=9606 GN=SMARCA1 PE=1 SV=2	1	18	5	5	14	13	16	1	0	0	2	2	4	0	0	0	2	2	4	0	0	0	18.5	5.6	5.6	122.6	1054	1054	3.67		1	3	4		1					0	5.0049	By MS/MS
P28482	P28482	27	27	22	Mitogen-activated protein kinase 1	MAPK1	Mitogen-activated protein kinase 1 OS=Homo sapiens OX=9606 GN=MAPK1 PE=1 SV=3	1	27	27	22	22	26	21	7	13	2	22	26	21	7	13	2	17	21	17	6	11	2	71.7	71.7	62.2	41.389	360	360	6.73			1		8	43	115	10	2		0	323.31	By MS/MS
P28799	P28799	3	3	3	Granulins;Acrogranin;Paragranulin;Granulin-1;Granulin-2;Granulin-3;Granulin-4;Granulin-5;Granulin-6;Granulin-7	GRN	Progranulin OS=Homo sapiens OX=9606 GN=GRN PE=1 SV=2	1	3	3	3	2	2	0	0	0	0	2	2	0	0	0	0	2	2	0	0	0	0	4.6	4.6	4.6	63.544	593	593	5			1	2	2				1		0.0043568	2.1606	By MS/MS
P28838	P28838	36	36	36	Cytosol aminopeptidase	LAP3	Cytosol aminopeptidase OS=Homo sapiens OX=9606 GN=LAP3 PE=1 SV=3	1	36	36	36	33	26	29	3	9	0	33	26	29	3	9	0	33	26	29	3	9	0	75.9	75.9	75.9	56.166	519	519	5.59				2	56	80	1	1			0	323.31	By MS/MS
P29034	P29034	6	6	6	Protein S100-A2	S100A2	Protein S100-A2 OS=Homo sapiens OX=9606 GN=S100A2 PE=1 SV=3	1	6	6	6	5	4	6	5	5	4	5	4	6	5	5	4	5	4	6	5	5	4	56.1	56.1	56.1	11.117	98	98	9.04						3	6	11	34	36	0	297.73	By MS/MS
P29083	P29083	4	4	4	General transcription factor IIE subunit 1	GTF2E1	General transcription factor IIE subunit 1 OS=Homo sapiens OX=9606 GN=GTF2E1 PE=1 SV=2	1	4	4	4	3	1	2	0	0	0	3	1	2	0	0	0	3	1	2	0	0	0	12.5	12.5	12.5	49.452	439	439	7.43					1	1	2		3		0	9.1647	By MS/MS
P29084	P29084	6	6	6	Transcription initiation factor IIE subunit beta	GTF2E2	Transcription initiation factor IIE subunit beta OS=Homo sapiens OX=9606 GN=GTF2E2 PE=1 SV=1	1	6	6	6	2	6	4	1	0	0	2	6	4	1	0	0	2	6	4	1	0	0	30.2	30.2	30.2	33.043	291	291	8.13							2	10	2	1	0	12.253	By MS/MS
P29144	P29144	53	53	53	Tripeptidyl-peptidase 2	TPP2	Tripeptidyl-peptidase 2 OS=Homo sapiens OX=9606 GN=TPP2 PE=1 SV=4	1	53	53	53	48	42	48	5	5	0	48	42	48	5	5	0	48	42	48	5	5	0	48.8	48.8	48.8	138.35	1249	1249	2.87		56	115	12	5	1				1	0	323.31	By MS/MS
P29218	P29218	10	10	10	Inositol monophosphatase 1	IMPA1	Inositol monophosphatase 1 OS=Homo sapiens OX=9606 GN=IMPA1 PE=1 SV=1	1	10	10	10	7	9	9	0	1	0	7	9	9	0	1	0	7	9	9	0	1	0	37.5	37.5	37.5	30.188	277	277	7.74							9	21	1		0	65.076	By MS/MS
P29279	P29279	1	1	1	Connective tissue growth factor	CTGF	CCN family member 2 OS=Homo sapiens OX=9606 GN=CCN2 PE=1 SV=2	1	1	1	1	0	0	0	1	0	0	0	0	0	1	0	0	0	0	0	1	0	0	2.6	2.6	2.6	38.091	349	349	7							1				0.0063655	2.023
P29317;P54762;P54760;Q15375;P54753;Q9UF33;Q06187;P29320;P54764;P29322	P29317	11;2;2;2;2;2;1;1;1;1	11;2;2;2;2;2;1;1;1;1	9;0;0;0;0;0;0;0;0;0	Ephrin type-A receptor 2	EPHA2	Ephrin type-A receptor 2 OS=Homo sapiens OX=9606 GN=EPHA2 PE=1 SV=2	10	11	11	9	7	5	9	0	0	0	7	5	9	0	0	0	5	4	7	0	0	0	14.3	14.3	12.4	108.27	976	976;984;987;998;998;1036;659;983;986;1005	3.64		1	11	8		1	1				0	20.564	By MS/MS
P29323	P29323	4	2	2	Ephrin type-B receptor 2	EPHB2	Ephrin type-B receptor 2 OS=Homo sapiens OX=9606 GN=EPHB2 PE=1 SV=5	1	4	2	2	4	2	4	0	0	0	2	1	2	0	0	0	2	1	2	0	0	0	5.5	3.7	3.7	117.49	1055	1055	6.33						4	2				0	5.3368	By MS/MS
P29350	P29350	18	18	18	Tyrosine-protein phosphatase non-receptor type 6	PTPN6	Tyrosine-protein phosphatase non-receptor type 6 OS=Homo sapiens OX=9606 GN=PTPN6 PE=1 SV=1	1	18	18	18	16	10	16	0	0	0	16	10	16	0	0	0	16	10	16	0	0	0	39.7	39.7	39.7	67.56	595	595	4.61			2	18	26	3					0	79.228	By MS/MS
P29353;P98077;Q6S5L8	P29353	7;1;1	7;1;1	7;1;1	SHC-transforming protein 1	SHC1	SHC-transforming protein 1 OS=Homo sapiens OX=9606 GN=SHC1 PE=1 SV=4	3	7	7	7	6	1	5	1	1	1	6	1	5	1	1	1	6	1	5	1	1	1	21.6	21.6	21.6	62.821	583	583;582;630	7.05					5	7		1	1	5	0	11.76	By MS/MS
P29372	P29372	3	3	3	DNA-3-methyladenine glycosylase	MPG	DNA-3-methyladenine glycosylase OS=Homo sapiens OX=9606 GN=MPG PE=1 SV=3	1	3	3	3	0	2	1	0	0	0	0	2	1	0	0	0	0	2	1	0	0	0	12.1	12.1	12.1	32.868	298	298	8								3			0.001086	2.9839
P29373;P29762	P29373	9;1	9;1	9;1	Cellular retinoic acid-binding protein 2	CRABP2	Cellular retinoic acid-binding protein 2 OS=Homo sapiens OX=9606 GN=CRABP2 PE=1 SV=2	2	9	9	9	9	8	5	0	0	0	9	8	5	0	0	0	9	8	5	0	0	0	62.3	62.3	62.3	15.693	138	138;137	9.35									20	11	0	42.45	By MS/MS
P29401;P51854	P29401	64;1	64;1	64;1	Transketolase	TKT	Transketolase OS=Homo sapiens OX=9606 GN=TKT PE=1 SV=3	2	64	64	64	59	51	56	33	35	21	59	51	56	33	35	21	59	51	56	33	35	21	92.9	92.9	92.9	67.877	623	623;596	4.79	11	25	69	274	276	64	31	26	16	18	0	323.31	By MS/MS
P29466;Q5EG05	P29466	6;1	6;1	6;1	Caspase-1;Caspase-1 subunit p20;Caspase-1 subunit p10	CASP1	Caspase-1 OS=Homo sapiens OX=9606 GN=CASP1 PE=1 SV=1	2	6	6	6	5	1	4	0	0	0	5	1	4	0	0	0	5	1	4	0	0	0	25	25	25	45.158	404	404;197	5.64		1	2			4	3		1		0	19.739	By MS/MS
P29508	P29508	23	23	9	Serpin B3	SERPINB3	Serpin B3 OS=Homo sapiens OX=9606 GN=SERPINB3 PE=1 SV=2	1	23	23	9	15	13	14	9	11	9	15	13	14	9	11	9	6	6	5	6	5	5	63.6	63.6	29.5	44.564	390	390	6.09	18	9	10	7	8	31	31	5	8	32	0	323.31	By MS/MS
P29558;Q15434;Q6XE24	P29558	3;1;1	3;1;1	3;1;1	RNA-binding motif, single-stranded-interacting protein 1	RBMS1	RNA-binding motif, single-stranded-interacting protein 1 OS=Homo sapiens OX=9606 GN=RBMS1 PE=1 SV=3	3	3	3	3	2	2	2	0	0	0	2	2	2	0	0	0	2	2	2	0	0	0	15	15	15	44.505	406	406;407;437	7.11						2	4	3			0	48.81	By MS/MS
P29590	P29590	13	13	13	Protein PML	PML	Protein PML OS=Homo sapiens OX=9606 GN=PML PE=1 SV=3	1	13	13	13	9	4	10	0	0	0	9	4	10	0	0	0	9	4	10	0	0	0	21.9	21.9	21.9	97.55	882	882	5.84				1	7	12	5				0	41.507	By MS/MS
P29692	P29692	25	25	23	Elongation factor 1-delta	EEF1D	Elongation factor 1-delta OS=Homo sapiens OX=9606 GN=EEF1D PE=1 SV=5	1	25	25	23	19	18	18	10	9	4	19	18	18	10	9	4	17	16	16	9	8	4	87.5	87.5	84.3	31.121	281	281	7.49	8	6	4	2	2	6	78	63	44	25	0	323.31	By MS/MS
P29966	P29966	15	15	15	Myristoylated alanine-rich C-kinase substrate	MARCKS	Myristoylated alanine-rich C-kinase substrate OS=Homo sapiens OX=9606 GN=MARCKS PE=1 SV=4	1	15	15	15	13	9	14	0	0	0	13	9	14	0	0	0	13	9	14	0	0	0	48.8	48.8	48.8	31.554	332	332	5.09			2	20	26	2	14				0	323.31	By MS/MS
P29992;O95837;P19086;Q03113	P29992;O95837	8;5;1;1	6;3;0;0	6;3;0;0	Guanine nucleotide-binding protein subunit alpha-11;Guanine nucleotide-binding protein subunit alpha-14	GNA11;GNA14	Guanine nucleotide-binding protein subunit alpha-11 OS=Homo sapiens OX=9606 GN=GNA11 PE=1 SV=2;Guanine nucleotide-binding protein subunit alpha-14 OS=Homo sapiens OX=9606 GN=GNA14 PE=1 SV=1	4	8	6	6	4	7	8	1	1	0	2	5	6	0	0	0	2	5	6	0	0	0	25.1	19.8	19.8	42.123	359	359;355;355;381	6.93						1	13				0	22.537	By MS/MS
P30038	P30038	10	10	10	Delta-1-pyrroline-5-carboxylate dehydrogenase, mitochondrial	ALDH4A1	Delta-1-pyrroline-5-carboxylate dehydrogenase, mitochondrial OS=Homo sapiens OX=9606 GN=ALDH4A1 PE=1 SV=3	1	10	10	10	9	6	3	0	0	1	9	6	3	0	0	1	9	6	3	0	0	1	22.2	22.2	22.2	61.719	563	563	4.91		1	3	1	14	3				1	0	29.465	By MS/MS
P30040	P30040	14	14	14	Endoplasmic reticulum resident protein 29	ERP29	Endoplasmic reticulum resident protein 29 OS=Homo sapiens OX=9606 GN=ERP29 PE=1 SV=4	1	14	14	14	13	13	14	1	2	0	13	13	14	1	2	0	13	13	14	1	2	0	64	64	64	28.993	261	261	7.65						2	20	39	2		0	278.77	By MS/MS
P30041	P30041	28	28	28	Peroxiredoxin-6	PRDX6	Peroxiredoxin-6 OS=Homo sapiens OX=9606 GN=PRDX6 PE=1 SV=3	1	28	28	28	27	23	27	16	16	8	27	23	27	16	16	8	27	23	27	16	16	8	84.8	84.8	84.8	25.035	224	224	8.06	3	1			2	3	91	146	91	30	0	323.31	By MS/MS
P30043	P30043	13	13	13	Flavin reductase (NADPH)	BLVRB	Flavin reductase (NADPH) OS=Homo sapiens OX=9606 GN=BLVRB PE=1 SV=3	1	13	13	13	13	8	9	3	5	1	13	8	9	3	5	1	13	8	9	3	5	1	67.5	67.5	67.5	22.119	206	206	8.38							10	31	36	2	0	323.31	By MS/MS
P30044	P30044	15	15	15	Peroxiredoxin-5, mitochondrial	PRDX5	Peroxiredoxin-5, mitochondrial OS=Homo sapiens OX=9606 GN=PRDX5 PE=1 SV=4	1	15	15	15	14	15	14	11	12	4	14	15	14	11	12	4	14	15	14	11	12	4	57.5	57.5	57.5	22.086	214	214	8.4	1	1	1	1		2	13	58	76	15	0	323.31	By MS/MS
P30046;A6NHG4	P30046;A6NHG4	13;11	13;11	13;11	D-dopachrome decarboxylase;D-dopachrome decarboxylase-like protein	DDT;DDTL	D-dopachrome decarboxylase OS=Homo sapiens OX=9606 GN=DDT PE=1 SV=3;D-dopachrome decarboxylase-like protein OS=Homo sapiens OX=9606 GN=DDTL PE=2 SV=1	2	13	13	13	13	10	11	6	7	0	13	10	11	6	7	0	13	10	11	6	7	0	96.6	96.6	96.6	12.712	118	118;134	9.32							1	7	32	32	0	323.31	By MS/MS
P30048	P30048	11	11	11	Thioredoxin-dependent peroxide reductase, mitochondrial	PRDX3	Thioredoxin-dependent peroxide reductase, mitochondrial OS=Homo sapiens OX=9606 GN=PRDX3 PE=1 SV=3	1	11	11	11	11	10	9	4	5	1	11	10	9	4	5	1	11	10	9	4	5	1	55.1	55.1	55.1	27.692	256	256	8.28	1					1	9	32	37	2	0	323.31	By MS/MS
P30049	P30049	2	2	2	ATP synthase subunit delta, mitochondrial	ATP5D	ATP synthase subunit delta, mitochondrial OS=Homo sapiens OX=9606 GN=ATP5F1D PE=1 SV=2	1	2	2	2	2	2	2	2	1	0	2	2	2	2	1	0	2	2	2	2	1	0	13.7	13.7	13.7	17.49	168	168	8.69								5	7	1	0	8.0152	By MS/MS
P30050	P30050	9	9	9	60S ribosomal protein L12	RPL12	60S ribosomal protein L12 OS=Homo sapiens OX=9606 GN=RPL12 PE=1 SV=1	1	9	9	9	8	9	8	8	9	2	8	9	8	8	9	2	8	9	8	8	9	2	64.2	64.2	64.2	17.818	165	165	7.77	7	3	1	1	1	3	23	26	45	17	0	323.31	By MS/MS
P30084	P30084	21	21	21	Enoyl-CoA hydratase, mitochondrial	ECHS1	Enoyl-CoA hydratase, mitochondrial OS=Homo sapiens OX=9606 GN=ECHS1 PE=1 SV=4	1	21	21	21	19	18	20	2	4	0	19	18	20	2	4	0	19	18	20	2	4	0	65.5	65.5	65.5	31.387	290	290	7.77						1	35	74	8	1	0	323.31	By MS/MS
P30085	P30085	13	13	13	UMP-CMP kinase	CMPK1	UMP-CMP kinase OS=Homo sapiens OX=9606 GN=CMPK1 PE=1 SV=3	1	13	13	13	13	13	12	4	2	0	13	13	12	4	2	0	13	13	12	4	2	0	62.8	62.8	62.8	22.222	196	196	8.45							8	26	34	3	0	323.31	By MS/MS
P30086	P30086	13	13	13	Phosphatidylethanolamine-binding protein 1;Hippocampal cholinergic neurostimulating peptide	PEBP1	Phosphatidylethanolamine-binding protein 1 OS=Homo sapiens OX=9606 GN=PEBP1 PE=1 SV=3	1	13	13	13	13	12	11	9	9	3	13	12	11	9	9	3	13	12	11	9	9	3	75.4	75.4	75.4	21.057	187	187	8.21							22	29	35	3	0	323.31	By MS/MS
P30101	P30101	60	60	60	Protein disulfide-isomerase A3	PDIA3	Protein disulfide-isomerase A3 OS=Homo sapiens OX=9606 GN=PDIA3 PE=1 SV=4	1	60	60	60	55	51	56	27	31	14	55	51	56	27	31	14	55	51	56	27	31	14	77.6	77.6	77.6	56.782	505	505	5.43	8	15	25	89	263	252	58	30	13	6	0	323.31	By MS/MS
P30153	P30153	46	46	37	Serine/threonine-protein phosphatase 2A 65 kDa regulatory subunit A alpha isoform	PPP2R1A	Serine/threonine-protein phosphatase 2A 65 kDa regulatory subunit A alpha isoform OS=Homo sapiens OX=9606 GN=PPP2R1A PE=1 SV=4	1	46	46	37	43	43	44	9	4	5	43	43	44	9	4	5	35	35	36	8	3	4	75	75	61.5	65.308	589	589	5.44	2	1	3	37	181	131	15	13	3	3	0	323.31	By MS/MS
P30154	P30154	15	6	6	Serine/threonine-protein phosphatase 2A 65 kDa regulatory subunit A beta isoform	PPP2R1B	Serine/threonine-protein phosphatase 2A 65 kDa regulatory subunit A beta isoform OS=Homo sapiens OX=9606 GN=PPP2R1B PE=1 SV=3	1	15	6	6	10	14	9	1	1	2	2	6	1	0	0	1	2	6	1	0	0	1	31.3	18	18	66.213	601	601	5				1	8	1					0	21.844	By MS/MS
P30260	P30260	6	6	6	Cell division cycle protein 27 homolog	CDC27	Cell division cycle protein 27 homolog OS=Homo sapiens OX=9606 GN=CDC27 PE=1 SV=2	1	6	6	6	3	3	5	0	0	0	3	3	5	0	0	0	3	3	5	0	0	0	10.2	10.2	10.2	91.866	824	824	6.58			1	1		2	4	4			0	17.694	By MS/MS
P30405	P30405	10	10	9	Peptidyl-prolyl cis-trans isomerase F, mitochondrial	PPIF	Peptidyl-prolyl cis-trans isomerase F, mitochondrial OS=Homo sapiens OX=9606 GN=PPIF PE=1 SV=1	1	10	10	9	10	8	8	2	6	1	10	8	8	2	6	1	9	8	7	2	6	1	67.1	67.1	63.8	22.04	207	207	8.48							7	19	29	3	0	323.31	By MS/MS
P30419	P30419	18	18	14	Glycylpeptide N-tetradecanoyltransferase 1	NMT1	Glycylpeptide N-tetradecanoyltransferase 1 OS=Homo sapiens OX=9606 GN=NMT1 PE=1 SV=2	1	18	18	14	17	10	12	3	5	0	17	10	12	3	5	0	13	8	10	3	4	0	43.5	43.5	38.9	56.806	496	496	6.39					5	49	22	4	1	1	0	119.15	By MS/MS
P30511	P30511	4	1	1	HLA class I histocompatibility antigen, alpha chain F	HLA-F	HLA class I histocompatibility antigen, alpha chain F OS=Homo sapiens OX=9606 GN=HLA-F PE=1 SV=3	1	4	1	1	3	2	1	1	2	1	0	1	0	0	0	0	0	1	0	0	0	0	12.4	4	4	39.061	346	346	7							1				0.0031579	2.4016	By matching
P30519	P30519	18	18	18	Heme oxygenase 2	HMOX2	Heme oxygenase 2 OS=Homo sapiens OX=9606 GN=HMOX2 PE=1 SV=2	1	18	18	18	15	15	14	0	0	0	15	15	14	0	0	0	15	15	14	0	0	0	63.6	63.6	63.6	36.032	316	316	7.48							44	35	2		0	323.31	By MS/MS
P30520;Q8N142	P30520	26;3	26;3	26;3	Adenylosuccinate synthetase isozyme 2	ADSS	Adenylosuccinate synthetase isozyme 2 OS=Homo sapiens OX=9606 GN=ADSS2 PE=1 SV=3	2	26	26	26	22	21	19	8	13	0	22	21	19	8	13	0	22	21	19	8	13	0	58.3	58.3	58.3	50.097	456	456;457	6.33			1	1	13	90	11	14	4	3	0	323.31	By MS/MS
P30533	P30533	21	21	21	Alpha-2-macroglobulin receptor-associated protein	LRPAP1	Alpha-2-macroglobulin receptor-associated protein OS=Homo sapiens OX=9606 GN=LRPAP1 PE=1 SV=1	1	21	21	21	16	16	15	0	0	0	16	16	15	0	0	0	16	16	15	0	0	0	48.7	48.7	48.7	41.465	357	357	6.67						23	38	2			0	58.872	By MS/MS
P30536	P30536	3	3	3	Translocator protein	TSPO	Translocator protein OS=Homo sapiens OX=9606 GN=TSPO PE=1 SV=3	1	3	3	3	3	2	2	0	1	0	3	2	2	0	1	0	3	2	2	0	1	0	23.1	23.1	23.1	18.828	169	169	9.25								2	8	6	0	14.968	By MS/MS
P30566	P30566	23	23	23	Adenylosuccinate lyase	ADSL	Adenylosuccinate lyase OS=Homo sapiens OX=9606 GN=ADSL PE=1 SV=2	1	23	23	23	22	20	21	3	1	1	22	20	21	3	1	1	22	20	21	3	1	1	65.9	65.9	65.9	54.889	484	484	5.87					25	66	5		1	1	0	323.31	By MS/MS
P30622;Q9UDT6	P30622	38;1	38;1	38;1	CAP-Gly domain-containing linker protein 1	CLIP1	CAP-Gly domain-containing linker protein 1 OS=Homo sapiens OX=9606 GN=CLIP1 PE=1 SV=2	2	38	38	38	29	23	29	2	1	0	29	23	29	2	1	0	29	23	29	2	1	0	34.6	34.6	34.6	162.24	1438	1438;1046	2.9		33	59	8		1	3				0	147.11	By MS/MS
P30626	P30626	13	13	13	Sorcin	SRI	Sorcin OS=Homo sapiens OX=9606 GN=SRI PE=1 SV=1	1	13	13	13	12	10	9	1	2	0	12	10	9	1	2	0	12	10	9	1	2	0	67.2	67.2	67.2	21.676	198	198	8.66								18	31	1	0	189.98	By MS/MS
P30740	P30740	24	24	23	Leukocyte elastase inhibitor	SERPINB1	Leukocyte elastase inhibitor OS=Homo sapiens OX=9606 GN=SERPINB1 PE=1 SV=1	1	24	24	23	20	20	18	8	9	2	20	20	18	8	9	2	19	19	17	7	8	2	62	62	59.4	42.741	379	379	6.39					17	38	52	1	2		0	323.31	By MS/MS
P30825;P52569	P30825	4;1	4;1	4;1	High affinity cationic amino acid transporter 1	SLC7A1	High affinity cationic amino acid transporter 1 OS=Homo sapiens OX=9606 GN=SLC7A1 PE=1 SV=1	2	4	4	4	4	4	4	0	0	0	4	4	4	0	0	0	4	4	4	0	0	0	8.4	8.4	8.4	67.638	629	629;658	4.17			4	8	5	1					0	20.764	By MS/MS
P30837	P30837	28	25	25	Aldehyde dehydrogenase X, mitochondrial	ALDH1B1	Aldehyde dehydrogenase X, mitochondrial OS=Homo sapiens OX=9606 GN=ALDH1B1 PE=1 SV=3	1	28	25	25	26	22	25	2	7	0	24	19	22	2	6	0	24	19	22	2	6	0	56.7	54.9	54.9	57.206	517	517	5.56					40	51					0	323.31	By MS/MS
P30838;P48448;P43353	P30838	5;1;1	4;0;0	4;0;0	Aldehyde dehydrogenase, dimeric NADP-preferring	ALDH3A1	Aldehyde dehydrogenase, dimeric NADP-preferring OS=Homo sapiens OX=9606 GN=ALDH3A1 PE=1 SV=3	3	5	4	4	4	4	5	0	0	0	3	3	4	0	0	0	3	3	4	0	0	0	11.9	9.3	9.3	50.394	453	453;385;468	6						10					0	79.301	By MS/MS
P30876	P30876	50	50	50	DNA-directed RNA polymerase II subunit RPB2	POLR2B	DNA-directed RNA polymerase II subunit RPB2 OS=Homo sapiens OX=9606 GN=POLR2B PE=1 SV=1	1	50	50	50	46	41	42	0	0	0	46	41	42	0	0	0	46	41	42	0	0	0	43.4	43.4	43.4	133.9	1174	1174	2.75	1	55	93	16							0	287.62	By MS/MS
P31025;Q5VSP4	P31025;Q5VSP4	2;1	2;1	2;1	Lipocalin-1;Putative lipocalin 1-like protein 1	LCN1;LCN1P1	Lipocalin-1 OS=Homo sapiens OX=9606 GN=LCN1 PE=1 SV=1;Putative lipocalin 1-like protein 1 OS=Homo sapiens OX=9606 GN=LCN1P1 PE=5 SV=1	2	2	2	2	1	1	1	2	2	2	1	1	1	2	2	2	1	1	1	2	2	2	12.5	12.5	12.5	19.25	176	176;162	4.83	8	4	4	3	3	2	2	3	1	6	0	10.502	By MS/MS
P31040	P31040	32	32	32	Succinate dehydrogenase [ubiquinone] flavoprotein subunit, mitochondrial	SDHA	Succinate dehydrogenase [ubiquinone] flavoprotein subunit, mitochondrial OS=Homo sapiens OX=9606 GN=SDHA PE=1 SV=2	1	32	32	32	30	25	27	2	5	1	30	25	27	2	5	1	30	25	27	2	5	1	68.4	68.4	68.4	72.691	664	664	4.78			3	48	77	6	1	2		2	0	323.31	By MS/MS
P31150	P31150	43	32	32	Rab GDP dissociation inhibitor alpha	GDI1	Rab GDP dissociation inhibitor alpha OS=Homo sapiens OX=9606 GN=GDI1 PE=1 SV=2	1	43	32	32	41	35	37	12	19	3	30	24	27	8	10	0	30	24	27	8	10	0	85.7	67.3	67.3	50.582	447	447	5.72					58	93	6	1	2		0	323.31	By MS/MS
P31151;Q86SG5	P31151	8;3	8;3	8;3	Protein S100-A7	S100A7	Protein S100-A7 OS=Homo sapiens OX=9606 GN=S100A7 PE=1 SV=4	2	8	8	8	6	5	7	3	3	4	6	5	7	3	3	4	6	5	7	3	3	4	57.4	57.4	57.4	11.471	101	101;101	7.85	3	1	3	3	4	3	1	5	12	26	0	117.84	By MS/MS
P31153;Q00266	P31153	30;5	30;5	30;5	S-adenosylmethionine synthase isoform type-2	MAT2A	S-adenosylmethionine synthase isoform type-2 OS=Homo sapiens OX=9606 GN=MAT2A PE=1 SV=1	2	30	30	30	27	20	21	7	10	3	27	20	21	7	10	3	27	20	21	7	10	3	71.1	71.1	71.1	43.66	395	395;395	6.24					19	87	54	2			0	323.31	By MS/MS
P31327	P31327	17	17	17	Carbamoyl-phosphate synthase [ammonia], mitochondrial	CPS1	Carbamoyl-phosphate synthase [ammonia], mitochondrial OS=Homo sapiens OX=9606 GN=CPS1 PE=1 SV=2	1	17	17	17	12	9	10	0	0	0	12	9	10	0	0	0	12	9	10	0	0	0	16.1	16.1	16.1	164.94	1500	1500	2.28	1	21	10								0	23.034	By MS/MS
P31350	P31350	8	8	8	Ribonucleoside-diphosphate reductase subunit M2	RRM2	Ribonucleoside-diphosphate reductase subunit M2 OS=Homo sapiens OX=9606 GN=RRM2 PE=1 SV=1	1	8	8	8	3	3	6	2	0	0	3	3	6	2	0	0	3	3	6	2	0	0	27	27	27	44.877	389	389	6.64						5	9				0	12.551	By MS/MS
P31431	P31431	3	3	3	Syndecan-4	SDC4	Syndecan-4 OS=Homo sapiens OX=9606 GN=SDC4 PE=1 SV=2	1	3	3	3	2	3	2	0	0	0	2	3	2	0	0	0	2	3	2	0	0	0	18.2	18.2	18.2	21.641	198	198	1.67	6	4	2								0.00022676	3.9615	By MS/MS
P31483	P31483	7	3	3	Nucleolysin TIA-1 isoform p40	TIA1	Nucleolysin TIA-1 isoform p40 OS=Homo sapiens OX=9606 GN=TIA1 PE=1 SV=3	1	7	3	3	5	7	6	1	1	0	3	3	3	0	0	0	3	3	3	0	0	0	21.2	12.4	12.4	42.963	386	386	6.42						7	5				0	46.224	By MS/MS
P31689	P31689	27	27	27	DnaJ homolog subfamily A member 1	DNAJA1	DnaJ homolog subfamily A member 1 OS=Homo sapiens OX=9606 GN=DNAJA1 PE=1 SV=2	1	27	27	27	26	21	22	4	9	0	26	21	22	4	9	0	26	21	22	4	9	0	69.5	69.5	69.5	44.868	397	397	6.26		1	1		3	120	35	6	1	1	0	323.31	By MS/MS
P31930	P31930	33	33	32	Cytochrome b-c1 complex subunit 1, mitochondrial	UQCRC1	Cytochrome b-c1 complex subunit 1, mitochondrial OS=Homo sapiens OX=9606 GN=UQCRC1 PE=1 SV=3	1	33	33	32	29	27	30	8	11	5	29	27	30	8	11	5	29	27	29	8	11	5	67.1	67.1	65.6	52.645	480	480	6.28					5	148	24	14	1	1	0	323.31	By MS/MS
P31937	P31937	21	21	21	3-hydroxyisobutyrate dehydrogenase, mitochondrial	HIBADH	3-hydroxyisobutyrate dehydrogenase, mitochondrial OS=Homo sapiens OX=9606 GN=HIBADH PE=1 SV=2	1	21	21	21	19	15	16	3	5	0	19	15	16	3	5	0	19	15	16	3	5	0	51.5	51.5	51.5	35.329	336	336	7.39						8	40	44			0	323.31	By MS/MS
P31939	P31939	60	60	60	Bifunctional purine biosynthesis protein PURH;Phosphoribosylaminoimidazolecarboxamide formyltransferase;IMP cyclohydrolase	ATIC	Bifunctional purine biosynthesis protein PURH OS=Homo sapiens OX=9606 GN=ATIC PE=1 SV=3	1	60	60	60	55	48	46	13	30	5	55	48	46	13	30	5	55	48	46	13	30	5	92.2	92.2	92.2	64.615	592	592	5.24			1	105	144	54	34	19	4		0	323.31	By MS/MS
P31942	P31942	11	10	10	Heterogeneous nuclear ribonucleoprotein H3	HNRNPH3	Heterogeneous nuclear ribonucleoprotein H3 OS=Homo sapiens OX=9606 GN=HNRNPH3 PE=1 SV=2	1	11	10	10	10	9	9	2	2	0	10	9	8	2	2	0	10	9	8	2	2	0	46.5	44.2	44.2	36.926	346	346	7.76	1					1	39	21	16	6	0	323.31	By MS/MS
P31943	P31943	24	24	17	Heterogeneous nuclear ribonucleoprotein H;Heterogeneous nuclear ribonucleoprotein H, N-terminally processed	HNRNPH1	Heterogeneous nuclear ribonucleoprotein H OS=Homo sapiens OX=9606 GN=HNRNPH1 PE=1 SV=4	1	24	24	17	22	15	17	6	8	2	22	15	17	6	8	2	16	10	11	2	4	0	61	61	46.5	49.229	449	449	7.14	5	1	2	1	15	64	47	48	42	14	0	323.31	By MS/MS
P31944	P31944	15	15	15	Caspase-14;Caspase-14 subunit p17, mature form;Caspase-14 subunit p10, mature form;Caspase-14 subunit p20, intermediate form;Caspase-14 subunit p8, intermediate form	CASP14	Caspase-14 OS=Homo sapiens OX=9606 GN=CASP14 PE=1 SV=2	1	15	15	15	5	6	6	11	10	15	5	6	6	11	10	15	5	6	6	11	10	15	45.5	45.5	45.5	27.679	242	242	6.17	21	11	17	11	13	20	14	14	17	43	0	84.744	By MS/MS
P31946	P31946	28	20	18	14-3-3 protein beta/alpha;14-3-3 protein beta/alpha, N-terminally processed	YWHAB	14-3-3 protein beta/alpha OS=Homo sapiens OX=9606 GN=YWHAB PE=1 SV=3	1	28	20	18	28	23	24	16	13	8	20	17	17	11	7	4	18	15	15	10	6	3	84.1	67.1	67.1	28.082	246	246	7.71	2		1	1	1	15	73	81	29	18	0	323.31	By MS/MS
P31947	P31947	31	27	27	14-3-3 protein sigma	SFN	14-3-3 protein sigma OS=Homo sapiens OX=9606 GN=SFN PE=1 SV=1	1	31	27	27	29	24	25	19	24	15	25	21	22	16	21	14	25	21	22	16	21	14	91.5	88.7	88.7	27.774	248	248	7.34	16	2	3	1	3	77	182	201	62	25	0	323.31	By MS/MS
P31948	P31948	76	76	76	Stress-induced-phosphoprotein 1	STIP1	Stress-induced-phosphoprotein 1 OS=Homo sapiens OX=9606 GN=STIP1 PE=1 SV=1	1	76	76	76	63	62	65	16	35	6	63	62	65	16	35	6	63	62	65	16	35	6	82.3	82.3	82.3	62.639	543	543	5.01		1	7	146	290	89	14	11	5		0	323.31	By MS/MS
P31949	P31949	11	11	11	Protein S100-A11;Protein S100-A11, N-terminally processed	S100A11	Protein S100-A11 OS=Homo sapiens OX=9606 GN=S100A11 PE=1 SV=2	1	11	11	11	9	8	7	6	6	4	9	8	7	6	6	4	9	8	7	6	6	4	88.6	88.6	88.6	11.74	105	105	8.35	7	5		1		1	5	11	48	42	0	323.31	By MS/MS
P32019	P32019	2	2	2	Type II inositol 1,4,5-trisphosphate 5-phosphatase	INPP5B	Type II inositol 1,4,5-trisphosphate 5-phosphatase OS=Homo sapiens OX=9606 GN=INPP5B PE=1 SV=4	1	2	2	2	2	1	2	0	0	0	2	1	2	0	0	0	2	1	2	0	0	0	3.3	3.3	3.3	112.85	993	993	3.6			2	3							0.0010811	2.8929	By MS/MS
P32119	P32119	16	15	15	Peroxiredoxin-2	PRDX2	Peroxiredoxin-2 OS=Homo sapiens OX=9606 GN=PRDX2 PE=1 SV=5	1	16	15	15	16	14	14	7	9	8	15	13	13	6	8	7	15	13	13	6	8	7	71.7	66.2	66.2	21.892	198	198	7.28	8	6	2	3	3	7	17	30	40	11	0	152.19	By MS/MS
P32320	P32320	5	5	5	Cytidine deaminase	CDA	Cytidine deaminase OS=Homo sapiens OX=9606 GN=CDA PE=1 SV=2	1	5	5	5	5	4	5	0	2	0	5	4	5	0	2	0	5	4	5	0	2	0	72.6	72.6	72.6	16.185	146	146	8.63								10	17		0	54.531	By MS/MS
P32321	P32321	7	7	7	Deoxycytidylate deaminase	DCTD	Deoxycytidylate deaminase OS=Homo sapiens OX=9606 GN=DCTD PE=1 SV=2	1	7	7	7	7	4	7	0	2	0	7	4	7	0	2	0	7	4	7	0	2	0	49.4	49.4	49.4	20.016	178	178	8.75								8	14	2	0	29.75	By MS/MS
P32322	P32322	16	16	15	Pyrroline-5-carboxylate reductase 1, mitochondrial	PYCR1	Pyrroline-5-carboxylate reductase 1, mitochondrial OS=Homo sapiens OX=9606 GN=PYCR1 PE=1 SV=2	1	16	16	15	12	12	15	0	0	0	12	12	15	0	0	0	11	11	14	0	0	0	58.6	58.6	54.5	33.36	319	319	7.74							16	31	3		0	138.64	By MS/MS
P32455;Q9H0R5	P32455	41;8	41;8	37;7	Interferon-induced guanylate-binding protein 1	GBP1	Guanylate-binding protein 1 OS=Homo sapiens OX=9606 GN=GBP1 PE=1 SV=2	2	41	41	37	34	27	28	3	6	0	34	27	28	3	6	0	30	23	24	3	4	0	69.9	69.9	63.3	67.93	592	592;595	4.94				44	69	12	9	2			0	323.31	By MS/MS
P32456	P32456	11	7	7	Interferon-induced guanylate-binding protein 2	GBP2	Guanylate-binding protein 2 OS=Homo sapiens OX=9606 GN=GBP2 PE=1 SV=3	1	11	7	7	11	7	7	0	2	0	7	3	3	0	0	0	7	3	3	0	0	0	21.3	14	14	67.208	591	591	4.4				9	6						0	23.055	By MS/MS
P32780	P32780	6	6	6	General transcription factor IIH subunit 1	GTF2H1	General transcription factor IIH subunit 1 OS=Homo sapiens OX=9606 GN=GTF2H1 PE=1 SV=1	1	6	6	6	6	2	3	0	0	0	6	2	3	0	0	0	6	2	3	0	0	0	14.6	14.6	14.6	62.031	548	548	6.57			1	3	1		2	5	2		0	11.915	By MS/MS
P32926	P32926	20	19	19	Desmoglein-3	DSG3	Desmoglein-3 OS=Homo sapiens OX=9606 GN=DSG3 PE=1 SV=2	1	20	19	19	16	18	12	1	1	0	15	17	12	0	0	0	15	17	12	0	0	0	26.9	25.6	25.6	107.53	999	999	4.26			15	24			1	6			0	82.962	By MS/MS
P32929	P32929	23	23	23	Cystathionine gamma-lyase	CTH	Cystathionine gamma-lyase OS=Homo sapiens OX=9606 GN=CTH PE=1 SV=3	1	23	23	23	20	19	19	3	9	0	20	19	19	3	9	0	20	19	19	3	9	0	77	77	77	44.508	405	405	6.48				1	13	32	57	5			0	323.31	By MS/MS
P32969	P32969	15	15	15	60S ribosomal protein L9	RPL9	60S ribosomal protein L9 OS=Homo sapiens OX=9606 GN=RPL9 PE=1 SV=1	1	15	15	15	15	12	11	3	7	2	15	12	11	3	7	2	15	12	11	3	7	2	75.5	75.5	75.5	21.863	192	192	8.26					1	4	13	43	38	7	0	323.31	By MS/MS
P33121	P33121	13	13	13	Long-chain-fatty-acid--CoA ligase 1	ACSL1	Long-chain-fatty-acid--CoA ligase 1 OS=Homo sapiens OX=9606 GN=ACSL1 PE=1 SV=1	1	13	13	13	12	5	6	0	1	0	12	5	6	0	1	0	12	5	6	0	1	0	27.1	27.1	27.1	77.942	698	698	5.17				11	10					3	0	32.318	By MS/MS
P33176	P33176	90	90	73	Kinesin-1 heavy chain	KIF5B	Kinesin-1 heavy chain OS=Homo sapiens OX=9606 GN=KIF5B PE=1 SV=1	1	90	90	73	75	74	59	0	23	1	75	74	59	0	23	1	61	60	49	0	18	1	80.7	80.7	70.8	109.68	963	963	3.38	1	46	208	93	20	6	5	3	1		0	323.31	By MS/MS
P33240	P33240	15	15	7	Cleavage stimulation factor subunit 2	CSTF2	Cleavage stimulation factor subunit 2 OS=Homo sapiens OX=9606 GN=CSTF2 PE=1 SV=1	1	15	15	7	11	13	9	0	0	0	11	13	9	0	0	0	5	7	7	0	0	0	36.6	36.6	19.1	60.959	577	577	6.58				3	2	19	25	4	1	1	0	280.88	By MS/MS
P33316	P33316	8	8	8	Deoxyuridine 5-triphosphate nucleotidohydrolase, mitochondrial	DUT	Deoxyuridine 5-triphosphate nucleotidohydrolase, mitochondrial OS=Homo sapiens OX=9606 GN=DUT PE=1 SV=4	1	8	8	8	8	8	8	0	5	1	8	8	8	0	5	1	8	8	8	0	5	1	42.5	42.5	42.5	26.563	252	252	8.56							1	24	27	2	0	174.9	By MS/MS
P33527;O15438	P33527	7;1	7;1	7;1	Multidrug resistance-associated protein 1	ABCC1	Multidrug resistance-associated protein 1 OS=Homo sapiens OX=9606 GN=ABCC1 PE=1 SV=3	2	7	7	7	6	1	5	1	0	0	6	1	5	1	0	0	6	1	5	1	0	0	6.2	6.2	6.2	171.59	1531	1531;1527	4.06		1	4	7	4		1				0	8.0611	By MS/MS
P33991;Q9UJA3	P33991	47;1	47;1	47;1	DNA replication licensing factor MCM4	MCM4	DNA replication licensing factor MCM4 OS=Homo sapiens OX=9606 GN=MCM4 PE=1 SV=5	2	47	47	47	40	30	25	0	1	0	40	30	25	0	1	0	40	30	25	0	1	0	61.1	61.1	61.1	96.557	863	863;840	3.62		1	54	66	5		1				0	323.31	By MS/MS
P33992	P33992	26	26	26	DNA replication licensing factor MCM5	MCM5	DNA replication licensing factor MCM5 OS=Homo sapiens OX=9606 GN=MCM5 PE=1 SV=5	1	26	26	26	24	19	21	0	1	0	24	19	21	0	1	0	24	19	21	0	1	0	47.1	47.1	47.1	82.285	734	734	4.13		1	30	45	3	8	5	1		1	0	126.57	By MS/MS
P33993	P33993	39	39	39	DNA replication licensing factor MCM7	MCM7	DNA replication licensing factor MCM7 OS=Homo sapiens OX=9606 GN=MCM7 PE=1 SV=4	1	39	39	39	35	28	28	0	3	0	35	28	28	0	3	0	35	28	28	0	3	0	71.6	71.6	71.6	81.307	719	719	4.15			42	64	27	3	4	1	3		0	323.31	By MS/MS
P34059	P34059	2	2	2	N-acetylgalactosamine-6-sulfatase	GALNS	N-acetylgalactosamine-6-sulfatase OS=Homo sapiens OX=9606 GN=GALNS PE=1 SV=1	1	2	2	2	1	1	1	0	0	0	1	1	1	0	0	0	1	1	1	0	0	0	4.8	4.8	4.8	58.025	522	522	6.33					1		2				0.0091463	1.8816	By MS/MS
P34810	P34810	1	1	1	Macrosialin	CD68	Macrosialin OS=Homo sapiens OX=9606 GN=CD68 PE=1 SV=2	1	1	1	1	1	1	1	0	0	0	1	1	1	0	0	0	1	1	1	0	0	0	6.2	6.2	6.2	37.408	354	354	3		1	3	1							0	5.6367	By MS/MS
P34896	P34896	5	4	4	Serine hydroxymethyltransferase, cytosolic	SHMT1	Serine hydroxymethyltransferase, cytosolic OS=Homo sapiens OX=9606 GN=SHMT1 PE=1 SV=1	1	5	4	4	5	2	4	1	1	0	4	1	3	0	0	0	4	1	3	0	0	0	18	15.1	15.1	53.082	483	483	6						8					0	9.0526	By MS/MS
P34897	P34897	50	50	49	Serine hydroxymethyltransferase, mitochondrial	SHMT2	Serine hydroxymethyltransferase, mitochondrial OS=Homo sapiens OX=9606 GN=SHMT2 PE=1 SV=3	1	50	50	49	46	39	47	18	22	10	46	39	47	18	22	10	45	38	46	17	21	10	81.9	81.9	81.9	55.992	504	504	5.93	2	2	8	12	116	248	52	23	12	4	0	323.31	By MS/MS
P34913	P34913	17	17	17	Bifunctional epoxide hydrolase 2;Cytosolic epoxide hydrolase 2;Lipid-phosphate phosphatase	EPHX2	Bifunctional epoxide hydrolase 2 OS=Homo sapiens OX=9606 GN=EPHX2 PE=1 SV=2	1	17	17	17	15	9	9	0	1	0	15	9	9	0	1	0	15	9	9	0	1	0	42.5	42.5	42.5	62.615	555	555	5.56				2	30	15	1	2	2		0	73.556	By MS/MS
P34931	P34931	20	1	1	Heat shock 70 kDa protein 1-like	HSPA1L	Heat shock 70 kDa protein 1-like OS=Homo sapiens OX=9606 GN=HSPA1L PE=1 SV=2	1	20	1	1	19	20	18	13	13	12	0	1	0	0	0	0	0	1	0	0	0	0	33.5	1.9	1.9	70.374	641	641	5					1						1	-2	By matching
P34932	P34932	103	103	97	Heat shock 70 kDa protein 4	HSPA4	Heat shock 70 kDa protein 4 OS=Homo sapiens OX=9606 GN=HSPA4 PE=1 SV=4	1	103	103	97	82	88	68	16	25	3	82	88	68	16	25	3	77	82	64	15	24	3	93.3	93.3	92	94.33	840	840	3.84		7	262	167	65	24	23	2			0	323.31	By MS/MS
P34949	P34949	6	6	6	Mannose-6-phosphate isomerase	MPI	Mannose-6-phosphate isomerase OS=Homo sapiens OX=9606 GN=MPI PE=1 SV=2	1	6	6	6	6	3	3	0	0	0	6	3	3	0	0	0	6	3	3	0	0	0	27.9	27.9	27.9	46.655	423	423	6.25						9	3				0	58.368	By MS/MS
P35030	P35030	2	2	2	Trypsin-3	PRSS3	Trypsin-3 OS=Homo sapiens OX=9606 GN=PRSS3 PE=1 SV=2	1	2	2	2	1	1	1	2	2	2	1	1	1	2	2	2	1	1	1	2	2	2	6.6	6.6	6.6	32.528	304	304	5.3	7	4	5	2	3	3	3	3	4	6	0	13.428	By MS/MS
P35052	P35052	3	3	3	Glypican-1;Secreted glypican-1	GPC1	Glypican-1 OS=Homo sapiens OX=9606 GN=GPC1 PE=1 SV=2	1	3	3	3	1	1	3	0	0	0	1	1	3	0	0	0	1	1	3	0	0	0	5.9	5.9	5.9	61.68	558	558	2.1	2	5	3								0	5.3447	By MS/MS
P35080	P35080	7	7	7	Profilin-2	PFN2	Profilin-2 OS=Homo sapiens OX=9606 GN=PFN2 PE=1 SV=3	1	7	7	7	7	6	7	5	6	1	7	6	7	5	6	1	7	6	7	5	6	1	62.1	62.1	62.1	15.046	140	140	9.02								14	23	15	0	207.87	By MS/MS
P35221	P35221	90	90	75	Catenin alpha-1	CTNNA1	Catenin alpha-1 OS=Homo sapiens OX=9606 GN=CTNNA1 PE=1 SV=1	1	90	90	75	82	80	66	17	20	7	82	80	66	17	20	7	67	67	52	12	16	4	87.9	87.9	74.1	100.07	906	906	4.49		4	206	205	87	30	38	42	16	2	0	323.31	By MS/MS
P35222	P35222	38	33	33	Catenin beta-1	CTNNB1	Catenin beta-1 OS=Homo sapiens OX=9606 GN=CTNNB1 PE=1 SV=1	1	38	33	33	35	28	32	7	14	2	30	23	27	4	10	1	30	23	27	4	10	1	58.9	55.7	55.7	85.496	781	781	5.3			4	48	80	32	18	10	4		0	323.31	By MS/MS
P35226	P35226	1	1	1	Polycomb complex protein BMI-1	BMI1	Polycomb complex protein BMI-1 OS=Homo sapiens OX=9606 GN=BMI1 PE=1 SV=2	1	1	1	1	1	1	0	0	0	0	1	1	0	0	0	0	1	1	0	0	0	0	6.7	6.7	6.7	36.949	326	326	7.5						1	1	1	1		0.0057863	2.1032	By MS/MS
P35232	P35232	24	24	24	Prohibitin	PHB	Prohibitin OS=Homo sapiens OX=9606 GN=PHB PE=1 SV=1	1	24	24	24	21	22	22	10	10	9	21	22	22	10	10	9	21	22	22	10	10	9	76.5	76.5	76.5	29.804	272	272	7.73	1		1		2	22	48	68	29	15	0	323.31	By MS/MS
P35237	P35237	22	22	21	Serpin B6	SERPINB6	Serpin B6 OS=Homo sapiens OX=9606 GN=SERPINB6 PE=1 SV=3	1	22	22	21	19	20	21	2	9	1	19	20	21	2	9	1	18	19	20	1	8	0	71.8	71.8	71.8	42.621	376	376	6.77			1	2	12	44	77	15	11	1	0	323.31	By MS/MS
P35241	P35241	56	31	31	Radixin	RDX	Radixin OS=Homo sapiens OX=9606 GN=RDX PE=1 SV=1	1	56	31	31	51	39	41	14	20	9	27	17	23	3	7	1	27	17	23	3	7	1	73.1	49.7	49.7	68.563	583	583	4.57			12	52	49	12	3	1			0	161.61	By MS/MS
[truncated: 3,674 more rows]
[truncated: 53 more columns]
