# Supplementary material for: The formation of the ‘footprint of death’ as a mechanism for generating large substrate-bound extracellular vesicles that mark the site of cell death
Source: Nat Commun. 2025 Oct 15;16:9160. doi: 10.1038/s41467-025-64206-3 (PMC12528690; doi:10.1038/s41467-025-64206-3)
Supplement: Supplementary file 10 — source data [file 41467_2025_64206_MOESM10_ESM.xlsx]

## Sheet: Fig 1f
	A431	HUVEC	MEF	HeLa
	78.5714	86.2069	98.0769	71.1864
	84.6154	71.875	100	66.1972
	75	73.4375	100	100
AVERAGE=	79.3956	77.1731	99.359	79.1279

## Sheet: Fig 1g
	Number of branches per cell			Branch thickness (μm)			Area of branches per cell (μm^2)
	296			1.32			489.66
	245			1.192			366.823
	75			0.902			94.432
	422			1.306			496.721
	61			1.3			106.006
	199			1.47			203.695
	328			0.734			282.905
	149			1.621			208.402
	46			1.56			38.173
	49			2.051			87.057
	102			1.291			145.434
	44			1.897			110.792
	67			2.05			177.409
	573			1.92			744.199
	158			3.928			310.485
	210			1.86			296.558
	207			2.245			266.388
	87			1.203			94.158
	49			1.777			112.558
	130			1.152			134.803
	67			1.381			58.339
	70			1.935			105.81
	77			1.505			97.963
	14			0.78			9.73
	49			1.226			87.92
	233			2.426			460.274
	81			1.029			125.779
	46			1.54			98.669
	62			1.11			68.774
	219			1.458			333.632
	56			1.376			49.276
	239			1.745			279.374
	44			0.998			28.404
	327			1.819			408.919
	12			0.885			7.297
	361			1.454			283.964
	95			0.928			133.469
	175			1.719			304.09
	11			1.132			13.731
	244			1.757			286.632
	74			1.185			69.716
	61			1.611			56.769
				0.667
MEDIAN=	84			1.454			129.624

## Sheet: Fig 2b
	Number of F-ApoEVs
	Cell 1	Cell 2	Cell 3	Cell 4	Cell 5	Cell 6	Cell 7
60 min	39	2	54	3	26	21	37
120 min	46	17	69	24	44	34	65
180 min	61	27	83	36	74	39	72

## Sheet: Fig 2c
	Diameter (μm) F-ApoEVs
	0.973
	2.378
	1.945
	1.77
	0.928
	1.046
	0.917
	1.025
	0.882
	1.169
	0.87
	1.046
	1.568
	1.568
	1.305
	1.169
	0.82
	0.781
	1.169
	0.87
	0.739
	1.046
	2.035
	0.648
	1.169
	0.435
	2.218
	2.324
	0.648
	1.313
	2.155
	2.469
	1.951
	1.541
	2.674
	2.338
	1.621
	1.239
	1.493
	1.025
	1.056
	1.046
	0.648
	1.621
	1.457
	0.917
	1.169
	1.89
	1.945
	1.046
	1.196
	2.338
	0.87
	0.725
	1.056
	0.87
	0.598
	0.882
	5.335
	4.504
	1.834
	1.601
	1.376
	1.951
	1.746
	0.87
	1.562
	1.368
	2.014
	0.917
	1.337
	2.076
	1.691
	1.169
	4.696
	3.203
	2.503
	2.155
	2.155
	1.132
	1.297
	1.16
	1.764
	1.056
	0.973
	1.479
	2.05
	2.815
	1.621
	2.77
	1.601
	1.45
	1.376
	1.239
	1.196
	1.297
	2.431
	0.648
	2.076
	1.015
	1.45
	5.373
	2.32
	2.532
	3.21
	2.532
	1.132
	2.076
	2.03
	1.239
	1.313
	2.759
	3.193
	2.986
	2.155
	3.446
	2.569
	1.907
	1.907
	3.045
	2.594
	1.77
	1.89
	1.834
	1.74
	1.885
	1.015
	1.77
	2.856
	1.104
	1.653
	0.739
	2.256
	1.885
	2.265
	2.338
	1.568
	1.752
	2.342
	2.532
	1.239
	1.132
	1.746
	1.746
	2.342
	2.849
	2.03
	1.337
	1.169
	2.465
	2.155
	1.752
	1.857
	1.746
	1.89
	2.736
	1.541
	1.45
	2.208
	1.74
	2.32
	1.514
	1.45
	1.428
	1.132
	1.297
	1.752
	1.337
	1.337
	1.056
	1.247
	1.337
	0.615
	1.457
	2.902
	1.834
	1.435
	1.305
	0.845
	1.169
	2.03
	1.025
	1.934
	1.934
	1.793
	1.601
	1.015
	2.05
	2.532
	2.251
	1.746
	1.239
	2.269
	2.269
	1.313
	1.368
	1.653
	0.845
	1.691
	1.297
	1.169
	2.614
	1.74
	2.709
	1.493
	1.457
	1.45
	1.428
	1.697
	1.752
	2.646
	2.989
	1.169
	1.74
	1.89
	2.431
	1.104
	2.61
	1.015
	1.752
	2.324
	2.391
	2.218
	2.155
	2.194
	1.746
	1.562
	1.885
	1.541
	1.046
	1.132
	1.337
	1.025
	1.376
	1.77
	2.076
	1.169
	1.025
	1.239
	2.469
	1.885
	2.076
	2.03
	2.05
	1.45
	1.313
	1.697
	1.297
	1.514
	1.104
	1.16
	1.297
	2.014
	1.764
	2.4
	1.313
	1.45
	2.614
	2.755
	3.633
	1.196
	1.697
	2.461
	2.469
	2.213
	2.903
	2.751
	1.945
	2.751
	2.674
	1.457
	3.076
	1.132
	2.469
	1.74
	1.74
	2.076
	1.945
	1.493
	1.746
	1.857
	2.324
	1.457
	1.64
	2.461
	0.725
	2.091
	2.076
	2.469
	1.595
	1.247
	1.45
	1.951
	1.313
	1.337
	0.917
	1.934
	2.532
	2.709
	2.324
	2.18
	1.697
	1.907
	1.793
	2.175
	3.625
	2.815
	5.521
	2.36
	2.736
	3.287
	3.045
	3.385
	4.127
	2.36
	2.565
	2.815
	3.904
	1.697
	2.9
	2.785
	2.724
	2.32
	2.666
	2.674
	1.368
	1.834
	3.581
	2.626
	1.056
	2.111
	3.566
	3.915
	2.674
	3.939
	1.907
	2.32
	2.076
	2.293
	2.265
	2.256
	1.457
	1.428
	2.614
	1.945
	5.222
	2.989
	1.313
	2.111
	1.313
	2.918
	2.155
	1.305
	0.882
	1.834
	2.646
	4.923
	5.502
	1.025
	2.674
	2.674
	5.365
	2.662
	1.885
	1.972
	1.907
	2.4
	1.368
	2.391
	1.247
	1.457
	3.048
	0.648
	0.882
	2.111
	2.111
	3.059
	1.746
	3.242
	1.74
	1.77
	2.194
	2.932
	1.697
	1.305
	1.793
	0.523
	1.305
	1.621
	1.885
	2.32
	1.907
	1.74
	1.595
	0.41
	1.514
	2.175
	2.338
	2.465
	1.169
	1.74
	1.857
	2.461
	2.208
	1.746
	1.541
	2.256
	2.05
	1.169
	1.601
	2.482
	2.461
	2.02
	1.16
	1.595
	1.834
	3.258
	1.691
	1.845
	2.957
	1.857
	1.907
	1.746
	1.428
	1.305
	1.621
	1.132
	2.175
	1.601
	1.746
	2.338
	1.817
	1.514
	2.076
	1.568
	1.621
	1.247
	1.45
	1.562
	1.972
	2.141
	2.076
	2.03
	1.45
	1.834
	2.155
	1.056
	1.972
	1.493
	1.885
	1.541
	1.45
	1.16
	1.764
	0.87
	1.74
	1.45
	0.973
	2.674
	0.523
	1.16
	2.32
	2.36
	1.305
	1.514
	3.459
	1.23
	2.986
	2.269
	1.376
	1.89
	1.428
	1.621
	1.595
	0.781
	1.297
	1.169
	1.907
	1.297
	2.503
	2.503
	1.056
	1.746
	2.32
	1.313
	1.45
	1.169
	1.313
	1.015
	1.313
	1.239
	4.826
	2.461
	1.601
	1.196
	2.03
	2.05
	1.493
	1.697
	1.457
	1.77
	0.928
	0.882
	0.973
	1.562
	1.562
	1.025
	1.337
	1.45
	1.428
	1.817
	2.111
	2.251
	1.457
	1.885
	1.934
	1.104
	3.728
	2.32
	2.614
	1.653
	1.595
	2.9
	3.271
	2.482
	1.621
	2.03
	1.601
	1.601
	1.934
	2.666
	1.621
	1.752
	2.391
	0.882
	1.562
	1.428
	1.337
	2.293
	1.74
	2.076
	1.885
	2.213
	2.05
	1.793
	2.155
	1.653
	1.23
	1.368
	1.247
	1.595
	1.45
	1.514
	3.242
	2.582
	2.293
	2.111
	2.076
	2.759
	1.951
	1.541
	2.091
	2.465
	2.076
	2.77
	1.64
	1.601
	2.932
	2.061
	2.324
	3.048
	2.035
	2.251
	3.587
	3.904
	1.247
	2.9
	2.218
	2.789
	0.87
	2.431
	1.16
	4.959
	2.536
	2.77
	3.028
	1.817
	1.16
	1.74
	2.755
	1.196
	1.752
	4.93
	4.723
	1.132
	0.87
	1.834
	0.882
	1.305
	2.218
	2.293
	1.746
	1.653
	1.337
	1.169
	2.03
	1.457
	1.621
	1.169
	1.368
	1.45
	2.111
	1.337
	1.337
	2.155
	1.972
	2.035
	1.764
	1.834
	2.413
	1.89
	1.885
	1.74
	1.239
	1.746
	1.653
	1.746
	1.885
	2.218
	2.674
	2.338
	1.562
	2.05
	1.945
	1.457
	4.906
	1.74
	2.269
	2.076
	1.337
	2.18
	1.305
	2.482
	2.815
	2.035
	1.817
	0.845
	1.337
	1.601
	1.169
	2.478
	3.19
	1.305
	2.175
	1.885
	1.337
	0.973
	0.58
	2.175
MEDIAN=	1.764

## Sheet: Fig 2d
	#F-ApoEVs per cell
	58
	17
	23
	20
	44
	34
	59
	52
	41
	69
	27
	17
	9
	26
	26
	60
	47
	30
	22
	11
	16
	64
	12
	13
	34
	65
	12
	22
	10
	14
	49
	73
	19
	77
	30
	83
MEDIAN=	28.5

## Sheet: Fig 4b
WT: Number of F-ApoEVs per cell														AVERAGE=
60 min	10	3	20	16	19	9	9	11	52	20	67	5		20.0833
120 min	32	16	21	35	53	9	12	42	72	201	168	21		56.8333
180 min	37	49	39	38	68	19	19	53	104	229	173	31		71.5833
ROCK1nc: Number of F-ApoEVs per cell
60 min	2	2	0	1	3	8	12	8	3	12	0	0		4.25
120 min	4	17	19	6	16	21	48	8	6	26	0	0		14.25
180 min	6	54	35	7	25	27	56	8	23	32	0	4		23.0833
			60 min	120 min	180 min
		ttest	0.012	0.0314	0.0224

## Sheet: Fig 3a
	Source data provided in "Supplementary Data 1"

## Sheet: Fig 3b
	Source data provided in "Supplementary Data 1"

## Sheet: Fig 4c
	Number of branches per cell			Branch thickness (μm)			Area of branches per cell (μm^2)
	WT	ROCK1nc		WT	ROCK1nc		WT	ROCK1nc
	296	317		1.32	1.603		1.29209	1.58179
	245	88		1.192	0.939		1.68621	1.9679
	75	15		0.902	0.656		1.50077	1.945
	422	108		1.306	1.301		1.30027	1.419
	61	90		1.3	1.583		1.79494	1.41593
	199	213		1.47	4.108		1.11167	1.17442
	328	456		0.734	3.729		1.636	1.60617
	149	246		1.621	1.634		1.45	1.59099
	46	929		1.56	2.123		0.415	1.45854
	49	486		2.051	2.266		0.964	1.45918
	102	262		1.291	4.082		1.197	1.72603
	44	171		1.897	1.5		1.402	1.58783
	67	255		2.05	1.471		1.815	1.418
	573	24		1.92	1.295		1.422	1.995
	158	94		3.928	1.346		1.771	1.841
	210	750		1.86	1.475		1.806	1.397
	207	135		2.245	1.754		1.013	1.056
	87	80		1.203	1.179		1.197	1.822
	49	162		1.777	2.061		0.932	0.891
	130	129		1.152	1.141		1.143	1.211
	67	223		1.381	1.322		0.878	1.281
	70	159		1.935	1.183		1.056	1.179
	77	624		1.505	1.364		0.961	1.32
	14	749		0.78	1.938		0.809	1.012
	49	245		1.226	1.209		1.993	1.266
	233	534		2.426	1.927		1.5	1.142
	81	181		1.029	1.421		1.566	0.924
	46	710		1.54	1.574		2.236	1.261
	62	639		1.11	1.622		1.036	1.213
	219	212		1.458	3.022		1.4	1.452
	56			1.376			0.934
	239			1.745			1.25
	44			0.998			0.915
	327			1.819			1.374
	12			0.885			0.574
	361			1.454			0.957
	95			0.928			1.4
	175			1.719			1.292
	11			1.132			1.212
	244			1.757			1.268
	74			1.185			1.021
	61			1.611
				0.667
MEDIAN=	84	218		1.454	1.537		1.268	1.41697
ttest	0.0005			0.0802			0.0001

## Sheet: Fig 5b
		BMDM only	Untreated	10,000 FOOD	20,000 FOOD
		0	44.2335	55.1647	54.2929
		0	44.7532	58.9214	54.8916
		0	45.513	45.4057	53.3234
	AVERAGE=	0	44.8332	53.1639	54.1693
	ttest=			0.108511	9.25013e-05

[truncated: 22 more sheets: Fig 5c, Fig 5e, Fig 5f, Fig 5h, Fig 5i, Supp Fig 3a, Supp Fig 3c, Supp Fig 3e, Supp Fig 3g, Supp Fig 5, Supp Fig 6a, Supp Fig 6b, Supp Fig 8b, Supp Fig 9a, Supp Fig 9b, Supp Fig 10b, Supp Fig 10c, Supp Fig 11c, Supp Fig 12 a, Supp Fig 12b …]
